# Supplementary material for: Effect of CHRFAM7A Δ2bp gene variant on secondary inflammation after spinal cord injury
Source: PLoS One. 2021 May 6;16(5):e0251110. doi: 10.1371/journal.pone.0251110 (PMC8101719; doi:10.1371/journal.pone.0251110)
Supplement: S1 File — (XLSX) [file pone.0251110.s002.xlsx]

## Sheet: Sheet1
pid	injury cause	Gender	Race	day post injury	age of injury	Injury level	T6	Severity	ASIA	rs67158670	ISS Score	Acute days	TNF_a	CCL11	GM_CSF	IFN_a2	IFNg	IL_1ra	IL_1b	IL_2	sIL_2Ra	IL_4	IL_5	IL_6	IL_7	IL_8	IL_10	IL_12p40	IL_12p70	IL_13	IL_15	IL_17	CXCL10	CCL2	CCL3	CCL4	CXCL9	painscale	bradenscore	NSAIDs	Steroids	UTI	Pneumonia	PU
1	FALL	2	white	5	62	T 11	2	1	A	2	41	11	9.31	39.16	12.71	43.75	7.3	46.49	6.73	6.61	262.15	34	20.35	40.82	8.28	8.56	24.99	27.1	16.94	2.11	10.86	7.34	728.26	218.81	25.29	61.16	280.26	0	15	no	no	0	0	1
1	FALL	2	white	8	62	T 11	2	1	A	2	41	11	9.97	48.45	13.92	42.93	15.29	70.86	9.45	7.28	193.79	49.61	19.21	64.42	10.02	12.21	42.9	44.86	16.94	3.78	19.04	7.76	696.81	319.94	30.16	69.58	160.84	3	15	yes	no	0	0	1
1	FALL	2	white	9	62	T 11	2	1	A	2	41	11	4.34	37.87	7.82	36.97	4.75	34.66		3.1	208.74	20.71	30.49	42.35		9.98	31.2	0.27	7.99	0.28	7.99	2.47	620.6	288.81	6.22	39.52	191.68	5	15	yes	no	0	0	1
1	FALL	2	white	10	62	T 11	2	1	A	2	41	11	10.84	36.83	16.2	35.2	10.85	46.49	5.8	5.93	276.5	41.94	19.21	42.64	14.47	8.35	28.13	27.1	17.75	2.54	10.86	6.92	686.99	203.85	27.81	60.81	398.98	0	15	yes	no	0	0	1
1	FALL	2	white	17	62	T 11	2	1	A	2	41	11	15.36	88.3	11.9	36.09	21.56	52.14	9.45	10.55	207.54	72.97	3.57	31.49	18.86	8.56	31.95	32.41	22.57	7.12	9.72	9.81	416.13	262.33	34.47	82.41	160.84			yes	no	0	0	1
1	FALL	2	white	24	62	T 11	2	1	A	2	41	11	1.7	44.15	8.1	9.62	8.51	28.36	1.77	1.96	123.64			22.73	10.82	9.4	14.96	8.97	7.16		4.69	0.11	559.09	242.44	9.47	23.31	146.11		16			0	0	1
1	FALL	2	white	31	62	T 11	2	1	A	2	41	11	1.7	66.53	1.98		3.39	14.49		0.28	132.62	11.37		23.57	5.21	10.88	7.36		6.33	1.23	1.77		481.72	307.66	6.22	36.72	214.83	7	16			0	0	1
1	FALL	2	white	39	62	T 11	2	1	A	2	41	11	8.86	39.16	10	14.88	16.36	40.68	8.56	6.61	113.59	46.35	0.84	9	21.68	6.78	23.39	43.66	19.36	5.38	6.21	11.42	564.62	167.84	42.04	54.5	338.63	5				0	0	1
2	MVA	1	white	2	18	T8	2	1	A	1	26	14	3.25	39.9	11.73	27.93	6.48	15.43	3.53	1.16	48.33		0.75	40.01	15.14	47.55	78.83	20.04	2.59	2.52	16.84	4.17	291.48	271.67	21.72	26.54	132.86	10	11	no	no	0	1	1
2	MVA	1	white	3	18	T8	2	1	A	1	26	14	3.04	31.97	11.33	24.95	5.51	17.48	2.6	1.88	39.42		0.89	30.07	22.39	7.8	78.83	8.34	1.84	1.35	18.05	5.07	490.61	155.56	13.91	22.77	342.28	7	13	no	no	0	1	1
2	MVA	1	white	9	18	T8	2	1	A	1	26	14	3.29	19.22	5.33	16.01	1.25	16.45	2.6		80.67		0.81	14.49	11.48	12.99	138.74	4.69	1.52	2.52	9.18	2.86	317.79	262.12	10.22	24.23	42.11	9	12	no	no	0	1	1
2	MVA	1	white	10	18	T8	2	1	A	1	26	14	2.79	19.11	1.5		0.1	13.91	1.84		55.16		0.73	9.91	9.82	11.57	109.13	1.92	1.14	1.35	3.65	2.52	300.79	197.32		16.28	43.62	6	12	no	no	0	1	1
2	MVA	1	white	13	18	T8	2	1	A	1	26	14	2.58	20.39	1.5			9.86	1.32		33.02		0.63	9	6.44	9.89	73.69		0.72	1.04	2.84	2.71	272.84	205.2		7.51	50.85	6	12	no	no	0	1	1
2	MVA	1	white	14	18	T8	2	1	A	1	26	14	3.42	21.82	7.9		2.6	20.55	2.6		48.04		0.77	7.73	9.82	16.08	47.5	1.92	1.68	2.23	5.92	3.09	337.12	264.81	7.99	26.54	78.97	6	12	no	no	0	1	1
2	MVA	1	white	16	18	T8	2	1	A	1	26	14	2.94	14.81				4.64	0.8	0.72	64.05		3.92	19.15		10.86	10.31		2.85	2.94	2.38	0.51	284.64	172.9			145.04		16	no	no	0	1	1
2	MVA	1	white	23	18	T8	2	1	A	1	26	14	2.01	16.5		80.38		24.31	3.62	1.15	42.51		4.21	6.28		7.44	11.03	7.22	3.17	3.95	3.78		445.46	159.17			182.31		16			0	1	1
2	MVA	1	white	30	18	T8	2	1	A	1	26	14	3.59	18.24		9.67	0.18	2.06	1.22	0.93	57.67		3.99	11.1	8.41	9.71	14.97	1.51	3.17	3.11	2.11	2.3	376.22	191.52		8.23	159.35	8	16			0	1	1
2	MVA	1	white	38	18	T8	2	1	A	1	26	14	5.03	36.66	1.72	20.08	1.75	21.89	3.79	1.92	95.55		6.21	14.05	12.03	10.33	48.25	18.87	5.04	3.44	4.07	3.31	513.8	197.63	28.14	18.79	543.48	7	17			0	1	1
3	GSW	2	black	19	19	T10	2	1	A	2	42	25	5.09	35.89		43.06	7.12	9.9		3.77	186.47		2.21	20.61	17.21	4.35	52.26		4.19	9.29	6.55	1.81	1781.16	292.8	18.01	28.65	583.7	7	12	no	no	0	0	0
3	GSW	2	black	20	19	T10	2	1	A	2	42	25	5.31	29.1		73.42	12.51	0.23		0.37	192.24		2.12	18.5		4.64	28.82		4.6	15.5	3.02	2.58	1785.17	280.31	38.06	16.06	640.41	5	12	no	no	0	0	0
3	GSW	2	black	22	19	T10	2	1	A	2	42	25	6.77	37.86	2.16	82.34	13.53	20.4	0.88	8	238.72		1.98	14.65	26.34	7.74	49.98		6.06	17.08	8.3	4.02	2408.42	320.22	43.82	39.39	1572.44	5	12			0	0	0
4	GSW	2	black	6	42	T12	2	1	A	2	25	16	3.8	29.87	4.22	16.01	1.83	21.58	3.14	5.73	81.78		0.68	55.75	3.19	90.88	241.21	41.1	3.39	1.94	16.84	15.05	629.15	494.46	35.18	29.6	2269.73	4	11	no	no	0	0	1
4	GSW	2	black	7	42	T12	2	1	A	2	25	16	4.55	22.08	7.2	27.93	3.37	42.41	6.13	9.51	111.99		1.06	53.33	15.81	40.15	296.74	55.7	4.32	4.18	24.12	21.4	530.99	334.21	47.99	42.85	316.59	5	11	no	no	0	0	1
4	GSW	2	black	8	42	T12	2	1	A	2	25	16	5.34	25.19	9.04	46.75	6.09	56.14	9.11	14.9	130.15	0.26	1.27	45.46	22.94	29.57	241.21	64.85	4.52	5.65	29.94	10.85	1647.9	302.13	58.82	61.72	272.24	3	99	no	no	0	0	1
4	GSW	2	black	14	42	T12	2	1	A	2	25	16	3.52	75.56	4.27	25.96	4.15	28.82	3.53	2.53	39.42		0.87	12.2	8.93	20.01	63.33	24.26	1.52	2.66	14.79	4.47	827.79	456.15	38.65	22.77	379.99	8	11	no	no	0	0	1
4	GSW	2	black	16	42	T12	2	1	A	2	25	16	4.51	73.48	11.45		6.09	26.75	3.68	4.09	46.9		0.84	16.34	11.48	20.21	81.39	17.19	2	2.66	13.32	5.07	850.64	697.15	45.03	34.85	379.56	8	13	no	no	0	0	1
4	GSW	2	black	6	42	T12	2	1	A	2	25	16	4.2	24.58	5.02	69.22	17.43	23.64	1.84		77.34	4.93	0.87	17.78	4.64	35.33	99.12	68.74	3.85	12.98	16.02	2.9	2604.42	584.94	43.1	37.87	2513.55	4	11	no	no	0	0	1
5	FALL	2	white	2	21	T12	2	1	A	1	34	13	3.63	48.55	0.8	57.06	9.99	20.04	1.25		325.21		0.46	171.78		25.77	251.7	155.63	2.51	0.03	8.73	1.34	1095.37	466.5	70.98	2.52	1015.61	4	11	no	no	0	1	1
5	FALL	2	white	3	21	T12	2	1	A	1	34	13	2.99	35.47	1.97	48.28	22.53	7.86	1.39		435.36		0.51	43.84		10.39	189.36	161.86	2.85	0.73	11.39	2.62	912.08	283.21	88.08	6.5	1462.94	4	11	no	no	0	1	1
5	FALL	2	white	6	21	T12	2	1	A	1	34	13	3.61	34.93	5.53	76.81	43.2	51.9	6.69	5.31	76.78		1.33	17.3	21.28	15.83	172.63	105.85	7.57	9.01	25.64	4.67	381.34	156.89	89.04	34.85	196.44	2	12	no	no	0	1	1
5	FALL	2	white	7	21	T12	2	1	A	1	34	13	5.84	45.25	9.93	117.04	58.8	88.71	13.05	13.51	119.6	12.73	2.51	15.1	34.18	19.35	247.04	145.23	17.12	15.4	33.96	10.52	446.99	163.32	114.55	56.22	156.59	0	12	no	no	0	1	1
5	FALL	2	white	9	21	T12	2	1	A	1	34	13	4.55	51.45	7.95	84.08	46.95	60.38	9.76	8.75	77.34	0.94	1.96	13.28	30.39	13.08	177.42	115.11	9.75	12.36	26.96	7.24	442.31	234.7	99	44.22	115.22	0	12	no	no	0	1	1
5	FALL	2	white	16	21	T12	2	1	A	1	34	13	4.13	32.56	1.81	25.68	3.45	31.5	5.15	1.61	155.07		4.88	9.63	7.58	7.35	21.02	25.93	6.68	4.64	5.08	3.81	468.09	131.05		5.09	361.44	2		no	no	0	1	1
5	FALL	2	white	23	21	T12	2	1	A	1	34	13	2.94	16.17		21.71	2.17	8.42	2.37	0.72	304.44		4.39	9.09	1.99	6.6	16.04	25.93	4.52	3.11	3.5	0.51	1259.41	114.19		3.37	688.91					0	1	1
5	FALL	2	white	30	21	T12	2	1	A	1	34	13	5.26	29.64	6.37	22.75	14.37	89.23	8.58	3.67	98.34	13.04	2.92	12.11	9.18	4.6	21.91	144.96	7.23	3.55	5.75	3.96	309.4	107.58		13.77	687.08	2				0	1	1
5	FALL	2	white	35	21	T12	2	1	A	1	34	13	3.72	16.8	1.84	12.67	4.75	28.06	1.81	2.55	55.28	7.19	1.87	6.6	1.5	2.7	6.79	103.4	3.77	1.63	3.49		343.31	39.7		2.16	507.61					0	1	1
5	FALL	2	white	42	21	T12	2	1	A	1	34	13	4.15	66.27	9.1	17.23	25.87	13.4	2.3		130.96		0.72	4.59	5.87	6.5	47.5	60.94	2.17	1.65	3.38	2.06	695.22	157.29	69.86	21.77	178.02	2				0	1	1
6	GSW	2	white	14	24	T4	1	1	A	1	29	>42	2.22	8.52	0.7	10.01		13.43	0.29	2.28	342.87	8.22	1.62	5.28		10.16	3.62	53.65	3.31	0.86	5.16		200.96	242.48		15.11	209.61	8	14	yes	no	1	1	1
6	GSW	2	white	16	24	T4	1	1	A	1	29	>42	2.08	6.61		9.2		4.45		2.05	301.21	7.7	2.43	17.25		10.07		32.59	2.59	0.49	3.85		151.52	325.33		6.3	149.08	0	14	yes	no	1	1	1
6	GSW	2	white	17	24	T4	1	1	A	1	29	>42	2.43	13.63	2.43	12.14	0.92	32.12	2.54	2.74	377.59	9.62	2.22	4.57		6.05	0.18	58.55	3.93	0.97	3.94	0.61	200.47	238.66		11.6	99.83	6	13	yes	no	1	1	1
6	GSW	2	white	22	24	T4	1	1	A	1	29	>42	2.58	16.37	1.33	9.6	0.22	27.61	1.59	2.71	164.51	12.13	2.02	0.33	0.72	6.91	2.81	60.51	4.43	1.19	3.94		263.27	238.26		16.08	172.04	2	13			1	1	1
6	GSW	2	white	23	24	T4	1	1	A	1	29	>42	3.22	26.54	0.92	9.87	5.45	38.38	5.71	2.31	237.09	6.08	2.07	7.81	3.02	11.19	18.86	94.01	2.73	2.33	9.34		682.77	149.21		16.08	766.37	0	13			1	1	1
6	GSW	2	white	29	24	T4	1	1	A	1	29	>42	3.775	53.285	7.635	21.765	8.66	92.245	10.75	4.35	291.75	19.135	2.865	11.295	8.505	11.635	43.025	119.575	10.575	2.655	7.03	7.96	234.145	404.975		37.945	321.45	5	14			1	1	1
6	GSW	2	white	31	24	T4	1	1	A	1	29	>42	2.47	16.28	1.13	11.08		23.99	1.15	2.61	263.6	9.89	1.58	1.07	1.32	6.02	7.95	59.53	4.18	0.69	4.29	0.34	135.21	132.73		10.43	115.84	7	14			1	1	1
6	GSW	2	white	35	24	T4	1	1	A	1	29	>42	2.55	21.95	0.24	10.28		18.05	1.92	2.49	183	9.8	1.52			4.61	3.62	44.73	3.77	0.69	2.1		362.92	161.35		3.85	202.85	8	14			1	1	1
6	GSW	2	white	37	24	T4	1	1	A	1	29	>42	2.43	16.63	1.02	9.87		10.16	0.14	2.49	158.79	7.53	1.5			4.77	5.62	35.65	3.89	0.83	2.4		239.42	141.93		15.11	396.93	4	14			1	1	1
6	GSW	2	white	38	24	T4	1	1	A	1	29	>42	2.52	16.54	0.92	11.08		9.22	0.42	2.34	146.21	8.75	1.58	1.98		5.66	2.6	37.68	3.46	0.9	2.7		245.17	161.01			500.6		14			1	1	1
6	GSW	2	white	42	24	T4	1	1	A	1	29	>42	2.49	31.25	2.53	10.28		23.99	2.33	2.8	91.86	8.57	1.86	5.2		6.95	1.11	64.4	4.18	1.33	3.54		230.84	231.23		12.71	452.63	2	14			1	1	1
7	FALL	2	white	5	70	C4	1	1	B	1	17	6	2.99	43.97	3.11	39.55	12.34	12.38	2.3		12.07		1	12.41	13.01	14.64	260.99	19.57	5	3.08	54.95	3.38	979.15	710.3	34.28	7.51	203.41	5	9	yes	no	0	0	1
7	FALL	2	white	6	70	C4	1	1	B	1	17	6	3.08	46.34	3.16	49.79	9.21	9.36	1.92		11.45		1.06	10.36	6.44	9.33	189.36	13.32	2.77	2.94	43.18	2.34	808.44	598.94	22.34	2.52	262.4	6	9	yes	no	0	0	1
7	FALL	2	white	8	70	C4	1	1	B	1	17	6	2.32	23.7		13.3	1.34	12.14	0.34	1.01	45.18		5.03	16.2	1.99	10.77	46.84		3.01	2.94	16.83		1279.14	323.89			1088.72	6	13	yes	no	0	0	1
7	FALL	2	white	14	70	C4	1	1	B	1	17	6	2.21	58.32		8.73		8.42	0.8	0.72	74.12		3.99	11.71		13.55	26.7		3.17	3.27	5.52		816.9	327.03			1420.72	8		yes	no	0	0	1
7	FALL	2	white	22	70	C4	1	1	B	1	17	6	5.48	26.33	2.66	23.31	3.89	19.47	4.14	4.58	110.19	2.57	4.8	7.69	7.58	7.16	31.65	10.69	10.59	4.29	6.25	3.06	2141.57	215.18		28.28	1091.71	3.5	13			0	0	1
8	MVA	2	white	2	28	T10	2	1	A	2	25	8	2.72	26.63	0.96		11.95	6.36	1.54		22.4		0.65	10.85		8.9	24.23	118.47	23.32	1.94	2.84	2.25	433.98	426.81	61.01	16.28	166.7	5	14	no	no	0	0	1
8	MVA	2	white	3	28	T10	2	1	A	2	25	8	4.24	49.49	2.19		22.14	9.36	1.54		42.3		0.84	108		25.58	141.18	99.08	126.4	2.23	15.2	6.56	673.44	537.11	74.55	26.54	632.25	5	18	no	no	0	0	1
8	MVA	2	white	4	28	T10	2	1	A	2	25	8	4.24	40.81	1.33		21.16	12.38	1.54		59.12		0.78	31.11		21.18	50.16	105.42	88.67	1.04	10.74	7.5	632.8	570.74	66.12	18.59	284.97	10	18	no	no	0	0	1
8	MVA	2	white	5	28	T10	2	1	A	2	25	8	6.29	57.37	1.75	12.05	55.64	21.58	1.39		75.39		0.84	83.22		67.51	203.61	104.16	73.05	1.04	14.16	6.87	2000.85	1058.14	68.15	19.69	6116.86			no	no	0	0	1
8	MVA	2	white	11	28	T10	2	1	A	2	25	8	7.23	22.92	3.51	58.09	7.48	27.91	7.11	4.4	138.86	1.16	4.88	15.86	11.02	18.95	18.18	31.85	40.02	5.16	6.4	6.77	466.7	182.57	9.16	20.5	513.25	5	18	no	no	0	0	1
8	MVA	2	white	19	28	T10	2	1	A	2	25	8	5.94	61.47	3.61	11.51	35.88	45.74	10.88	3.89	73.38		4.8	12.71	12.03	22.59	20.31	41.36	207.46	5.34	13.07	14.93	312.42	194.34	53.62	19.22	509.15	5		no	no	0	0	1
8	MVA	2	white	26	28	T10	2	1	A	2	25	8	4.02	60.28	0.96	62.79	44.62	15.82	3.44	3.38	73.01		4.06	12.71	0.88	19.2	9.59	29.48	206.71	6.4	20	21.69	437.82	162.3	76.23	11.15	525.6	5				0	0	1
8	MVA	2	white	33	28	T10	2	1	A	2	25	8	4.02	62.58		30.31	25.29	14.59	0.8	1.23	76.72		3.92	4.81		14.58	9.59	18.87	202.25	4.81	14.01	12.63	539.06	159.92	55.88		382.55	2				0	0	1
8	MVA	2	white	41	28	T10	2	1	A	2	25	8	3.37	57.63		21.71	40.49	4.64	0.58	0.86	57.67		3.92	10.1		13.59	9.59	6.07	160.26	4.81	13.54	14.2	523.68	181.28	66.22		394.49					0	0	1
9	other	1	white	5	26	T11	2	1	A	2	29	8	4.2	24.58	5.02	69.22	17.43	23.64	1.84		77.34	4.93	0.87	17.78	4.64	35.33	99.12	68.74	3.85	12.98	16.02	2.9	2604.42	584.94	43.1	37.87	2513.55	8	16	yes	No	0	0	0
9	other	1	white	6	26	T11	2	1	A	2	29	8	3.25	36.5	7.74	82.89	17.04	20.55	3.22		111.17	11.01	0.78	10.54	5.87	29.26	60.71	66.58	5.3	14.79	12.68	3	998.74	514.79	38.23	37.5	1329.23	7	16	yes	No	0	0	0
9	other	1	white	7	26	T11	2	1	A	2	29	8	4.75	78.48	16.72	119.08	22.53	31.94	3.22	2.28	107.08	23.42	1.12	17.06	10.66	36.12	72.4	81.64	7.99	25.58	14.16	4.87	1406.17	749.35	44.65	61.44	1356.07	9	15	yes	No	0	0	0
10	MVA	2	white	6	19	C6	1	1	B	1	29	>42	2.72	22.92		25.32	1.86	1.7		1.99	57.42		1.28	14.78		4.79	93.68		2.26	1.82	14.69	0.77	426.49	187.18		19.95	66.87	10	13	No	Yes	0	1	1
10	MVA	2	white	7	19	C6	1	1	B	1	29	>42	2.63	22.71	0.69	26.29	3.15	1.7		4.3	43.47		1.33	7.75		4.97	164.81		1.7	0.64	9.97	0.77	439.31	129.01	12.87	16.74	112.52	8	13	Yes	Yes	0	1	1
10	MVA	2	white	10	19	C6	1	1	B	1	29	>42	2.98	50.48		45.28	12.17	20.4		6.7	88.11		1.46	6.24	4.52	12.52	184.37		2.55	3.95	7.14	6.51	266.91	141.59	47.61	27.65	193.71	3	13	Yes	No	0	1	1
10	MVA	2	white	11	19	C6	1	1	B	1	29	>42	2.57	23.05		32.65	6.45	3.11		1.65	55.69		1.82	10.05			137.93		1.63	3.57	7.73	0.77	1076.47	277.3		16.06	225.16	5	13	Yes	No	0	1	1
10	MVA	2	white	13	19	C6	1	1	B	1	29	>42	2.4	32.66		29.1	1.86				81.7		3.37	7.67		1.9	72.24		1.7	1.29	2.66	0.37	1226.64	332		11.51	590.74	8	13	Yes	No	0	1	1
10	MVA	2	white	17	19	C6	1	1	B	1	29	>42	4.36	84.89		19	5.12	0.23			236.51		3.49	6.24		6.18	116.58		1.98	1.82	2.66	0.91	1181.07	402.15	18.01	27.65	603.63	10	13	Yes	No	0	1	1
10	MVA	2	white	19	19	C6	1	1	B	1	29	>42	3.69	83.25		29.1	12.34	7.21		5.3	92.15		2.65	4.83		6.65	130.86		3	3.57	4.04	5.62	906.58	471.19	46.22	30.59	508.7	5	13	Yes	No	0	1	1
10	MVA	2	white	21	19	C6	1	1	B	1	29	>42	3.22	81.76		17.85	6.29	1.7		1.99	127.68		1.82	5.78		2.02	149.95		2.05	2.75	3.37	1.18	1070.04	337.08	29.99	26.11	362.95	8	13	Yes	No	0	1	1
10	MVA	2	white	24	19	C6	1	1	B	1	29	>42	3.39	44.73		19	6.78	3.11		1.99	154.16		1.4	5.15		6.11	222.76		2.05	0.64	1.09	1.6	1410.34	296.61	39.16	22.3	917.83	3	13			0	1	1
10	MVA	2	white	25	19	C6	1	1	B	1	29	>42	2.83	31.79		23.31	1.86	0.23		1.99	77.29		1.33	3.17		0.77	188.25		1.98	0.64		0.64	1150.35	202.24	15.64	17.41	672.38	0	13			0	1	1
10	MVA	2	white	26	19	C6	1	1	B	1	29	>42	2.54	51.37		16.65	1.86	0.23			151.24		1.33	3.85		0.7	138.94		1.84	1.82		0.64	1301.52	269.03		13.13	603.63	0	13			0	1	1
10	MVA	2	white	31	19	C6	1	1	B	1	29	>42	3.99	39.75		28.18	3.15	0.23		1.28	73.89		1.4	9.62		7.93	160.86		2.12		1.91	1.04	1261.28	367.32	3.7	23.43	519.98	5	13			0	1	1
11	MVA	2	white	7	19	T10	2	1	A	2	38	31	4.33	30.67	2.83	17.23	31.97	88.17	11.65		94.21		2.27	23.38	36.92	26.55	272.56	123.09	1.22	13.46	29.02	17.35	754.87	390.39	50.49	30.03	133.52	8	14	no	no	1	1	1
11	MVA	2	white	9	19	T10	2	1	A	2	38	31	4.59	37.38	2.6	9.05	29.21	90.33	12.39		152.45		2.27	21.32	37.74	23.25	287.55	144.82	0.79	13.1	25.45	15.68	1774.3	330.12	73.74	36.38	3250.57	9	16	no	no	1	1	1
11	MVA	2	white	13	19	T10	2	1	A	2	38	31	5.13	116.27	2.28	31.7	29.21	61.44	12.72		180.4		3.05	11.65	42.1	19.8	292.14	119.31	0.65	14.31	23.93	10.74	1390.33	306.19	99.67	25.63	800.89	8	16	no	no	1	1	1
11	MVA	2	white	14	19	T10	2	1	A	2	38	31	4.06	33.7	3.02	19.57	35.12	71.03	11.24		132.31		2.2	64.83	38.96	24.6	327.58	104.16	1.07	14.07	26.59	14.43	1194.02	280.43	112.1	30.03	146.3	7	16	no	no	1	1	1
11	MVA	2	white	16	19	T10	2	1	A	2	38	31	8.34	23.75	2.24	10.6	29.02	77.45	9.6	0.3	267.55		2.44	12.69	40.55	19.56	396.43	108.8	1.22	13.58	28.46	8.84	5538.15	450.65	45.4	59.15	2069.03	5	16	no	no	1	1	1
11	MVA	2	white	20	19	T10	2	1	A	2	38	31	7.18	38.16	5.99	49.04	97.22	73.17	12.97	2.78	482.05		2.11	10.88	39.76	21.34	394.19	163.94	2.17	17.43	37.01	11.46	5363.63	371.76	88.56	42.16	3646.62	6	16	no	no	1	1	1
11	MVA	2	white	21	19	T10	2	1	A	2	38	31	6.66	35.67	3.78	27.93	77	60.38	9.93		396.48		1.99	9.77	39.36	14.85	344.62	121.83	0.93	15.52	34.86	7.34	5622.2	340.1	55.26	29.18	4913.25	6	0	no	no	1	1	1
11	MVA	2	white	23	19	T10	2	1	A	2	38	31	4.8	29.52	2.1	5.51	42.61	68.36	10.34		257.18		1.65	8.86	38.56	12.59	252.86	91.45	1.6	13.58	24.69	6.77	1338.3	233.7	57.86	20.22	536.03	7	16			1	1	1
11	MVA	2	white	28	19	T10	2	1	A	2	38	31	4.51	22.65	1.33		138.13	83.88	11.4		324.19		2.25	25.27	42.48	10.21	333.27	123.51	0.93	13.83	24.69	5.83	1649.17	299.73	62.23	21.77	619.17	7	16			1	1	1
11	MVA	2	white	30	19	T10	2	1	A	2	38	31	6.01	31.37	8.17	125.12	343.69	94.63	13.8	7.77	156.73		3.2	21.45	36.92	18	266.78	148.56	7.78	23.28	26.96	11.46	1588.36	294.36	140.7	26.54	406.39	10	16			1	1	1
12	MVA	2	black	9	54	C6	1	1	A	1	30	>42	7.53	52.6	15.4	16.08	8.51	250.44		0.28	161.75	2.73		240.63		44.34	154.2	8.97	2.14		17.97		1384.95	965.97	6.22	32.17	104.18	3	14	no	no	0	1	1
12	MVA	2	black	10	54	C6	1	1	A	1	30	>42	7.31	12.15	4.24	9.62		102.83			139.7			74.78		19.57	64.51		2.14		8.57		716.27	513.54		29.17	111.48		14	no	no	0	1	1
12	MVA	2	black	13	54	C6	1	1	A	1	30	>42	2.19	16.39	3.4	11.02		68.27		0.28	110.81			65.31		15.47	48.49		2.14		10.57		424.08	330		20.44	65.27	10	14	no	no	0	1	1
12	MVA	2	black	15	54	C6	1	1	A	1	30	>42	1.95	21.53		4.83		65.65			91.85			58.86		16.22	74.72				10.29		301.96	318.99		14.25	57.01	0	14	no	no	0	1	1
12	MVA	2	black	17	54	C6	1	1	A	1	30	>42	0.8	31.15	3.54	13.64	1.92	81.02	0.6	0.74	129.05	14.15		42.54		13.43	48.49				10.01		322.76	387.93		17.43	84.42	0	14	no	no	0	1	1
12	MVA	2	black	24	54	C6	1	1	A	1	30	>42	1.45	36.44	2.27	23.78		54.9			111.74	18.79		57.05		19.24	35.68	5.19	2.99		10.29		266.85	403.95		16.39	58.69	0	11			0	1	1
12	MVA	2	black	22	54	C6	1	1	A	1	30	>42	0.67	38.91	2.27	12.35		50.74			102.38			28.56		16.92	26.57		0.4		8.28		352.71	458.35		10.82	59.42	0	11			0	1	1
12	MVA	2	black	27	54	C6	1	1	A	1	30	>42	1.82	37.09	2.55	13.64		60.33	1.77		95.23			33.79		18.65	29.67	21.53	1.28		7.99		438.48	481.05		17.43	135.03	0	11			0	1	1
12	MVA	2	black	30	54	C6	1	1	A	1	30	>42	1.95	63.51	1.84	12.35		88.43			119.1			26.08		20.49	32.71	5.19	1.28		6.81		409.79	446.01		16.39	84.94	0	15			0	1	1
12	MVA	2	black	31	54	C6	1	1	A	1	30	>42	5.72	115.53	3.12	16.08	2.67	107.53	1.77		142.34	13.46	2.54	40.05		34.07	47.1	34.98	2.14		11.42		477.98	880.85	51.74	37.13	110.39	0	15			0	1	1
12	MVA	2	black	37	54	C6	1	1	A	1	30	>42	0.93	31.98				114.47			163.87		7.49	52.84		17.89	49.86	0.27			4.38		290.34	354.16		15.33	111.2	0	15			0	1	1
13	MVA	2	white	5	34	C5	1	1	A	1	25	42	4.36	27.64		25.32	3.15	20.4		2.63	153.19		1.38	266.79	4.52	45.74	191.15		4.6	0.64	15.69	2.02	1304.7	819.33	25.5	29.63	435.75		9	yes	Yes	0	1	1
13	MVA	2	white	6	34	C5	1	1	A	1	25	42	2.63	8.77		19	0.59	4.49		3.22	177.14		1.31	7.6	0.66	8.43	49.98		3.79	0.64	9.97	1.25	340.88	158.14		17.41	268.18		9	yes	Yes	0	1	1
13	MVA	2	white	7	34	C5	1	1	A	1	25	42	3.16	33.34	4.59	23.31	1.54	3.11		3.77	153.84		1.26	7.15	9.9	8.29	96.84		2.7	1.82	19.58	1.95	187.8	216.43		24.52	329.16		9	yes	Yes	0	1	1
13	MVA	2	white	12	34	C5	1	1	A	1	25	42	2.89	31.92		11.31	0.91	3.11			21.19		1.33	6.55		5.74	55.64		5.8		7.73	10.08	232.98	307.35		26.11	457.38	5	9	yes	No	0	1	1
13	MVA	2	white	13	34	C5	1	1	A	1	25	42	6.77	36.67	21.38	22.27	2.18	3.11		2.93	32.81	108.9	1.35	14.52	6.68	10.14	77.67		7.23	2.75	7.73	16.31	242.97	384.83		53.28	489.66		9	yes	No	0	1	1
13	MVA	2	white	14	34	C5	1	1	A	1	25	42	4.17	49.64	5.01	29.1	3.81	28.78	1.15	4.3	40.64		1.28	14.32	12.49	11.83	80.9		6.42	4.32	10.79	10.23	268.11	343.93	3.7	45.69	449.58		9	yes	No	0	1	1
13	MVA	2	white	19	34	C5	1	1	A	1	25	42	2.51	46.61		8.09		1.7			14.1		1.28	40.56		62.53	31.25		3.47		6.25	60.85	195.1	421.43		9.75	189.19		9	yes	No	0	1	1
13	MVA	2	white	20	34	C5	1	1	A	1	25	42	3.13	38.57		14.11	1.22	3.11			15.23		1.43	32.79		25.6	28.82		5.45		4.04	64.09	229.65	415.12		16.06	229.62		9	yes	No	0	1	1
13	MVA	2	white	22	34	C5	1	1	A	1	25	42	4.36	47.68	0.59	23.31	3.15	21.7	0.6	8.83	29.93		1.4	20.12	14.73	31.53	74.42		5.11	2.75	9.15	23.11	363.48	343.28	9.4	38.98	165.75		16			0	1	1
13	MVA	2	white	27	34	C5	1	1	A	1	25	42	3.45	32.72	3.48	8.09	2.5	4.49		1.28	17.48		1.4	15.43		9.16	38.4		3.47	0.64	5.95	16.62	328.5	304.36		23.43	207.88		16			0	1	1
13	MVA	2	white	28	34	C5	1	1	A	1	25	42	13.67	44.79	54.78	74.56	21.42	144.31	25.13	29.25	72.53	156.35	1.49	33.7	46.71	61.22	204.64	167.21	12.99	24.31	34.68	78.27	458.52	403.83	68.94	141.13	280.09	8	16			0	1	1
13	MVA	2	white	32	34	C5	1	1	A	1	25	42	3.81	44.1	10.88	25.32	1.54	13.87		8.83	31.37	49.25	1.31	40.12	4.52	10.32	70.06		4.69	0.64	5.01	10.31	503	578.02		37.73	367.84					0	1	1
13	MVA	2	white	37	34	C5	1	1	A	1	25	42	3.33	52.96		19	1.86	4.49		0.37	26.31		1.34	5.86	4.52	5.67	16.23		3.79	0.64	4.37	6.73	497.53	464.53		22.3	387.35					0	1	1
14	MVA	2	white	7	25	T2	1	1	A	2	50	20	3.8	20.07	0.54	9.05	4.93	6.36	1.32		183.84		0.68	20.4		17.92	86.48	10.36	2.51	0.73	13.32	3.53	483.96	334.89	25.25	2.52	103.19		11	no	No	0	1	1
14	MVA	2	white	8	25	T2	1	1	A	2	50	20	3.52	26.42	1.24		2.6	8.36	1.39		113.08		0.71	7.45		16.08	60.71	5.23	1.68	0.4	6.88	2.9	482.66	326.53	15.53	12.38	139.88	0	11	no	No	0	1	1
14	MVA	2	white	11	25	T2	1	1	A	2	50	20	3.16	14.3	0.65		2.99	3.41	0.95		146.02		0.53	12.24		10.58	44.82	3.61	1.68	0.03	3.65	3	372.32	307.81		5.39	106.64		11	no	No	0	1	1
14	MVA	2	white	12	25	T2	1	1	A	2	50	20	2.99	19.11	1.75		9.99	6.36	1.39		133.39		0.6	16.03		12.37	60.71	4.69	1.37	1.04	5.92	3.48	383.02	357.67	29.5	5.39	131.53	7	11	no	No	0	1	1
14	MVA	2	white	14	25	T2	1	1	A	2	50	20	2.7	15.69	2.97		3.37	11.37	1.54		103.26		0.6	7.59		6.25	52.82	8.34	1.37	1.04	3.91	2.34	363.81	187.11		7.51	236.45	6	11	no	No	0	1	1
14	MVA	2	white	19	25	T2	1	1	A	2	50	20	2.66	30.57	2.37			4.39	1.17		54.31		0.53	18.53		8.38	22.81	7.32	1.07	1.35	2.84	1.52	211.46	424.96		13.76	148.35	7	11	no	No	0	1	1
14	MVA	2	white	20	25	T2	1	1	A	2	50	20	3.26	27.88	2.48	2.49	8.4	146.05	3.44	0.86	262.33		3.92	5.21		6.74	8.15	6.07	4	3.11	3.22	0.77	870.96	180.21	18.65	8.23	3382.67			no	No	0	1	1
14	MVA	2	white	22	25	T2	1	1	A	2	50	20	2.11	17.62		7.77		9.66	1.42	0.93	80.06		3.92	17.14		9.17	9.59	14.19	3.83	3.61	3.78	0.51	220.32	125.65			167.77	7	17			0	1	1
14	MVA	2	white	28	25	T2	1	1	A	2	50	20	2.84	22.92	1.53	13.3		14.59	3.44	1.3	126.92		4.14	8.29	5.24	7.35	12.11	27.7	4	4.64	4.07	2.18	286.36	153.89		10.2	166.57	7	17			0	1	1
14	MVA	2	white	34	25	T2	1	1	A	2	50	20	2.84	17.78	0.06	16.75	2.17	4.64	2.37	1.3	64.43		3.78	7.09		6.55	5.61	18.87	3.17	3.11	3.64	0.24	618.21	129.91		1.46	691.75	5	17			0	1	1
14	MVA	2	white	42	25	T2	1	1	A	2	50	20	1.71	4.41		3.64			0.8	0.31	88.56		3.85	3.47		6.31	5.24	17.7	2.53	2.94	1.56		690.96	141.24			1534.25	6	17			0	1	1
15	FALL	2	white	2	49	T3	1	1	A	2	38	23	7.76	32.91	10.99	19.57	141.71	31.94	5.41	4.2	133.66	2.29	1.24	140.94	6.97	60.91	222.48	239.5	2.34	3.08	26.21	3.38	771.86	657.36	298.55	28.31	391.62		11	no	no	0	1	1
15	FALL	2	white	4	49	T3	1	1	A	2	38	23	5.54	39.22	7.26	5.51	86.12	101.1	2.76	3.03	116.34		0.87	24.49	3.19	43.88	102.88	148.56	3.76	1.65	17.25	4.17	997.49	549.58	215.15	23.75	533.24		11	no	no	0	1	1
15	FALL	2	white	8	49	T3	1	1	A	2	38	23	10.38	52.57	8.99	35.28	93.25	148.36	7.81	4.87	120.68	9.71	0.98	53.59	8.93	54.07	170.23	214.78	5.5	2.37	26.96	4.67	1093.8	987.09	239.03	57.4	282.58	0	12	no	no	0	1	1
15	FALL	2	white	9	49	T3	1	1	A	2	38	23	7.62	35.43	8.66	27.93	91.67	182.36	9.36	1.74	108.72	9.71	1	34.41	5.87	46.41	111.62	156.88	4.32	1.94	22.39	3.38	722.44	653.43	201.02	49.46	205.99	0	12	no	no	0	1	1
15	FALL	2	white	11	49	T3	1	1	A	2	38	23	7.66	32.37	11.9	23.92	90.08	107.59	8.46	4.76	89.52	2.29	0.87	30.87	7.98	27.79	110.37	251.85	5.1	2.52	25.45	3.63	865.7	449.5	219.06	43.54	213.79	0	12	no	no	0	1	1
15	FALL	2	white	14	49	T3	1	1	A	2	38	23	4.82	44.49	9.82	29.84	73.04	57.73	6.69	3.86	80.12		0.84	17.37	9.38	18	96.6	191.26	4.81	3.91	27.15	3.87	591.32	436.16	166.41	33.29	270.66	0	12	no	no	0	1	1
15	FALL	2	white	15	49	T3	1	1	A	2	38	23	3.54	25.71	2.65	20.7	36.69	24.68	1.69		33.61		0.65	10.47		21.66	39.43	114.27	1.52	0.4	4.68	1.97	604.89	376.62	117.38	9.31	302.3	0	12	no	no	0	1	1
15	FALL	2	white	17	49	T3	1	1	A	2	38	23	6.1	35.96	8.33	24.95	119.85	48.73	10.09	3.63	88.42	3.17	0.58	11.23	8.46	37.8	86.48	180.92	3.21	2.8	23.74	3.43	421.66	462.39	220	54.72	103.81	0	12	no	no	0	1	1
15	FALL	2	white	21	49	T3	1	1	A	2	38	23	5.75	49.58	9.87	25.96	127	65.7	11.57	5.94	110.63	7.11	0.58	8.72	12.26	24.16	60.71	250.61	4.52	2.8	25.45	3.58	554.14	326.77	285.81	52.9	216.78	5	12	no	no	0	1	1
15	FALL	2	white	23	49	T3	1	1	A	2	38	23	3.59	26.53	7.9	16.01	118.66	26.23	6.05	2.78	61.1		0.53	7.23	1.14	11.93	42.13	160.62	3.57	1.65	19.65	3.38	328.46	206.4	221.6	27.44	114.58	5	12			0	1	1
15	FALL	2	white	31	49	T3	1	1	A	2	38	23	2.41			9.87	2.58	13.9		2.22	40.74	4.51	1.52	3.54		6.09		39.71	2.59	2.02	2.19		96.54	76.49			422.76					0	1	1
15	FALL	2	white	38	49	T3	1	1	A	2	38	23	6.05	24.01	8.17	19.87	19.18	96.14	10.14	3.99	45.51	12.67	3.07	6	8.99	9.83	13.21	147.7	6.02	3.97	6.77	4.2	191.07	212		15.44	489.59	3	15			0	1	1
16	MVA	2	white	2	21	T3	1	1	A	2	29	11	2.57	12.37			2.49	25.91	2.94		29.18		1.04	52.5	3.83	30.03	22.29	11.32	2.06	1.94	5.94		166.64	455.68	0.93	6.86	203.23		13	no	no	0	1	0
16	MVA	2	white	3	21	T3	1	1	A	2	29	11	4.34	17.8			1.68	15.5			27.97		0.62	57.54	2.73	43.26	22.29		0.43	1.11	8.02		343.83	855.01		14.88	231.08		13	no	no	0	1	0
16	MVA	2	white	4	21	T3	1	1	A	2	29	11	4.71	27.05			2.65	19.68	0.31	1.07	43.73		1.09	41.02	3.4	39.21	13.52	5.6	1.1	2.06	7.18		821.82	821.49		17.02	286.09		13	no	no	0	1	0
16	MVA	2	white	7	21	T3	1	1	A	2	29	11	4.96	32.27			6.54	36.2	3.45	1.88	69.72		0.9	13.53	3.83	16.33	11.07	20.18	1.82	2.66	6.35		460.31	419.06	11.32	14.88	726.31	0	14	no	no	0	1	0
16	MVA	2	white	8	21	T3	1	1	A	2	29	11	5.13	24.97		7.22	5.89	31.07	1.9	1.65	63.48		0.88	9.67	5.04	16.65	8.27	21.89	1.58	2.3	6.68		335.29	311.05	0.93	17.33	594.62	5	13	yes	no	0	1	0
16	MVA	2	white	9	21	T3	1	1	A	2	29	11	4.23	26.23		2.67	8.97	42.34	5.22	3.54	54.82		1.45	8.56	5.04	12.81	10.51	43.02	2.81	3.73	5.04		175.47	296.7	8.55	17.63	137.18		13	yes	no	0	1	0
16	MVA	2	white	12	21	T3	1	1	A	2	29	11		51.08	8.83	21.33	16.15	27.79	11.47	11.66	49.24		5.66					98.16	9.49	13.55	9.51	9.97	389.19	270.36		14.44	683.4					0	1	0
16	MVA	2	white	17	21	T3	1	1	A	2	29	11	6.29	31.91	2.85	23.05	1.1	31.75	2.16	1.23				3.27		7.64	2.19	16.36	1.76		0.77	3.05	354.9	227.6	7.46	13.42	604.69	5	15	no	no	0	1	0
16	MVA	2	white	22	21	T3	1	1	A	2	29	11	5.73	35.02	2.19	24.96	0.02	26.36	0.74	1.23				1.5		5.74	2.19	8.96	2.24			1.77	356.46	229.42	6.69	16.4	756.89	0	15			0	1	0
16	MVA	2	white	29	21	T3	1	1	A	2	29	11	5.85	28.39	2.19	12.35	0.27	12.93		0.9				0.85		3.5	0.87	8.96	1.76			0.91	411.7	195.68	2.57	14.92	297.92	5	16			0	1	0
16	MVA	2	white	36	21	T3	1	1	A	2	29	11	5.61	28.76	2.85	22.41	1.39	23.67	1.22	1.4				3.92		4.89	3.52	23.76	4.8		0.06	2.24	579.1	219.2	4.93	16.04	652.26	5	17			0	1	0
17	FALL	2	white	1	54	C6-7	1	1	A	1	9	13	5.36	26.55	1.54	10.21		47.96	2.16	0.9			0.26	54.02		7.1	11.13	15.54	1.53	0.8	2.04		180.71	372.91	12.66	34.61	230.43		15	no	no	0	1	0
17	FALL	2	white	2	54	C6-7	1	1	A	1	9	13	8.24	58.31	2.02	14.44		143.19	3.08	0.58		0.79	0.67	169.04		37.77	22.5	13.9	1.29	3.56	4.14		450.32	976.52	22.59	63.42	113.72		15	no	no	0	1	0
17	FALL	2	white	6	54	C6-7	1	1	A	1	9	13	5	42.95	1.86	27.47		56.08	5.8	1.4			0.93	6.98		6.02	12.72	33.62	0.42	1.7	5.02	0.65	376.6	415.64	15.35	23.53	184.48		15	no	no	0	1	0
17	FALL	2	white	7	54	C6-7	1	1	A	1	9	13	6.6	49.94	3.54	29.95		64.21	6.71	1.74		0.42	1.81	6.26		5.99	13.85	34.44	2.24	2.47	5.61	0.09	393.86	384.82	16.26	30.49	175.4		15	no	no	0	1	0
17	FALL	2	white	8	54	C6-7	1	1	A	1	9	13	5.36	53.43	1.54	29.95		50.66	7.15	1.23		0.98	0.99	5.69		5.83	15.66	33.62	0.84	3.23	5.61		316.78	356.45	15.58	25.6	184.48		15	no	no	0	1	0
17	FALL	2	white	15	54	C6-7	1	1	A	1	9	13	8.05	32.08	8.3	49.97	2.83	111.8	10.28	4.28		4.15	2.48	5.45		5.88	14.53	48.4	5.6	4.42	10.06	3.96	181.55	288.48	13.43	27.64	182.21	1	15	no	no	0	1	0
17	FALL	2	white	20	54	C6-7	1	1	A	1	9	13	7.35	30.5	10.23	49.4	0.41	77.78	10.06	2.18		21.42	2.55	8.8		8.47	16.12	53.33	3.24	12.63	7.34	1.89	329.7	301.5	16.48	23.88	158.74	1	15	no	no	0	1	0
17	FALL	2	white	27	54	C6-7	1	1	A	1	9	13	15.39	24.77	2.41	40.69	44.39	46.8	6.31	12.62	1.96	21.36	2.56	15.39	11.02	22.37	7.73	48.03	5.14	20.73	11.94	1.85	3227.89	317.41	24.64	71.95	2915.89	0	16			0	1	0
17	FALL	2	white	34	54	C6-7	1	1	A	1	9	13	5.01	27.08	2.29	32.94	5.89	46.8	5.64	13.29		21.36	2.58	24.87	11.5	13.93	9.23	40.75	4.11	19.88	4.18	3.7	596.12	175.35	16.09	37.38	978.83	0	16			0	1	0
17	FALL	2	white	41	54	C6-7	1	1	A	1	9	13	5.26	21.6	2.17	23.4	2.32	36.74	4.28	11.95		11.61	1.92	12.15	4.66	11.88	8.36	36.18	2.33	14.43	7.42	1.01	706.12	202.24	16.69	47.36	503.34	3	16			0	1	0
18	GSW	2	white	2	39	T 10	2	1	B	2	51	6	5.69	23.44		9.48	13.51	76.7	14.56	7.47	45.66		2.55	64.39	9.26	12.48	22.67	125.93	9.25	8.41	4.88	0.86	89.9	206.06	28.84	15.81	192.33			no	no	0	0	0
18	GSW	2	white	3	39	T 10	2	1	B	2	51	6	6.88	69.65	1.2	21.55	17.87	108.63	22	9.75	52.18		3.25	30.33	10.54	14.42	17.69	151.86	10.27	10.45	7.35	3.07	78.74	394.71	36.9	22.87	182.19	10	16	no	no	0	0	0
18	GSW	2	white	4	39	T 10	2	1	B	2	51	6	3.01	32.63			2.49	133.39	3.96	3.54	40.1		0.83	10.87	3.83	10.69	9.57	3.55	2.19	2.78	4.24		91.04	212.82	17.5	8.65	237.72	0	16	no	no	0	0	0
18	GSW	2	white	8	39	T 10	2	1	B	2	51	6	5.1	50.56			12.53	48.44	2.42	5.56	67.32		1.54	25.89	6.16	10.61	12.01	39.87	4.25	3.97	4.32		239.83	182.84	26.37	12.67	343.5	4.5	16	no	no	0	0	0
18	GSW	2	white	10	39	T 10	2	1	B	2	51	6	8.31	44.8	2.58	43.82	27.09	126.47	28.18	13.95	66.12	0.69	3.58	38.44	11.16	11.59	23.06	162.62	14.46	9.49	8.19	4.94	160.26	144.83	40.9	23.01	510.75	9	16	no	no	0	0	0
18	GSW	2	white	17	39	T 10	2	1	B	2	51	6	6.91	45.03	2.92	15.1	19.17	110.62	21.05	8.62	52.66		2.62	23.08	10.85	12.89	37.8	125.93	10.42	7.69	6.6	3.29	445.04	246.98	37.39	28.4	677.07	10	16	no	no	0	0	0
18	GSW	2	white	24	39	T 10	2	1	B	2	51	6	6.14	38.56	0.73	11.6	14.64	70.67	13.34	11.87	59.39		1.83	9.18	8.93	9.82	57.7	80.66	7.68	4.93	4.08	1.57	472.71	208.65	33.06	22.01	902.77	6	16			0	0	0
18	GSW	2	white	30	39	T 10	2	1	B	2	51	6	9.57	47.83	6.95	26.27	21.43	130.43	26.52	12.29	67.8		3.58	16.85	12.38	8.32	31.95	170.64	15.07	10.21	8.1	4.83	458.76	217.57	41.13	26.08	2037.8	10	16			0	0	0
18	GSW	2	white	38	39	T 10	2	1	B	2	51	6	5.58	25.81			3.62	19.68	4.46	2.31	36.23		1.12	13.81	3.83	3.81	10.88	7.56	4.11	2.18	2.44		495.71	193.05	16.6	11.36	596.22	8.5	16			0	0	0
19	MVA	1	black	2	53	C4	1	1	B	2	50	16	1.72	57.97	10.22	56.36	10.49	74.26	16.01	12.27	229.98	15.04	6.11	10.96		33.48	81.48	36.35	9.02	13.32	15.65	9.36	120.03	388.59		20.33	160	0	14	no	yes	0	1	0
19	MVA	1	black	3	53	C4	1	1	B	2	50	16	4.96	93.73	9.31	52.52	8.55	52.86	13.2	11.5	137.57	2.26	5.81	96.93		75.25	164.26	34.01	7.18	12.2	15.3	7.96	231.72	913.39		31.48	172.85		14	no	no	0	1	0
19	MVA	1	black	4	53	C4	1	1	B	2	50	16	10.36	74.4	9.1	41.28	6.62	125.08	11.86	11	218.75		5.59	155.39		109.06	486.9	23.93	6.28	11.75	16	8.66	532.5	1169.28		23.78	353.16	0	14	no	no	0	1	0
19	MVA	1	black	7	53	C4	1	1	B	2	50	16	1.72	85.65	10.79	15.14	7.01	26.19	11.08	11	241.18		5.59	38.12		35.94	144.18		5.11	11.52	9.51	8.66	1151.44	1350.45		32.02	432.5	0	14	yes	no	0	1	0
19	MVA	1	black	8	53	C4	1	1	B	2	50	16	4.25	98.11	10.22	64.49	8.17	75.78	14.89	11.72	296.9	1.22	6.11	61.62		37.44	225.11	43.07	6.88	13.32	15.3	10.58	943.34	778.91		31.48	357.9	4	15	yes	no	0	1	0
19	MVA	1	black	9	53	C4	1	1	B	2	50	16	9.27	80.42	11.23	56.36	8.94	71.23	22.15	12.11	232.86	2.72	7.86	43.96		32.41	71.74	59.4	8.71	12.88	16	9.88	547.4	538.48		31.12	99.75	5	15	yes	no	0	1	0
19	MVA	1	black	14	53	C4	1	1	B	2	50	16	5.9	133.66	9.87	43.52	9.91	55.95	13.77	12.22	236.88		6.11	8.09		25.72	86.29	34.01	6.73	12.2	8.94	8.84	753.67	467.38		25.81	576.56	0	15	yes	no	0	1	0
19	MVA	1	black	16	53	C4	1	1	B	2	50	16		69.23	7.75	24.44	5.46	4.57	9.11	11.55	119.42		5.36						6.28	11.29	4.33	7.09	413.14	395.7			392.92	0	15	yes	no	0	1	0
19	MVA	1	black	22	53	C4	1	1	B	2	50	16	7.98	76.25	5.13	19.81		37.15	4.45	2.44	7.2		0.04	1.66		6.76	7.98	15.54	3.24			3.05	558.04	325.32	8	14.92	332.36	0	17			0	1	0
19	MVA	1	black	29	53	C4	1	1	B	2	50	16	10.57	122.89	8.3	44.24	1.39	88.65	8.5	3.54	32.47	2.74	2.12	4.12		79.36	9.78	40.19	8.08	0.57	1.73	3.51	549.99	501.84	35.47	35.43	858.36	0	17			0	1	0
19	MVA	1	black	36	53	C4	1	1	B	2	50	16	7.35	90.91	3.54	18.49	0.55	42.55	4.45	1.74			0.04	1.42		5.88	4.41	20.47	4.27			3.17	481.2	320.46	4.93	18.95	524.16	0	17			0	1	0
20	FALL	2	white	2	57	C4	1	1	A	2	25	6		50.75	21.41	111.52	14	89.35	25.66	13.96	74.83	8.03	5.74	2.09		9.62	86.29	191.43	25.27	12.43	18.42	7.26	791.49	202.09		58.02	120.04	8	16	no	yes	0	0	0
20	FALL	2	white	4	57	C4	1	1	A	2	25	6	24.35	178.75	242.31	260.79	23.81	817.86	205.09	121.45	599.99	158.12	9.47	35.74	24.67	16.16	317.34	977.18	313.2	18.72	61.34	8.31	2556.2	448.19	14.85	302.18	138.11	6	16	no	yes	0	0	0
20	FALL	2	white	5	57	C4	1	1	A	2	25	6	12.88	136.7	223.02	151.83	13.61	577.24	153.4	35.13	331.65	49.55	7.42	42.05	17.18		210.09	820.03	170.13	16.54	51.68	7.96	4288.61	549.15		265.14	139.11	8	15	no	no	0	0	0
20	FALL	2	white	10	57	C4	1	1	A	2	25	6	15.14	138.53	257.44	125.23	3.42	378.8	100.17	16.43	113.41	32.05	3.87	14.25		5.56	18.39	215.75	165.1	2.58	18.42	1.4	2182.25	255.71	9.98	202.53	145.06	8.5	17	no	no	0	0	0
20	FALL	2	white	17	57	C4	1	1	A	2	25	6	8.56	52.09	38.51	64.98	1.96	83.21	16.72	4.28	34.27	2.94		3.43		5.99	7.09	47.58	19.98		1.58		2575.93	427.18	13.8	62.82	205.6	0	17	no	no	0	0	0
20	FALL	2	white	24	57	C4	1	1	A	2	25	6	10.97	81	109.29	85.76	7.61	210.34	66.43	9.47	31.57	9.34	1.93	6.13		7.27	14.75	130.46	47.92	2.58	9.63	3.51	1840.16	499.14	15.35	102.59	184.48	8	17			0	0	0
20	FALL	2	white	31	57	C4	1	1	A	2	25	6	8.75	55.93	104.68	96.62	2.83	124.07	39.44	7.37	24.17	6.41	0.67	8.84		4.5	7.76	96	44.84	1.02	4.14	2.82	1751.71	254.36	10.13	77.75	156.46	5	17			0	0	0
20	FALL	2	white	38	57	C4	1	1	A	2	25	6	15	85.14	264.56	115.32	14.38	402.4	131.83	20.95	149.88	23.17	3.27	10.01		4.87	12.94	263.31	149.1	3.66	17	4.3	1795.72	348.59	14.29	180.94	261.21	10	17			0	0	0
20	GSW	2	white	1	21	T9	2	1	A	2	26	19	2.54	8.3	2.19			2.26		0.42				6.74		6.07	18.85		0.63				103.85	98.72		11.88	180.7			no	no	1	1	1
21	GSW	2	white	4	21	T9	2	1	A	2	26	19	9.27	16.99	1.54	5.66		26.36		0.9			1.56	36.27		22.78	17.71	0.72	0.42		0.25	1.4	901.71	762.35	6.28	41.05	401.21	0	14	no	no	1	1	1
21	GSW	2	white	6	21	T9	2	1	A	2	26	19	3.92	14.92	0.5		20.01	19.64		0.73				3.07		13.31	5.74	3.2	0.42			0.38	433.39	272.6		7.05	217.64		14	no	no	1	1	1
21	GSW	2	white	8	21	T9	2	1	A	2	26	19	6.6	17.27	1.54		145.57	29.06	2.16	1.57			0.54	1.26		10.81	6.19	28.69	2.74			3.05	320.2	313.2	6.28	11.49	119.09	7	14	no	no	1	1	1
21	GSW	2	white	11	21	T9	2	1	A	2	26	19	7.1	13.28	0.93		84.76	37.15	2.39	1.4			1.69	3.39		11.18	5.52	27.05	3.24			2.12	501.82	309.43	9.03	13.42	313.65	7	14	yes	no	1	1	1
21	GSW	2	white	14	21	T9	2	1	A	2	26	19	7.73	25.85	3.89	15.81	32.88	64.21	4.45	3.35			1.31	1.18		18.7	4.41	36.08	5.6	0.33	0.06	3.51	339.27	547.98	8.35	16.4	288.19	8	16	no	no	1	1	1
21	GSW	2	white	15	21	T9	2	1	A	2	26	19	5.85	18.86	0.78		35.93	23.67	0.26	0.9				1.5		11.92	0.87	10.61	2.49			1.4	361.12	367.71	4.93	12.27	300.17	7	16	no	no	1	1	1
21	GSW	2	white	19	21	T9	2	1	A	2	26	19	5.24	16.42			21.27	18.3		0.58				0.65		8.07	2.63	12.25	0.84				460.95	270.36	5.85	10.71	647.72	0	16	no	no	1	1	1
21	GSW	2	white	26	21	T9	2	1	A	2	26	19	5.94	19.34	3.64	22.36	5.24	1.57	2.21	10.92	3.37		1.34	19.64	4.1	7.8	5.41	26.39	4.84		2.41	2.02	307.49	260.14	9.28	26.03	745.8					1	1	1
21	GSW	2	white	33	21	T9	2	1	A	2	26	19	5.64	14.14	0.79		1.68			7.72			1.22			4.94	3.77		3.41			0.28	1027.2	230.79	5.92	25.21	914.08					1	1	1
21	GSW	2	white	40	21	T9	2	1	A	2	26	19	4.2	13.75	1.35	1.72	1.35		0.05	9.17			1.3		2.8	3.9	2.42		4.26			0.65	494.48	191.62	7.31	21.73	601.12					1	1	1
22	FALL	2	white	2	18	C7	1	1	A	1	25	12	2.68	38.22			2.81	44.37	10.42	1.43	42.76		1.15	39.48	7.93	17.48	26.91	44.59	0.65	3.25	7.52		210.76	291.1	21.55	12.02	345.02	4	14	no	no	0	0	0
22	FALL	2	white	3	18	C7	1	1	A	1	25	12	1.81	12.87			2.49	40.29	5.97	0.95	34.29		0.67	24.88	5.42	21.44	59.49	41.45	0.23	2.78	5.69		295.02	722.6	8.55		569.99	7	14	no	no	0	0	0
22	FALL	2	white	5	18	C7	1	1	A	1	25	12	5.49	51.78			9.94	58.58	8.94	3.84	54.1		1.31	10.58	7.59	10.03	18.07	68.9	2.81	3.73	8.95		924.29	386.97	18.37	22.87	569.19	7	14	no	no	0	0	0
22	FALL	2	white	11	18	C7	1	1	A	1	25	12	8.11	35.83	11.02	56.71	5.2	132.26	15.61	6.78	11.02		2.55	2.38	4.06	5.5	17.94	75.49	12.11	3.88	5.9	4.41	445.92	201.03	9.35	11.49	635.63	0	15	no	no	0	0	0
22	FALL	2	white	16	18	C7	1	1	A	1	25	12	4.64	33.28	1.54	29.95	0.55	31.75	3.54	0.9	1.06			1.98		4.15	7.31	23.76	0.84	0.09			558.72	203.55	5.85	3.03	791.91	5	15	no	no	0	0	0
22	FALL	2	white	23	18	C7	1	1	A	1	25	12	7.6	34.94	5.5	29.95	2.54	72.35	8.5	2.62			1.18	3.76		6.37	12.49	45.12	2.74	1.92	2.65	2.59	789.12	306.7	8.18	12.65	707.53	8	15			0	0	0
22	FALL	2	white	30	18	C7	1	1	A	1	25	12	32.73	69.77	58.12	197.26	31.28	518.05	46.06	38.19	70.17	21.86	14.81	7.14	17.27	9.9	45.6	261.67	49.64	20.18	21.82	32.02	600.12	371.9	23.56	59.24	708.29	7	15			0	0	0
23	MVA	2	white	10	31	C4	1	1	A	2	20	20	32.76	126.76	13.32	99.69	9.78	114.62	16.36	19.66	65.81	55.37	4.38	42.44	16.03	36.61	50.82	168.72	16.53	19.03	32.85	10.02	1045.04	517.74	30.36	96.12	822.43		9	yes	no	1	1	1
23	MVA	2	white	12	31	C4	1	1	A	2	20	20	27.57	154.06	4.89	60.46	11.23	87.56	10.9	15.01	44.57	33.95	4.19	42.29	12.63	38.51	39.89	103.66	15.15	10.52	18.89	7.02	1301.94	562.07	19.81	79.48	1097.01	1	9	yes	no	1	1	1
23	MVA	2	white	14	31	C4	1	1	A	2	20	20	23.86	112.35	6.97	51.96	3.51	58.08	7.58	11.37		27.56	3.44	41.81	16.03	38.4	35.92	97.7	11.64	10.52	16.71	5.68	849.59	398.78	20.94	71.53	618.24	1.5	9	yes	no	1	1	1
23	MVA	2	white	17	31	C4	1	1	A	2	20	20	20.09	71.22	1.52	42.7		36.05	4.61	6.21		10.69	2.69	51.93		36.29	29.91	35.83	3.55	5.16	10.74	0.9	1166.63	447.96	20.94	56.53	1066.78	2.5	9	yes	no	1	1	1
23	MVA	2	white	18	31	C4	1	1	A	2	20	20	19.77	74.65	20.23	72.19	9.78	127.54	10.36	13.51		21.94	4.38	40.38	16.03	40.8	28.18	113.3	24.68	6.59	21.04	8.35	770.34	278.15	21.39	54.6	836.26	2.5	10	yes	no	1	1	1
23	MVA	2	white	20	31	C4	1	1	A	2	20	20	19.29	62.14	10.93	56.29	2.31	73.21	7.58	10.43		23.09	3.82	59.66		49.32	27.6	69.77	12.34	11.35	11.5	5.87	491.62	317.11	19.34	49.58	348.31	4	14	yes	no	1	1	1
23	MVA	2	white	25	31	C4	1	1	A	2	20	20	18.5	77.33	9.96	51.96	0.98	73.21	9.26	11.06		31.86	3.82	18.53	5.75	23.91	26.73	89.5	13.75	10.1	15.98	3.89	640.69	233.67	19.58	44.22	733.58	0	11			1	1	1
23	MVA	2	white	33	31	C4	1	1	A	2	20	20	15.76	90.23	4.89	47.44	0.98	82.85	13.54	13.81		47.87	4.19	27.48	8.46	23.1	33.07	109.49	11.64	16.06	18.16	5.48	819.42	336.81	21.39	54.6	700.18	0	15			1	1	1
24	MVA	1	white	2	52	T1-L; T4-R	1	1	A	2	26	5	1.37	26.69				22.03	2.06	0.29	83.97		0.73	41.72		8.56	17.19	9.14			7.58		493.71	546.61	2.6	15.19	405.48	4	15	no	no	0	0	0
24	MVA	1	white	8	52	T1-L; T4-R	1	1	A	2	26	5	2.2	39.21	8	35.25	3.75	57.8	4.34	2.61	25.98		1.26	3.27	2.06	7.18	10.12	48.29		3.26	7.58		514.94	191.43	3.11	19.23	416.71	8	13	no	no	0	0	0
24	MVA	1	white	13	52	T1-L; T4-R	1	1	A	2	26	5		46.88	4.28	22.11	2.52	70.14	5.86	5.82	50.11	7.77	1.53	3.74	4.61	8.32	11.06	74.81		6.65	9.3		679.92	230.46	2.47	21.12	487.96	4	13	no	no	0	0	0
24	MVA	1	white	20	52	T1-L; T4-R	1	1	A	2	26	5		53.47			0.03	35.47	3.33	1.63			1		1.21	7.54	5.47	32.91		4.17	5.88		800.64	290.21	2.6	15.19	783.65	0	17	no	no	0	0	0
24	MVA	1	white	27	52	T1-L; T4-R	1	1	A	2	26	5	2.2	53.29	1.2	4.62	1.28	57.8	4.6	2.94			1.23	0.76	2.81	5.98	13.34	62.06		5.25	7.24		1579.78	285.69	5.25	22.04	1048.44	2	17			0	0	0
24	MVA	1	white	34	52	T1-L; T4-R	1	1	A	2	26	5	4.07	62.53	8	37.66	3.75	100.12	6.62	4.86		1.3	1.47		4.3	8.56	13.34	76.04	1.09	7.35	9.64	0.62	1003.09	312.72	5.3	23.83	747.61	2	16			0	0	0
24	MVA	1	white	41	52	T1-L; T4-R	1	1	A	2	26	5	0.91	51.32		9	0.03	85.27	6.62	5.66		10.69	1.06		2.25	5.49	12.58	69.81		9.06	8.61		1087.25	254.74	3.95	18.26	978.24	0	16			0	0	0
25	FALL	2	black	4	55	C4	1	1	B	1	10	7	5.58	39.52	0.95	9	14.33	88.26	3.83	0.97	8.74		0.67	51.96		17.7	12.39	48.29		2.7	13.82	0.49	1514.79	584.12	4.3	24.71	2887.54	9	17	no	no	0	0	0
25	FALL	2	black	5	55	C4	1	1	B	1	10	7	8.81	37.65	0.71		1.69	82.27	4.85	3.74	25.98		0.78	36.77		13.33	15.07	53.95		4.17	12.42		1296.55	336.84	4.86	28.09	3046.56	7	17	no	no	0	0	0
25	FALL	2	black	7	55	C4	1	1	B	1	10	7	5.39	34.56				70.14	4.22	2.29	35.86		0.73	12.88		17.76	11.06	45.38		3.44	8.95		584	269.03	3.83	21.58	2208.46	8	17	no	no	0	0	0
25	FALL	2	black	11	55	C4	1	1	B	1	10	7	3.79	33.46	5.33	27.63	2.1	85.27	5.36	4.23			1	12.88	2.25	24.41	11.06	64.68		5.25	7.75		350.92	135.95	3.95	22.94	1083.38	0	11	no	no	0	0	0
25	FALL	2	black	18	55	C4	1	1	B	1	10	7	1.92	31.09	6.39	32.78	4.98	85.27	4.85	4.55			1.17	10.86	2.44	16.94	6.2	60.74		4.17	7.58	0.98	363.61	128	3.71	22.94	571.33	0	11	no	no	0	0	0
25	FALL	2	black	25	55	C4	1	1	B	1	10	7	6.34	32.68	11.52	44.58	8.04	97.17	7.38	5.18			1.29	22.06	2.98	6.46	9.93	89.16	0.44	5.95	10.85	1.23	797.25	112.49	5.08	28.09	1351.37	0	12			0	0	0
25	FALL	2	black	32	55	C4	1	1	B	1	10	7	2.2	40.74	4.28	23.54	0.24	94.21	7.13	5.18			0.89	7.12		5.19	11.44	67.26		6.3	7.24		496.4	155.01	3.71	20.18	1036.09	0	13			0	0	0
