# Supplementary material for: Effect of CHRFAM7A Δ2bp gene variant on secondary inflammation after spinal cord injury
Source: PLoS One. 2021 May 6;16(5):e0251110. doi: 10.1371/journal.pone.0251110 (PMC8101719; doi:10.1371/journal.pone.0251110)
Supplement: S2 File — (XLSX) [file pone.0251110.s003.xlsx]

## Sheet: Sheet1
pid	injury cause	Gender	Race	dpi	age of injury	injury level	ISS Score	Acute days	severity	ASIA	rs67158670	TNF_a	CCL11	GM_CSF	IFN_a2	IFNg	IL_1ra	IL_1b	IL_2	sIL_2Ra	IL_4	IL_5	IL_6	IL_7	IL_8	IL_10	IL_12p40	IL_12p70	IL_13	IL_15	IL_17	CXCL10	CCL2	CCL3	CCL4	CXCL9	painscale	bradenscore	UTI	Pneumonia	PU
1	FALL	2	white	1	54	C5	17	5	2	C	1		82.25	6.72		11.38	24.56	6.1	10.06		29.7	0.58	12.62		104.59	13.08	49.1	6.79	11.47	15.1	59.78	1093.3	357.56	12.88	30.35		5	17	0	0	0
1	FALL	2	white	11	54	C5	17	5	2	C	1		117.08	15.4	5.74	14.32	75.31	4.24	6.14		22.89	1.02	25.37	8.93	64.45	14.19	31.98	5.61	1.27	13.12	51.67	385.3	472.72	9	42.9		0		0	0	0
1	FALL	2	white	18	54	C5	17	5	2	C	1	3.73	81.13	6.72		3.91	8.42	1.78	7.51		9.46	0.68	17.9		130.26	11.69	39.82	4.58	8.16	9.98	41.99	299.45	344.65	8.94	9.01		0		0	0	0
2	MVA	1	white	6		C4	22	11	2	D	2	12.44	146.49	2.42		3.91	102.87	1.22				0.68	2598.69		19.19	48.47				5.72	1.12	683.2	536.99	6.25	18.37		7	15	0	0	1
2	MVA	1	white	11		C4	22	11	2	D	2	14.31	108.52	5.77		17.39	131.74	1.5				2.63	3052.07		17.3	5.84		3.16			3.29	670.77	618.49	5.41	16.14		0	15	0	0	1
3	GSW	2	black	3	21	T9	26	5	2	C	2	2.02	36.66			3.75	10.51	1.81	14.68	52.25		1.63	62.99	22.46	2.44	14.98		4.12	9.47	13.5		441.26	64.66	61.24	40.43	2007.91	7	15	0	0	0
3	GSW	2	black	4	21	T9	26	5	2	C	2		16.8		18.37	5.17	8.6	1.81	14.51	63.59		1.24	3.8	15.78		6.49		4.12	7.25	7.39		100.81	20.39	55.41	27.64	657.78	6	15	0	0	0
3	GSW	2	black	12	21	T9	26	5	2	C	2	2.92	40.95	4.6	13.97	0.94	9.47	4.1	0.34	44.89		2.36	6.56	3.94	4.93	7.5	28.86	2.38		4.28		595.44	173.84		39.94	784.66	7.5		0	0	0
3	GSW	2	black	19	21	T9	26	5	2	C	2	4.01	19.27	5.1	24.56	4.06	19.19	8.45	1.99	50.25		2.77	4.42	11.83	4.09	9.06	57.1	4.07	0.73	4.77	1.67	394.05	100.41		51.41	723.27			0	0	0
4	FALL	2	white	5	47	T11	9	9	2	C	2	7.41	52.87			0.39	4.76		13.44	418.89		1.7	37.49		33.6	13.69		5.06	4.2	12.03		751.82	401.47	30.05	50.58	5651.29	8	15	0	0	0
4	FALL	2	white	9	47	T11	9	9	2	C	2	9.56	48.04		46.01	2.56	21.75		13.8	635.75		3.48	85.33	12.31	19.47	11.5		7	4.2	13.5		1209.68	467.13	53.16	55.63	2351.56	8	15	0	0	0
5	FALL	2	white	3	47	T11	9	9	2	C	2	7.18	37.98		51.53		18.03		14.16	361.39		1.63	196.04		46.84	39.87		6.26	4.2	14.94		596.53	408.32	33.62	48.75	2963.99	6	15	0	0	0
5	FALL	2	white	5	28	C3		13	2	D	2	4.13	78.08	3.04	29.55	3.45	32.7	9.01	3.05	68.16	0.5	4.8	4.94	16.29	3.94	16.04	36.6	8.99	6.22	10	4.05	100.93	70.48	18.65	21.76	194.52	7	18	0	0	0
5	FALL	2	white	7	28	C3		13	2	D	2	2.94	88.95	1.53	29.55	4.77	19.47	5.97	1.92	48.6		4.28	5.01	10.67	4.09	12.11	23.57	6.31	3.53	5.81	2.3	447.67	70.71	31.02	11.15	2600.94	7	18	0	0	0
5	FALL	2	white	9	28	C3		13	2	D	2	2.63	49.82	0.37	12.41	1.96	19.47	2	1.15	76.72		3.99	17.14		7.39	15.33	10.69	3.83	3.27	5.37	2.05	983.43	147.08	27.11	8.23	5784.35	6	18	0	0	0
5	FALL	2	white	15	28	C3		13	2	D	2	13.52	52.44	10.87	62.12	14.52	139.23	19.85	10.4	164.76	20.39	7.29	22.91	38.45	8.17	44.37	112.51	26.33	12.75	17.78	16.75	683.39	161.26	59.14	74.8	858.4	6		0	0	0
5	FALL	2	white	21	28	C3		13	2	D	2	3.8	26.69	1.53	13.3	11.67	26.71	3.44	1.76	99.95		4.36	8.29	3.5	6.78	12.83	24.75	7.06	4.12	5.52	9.95	572.07	144.68	64.76	10.2	515.99	5		0	0	0
6	FALL	2	black	1	59	C4 sensory ; C5 motor	9	3	2	C	1	2.11	13.06		33.51	0.59	7.21		5.78	19.34		1.23	1.8					2.26		1.09	1.04	68.39	120.68		18.7	169.02	0	16	0	0	1
6	FALL	2	black	2	59	C4 sensory ; C5 motor	9	3	2	C	1	2.28	23.92		34.36	1.86	8.56		5.78	17.85		1.23	1.8			5.15		2.26	1.82	9.42	1.39	76.94	56.04	9.4	23.43	102.31	8	16	0	0	1
6	FALL	2	black	3	59	C4 sensory ; C5 motor	9	3	2	C	1	3.16	56.02		30.9	2.34	11.23		8.42	17.48		1.26	4.02		1.72	16.23		1.63	1.82	9.42	1.88	390.92	187.9	29.99	29.63	210.45	8	16	0	0	1
6	FALL	2	black	16	59	C4 sensory ; C5 motor	9	3	2	C	1	4.01	37.45	4.48	33.76	2.8	21.06	5.48	2.39	26.11		2.15	15.92	5.89	5.42	13.61	44.03	2.57		5.26	1.14	714.85	241.87	20.33	42.17	1214.35	8	16	0	0	1
7	FALL	2	white	4	67	C4	16	5	2	C	1	3.57	57.74		2.63		7.33		2.25	59.15	6.76	1.37	9.8		33.75		34.63	2.45	0.49	6.63	13.26	425.07	295.66		33.89	676.94	6	10	0	0	0
7	FALL	2	white	5	67	C4	16	5	2	C	1	3.28	55.27		2.79		9.22		2.22	34.58	4.75	1.37	8.98		28.9		23.24	2.62	0.42	6.59	3.61	280.13	193.29		14.11	417.79	5	10	0	0	0
7	FALL	2	white	10	67	C4	16	5	2	C	1	4.42	80.36		5.01	2.09	23.99	0.29	2.49	40.58	7.02	1.75	12.8		9.89		43.73	2.94	1.04	3.1		573.19	352.32		29.51	1075.33	5	12	0	0	0
7	FALL	2	white	18	67	C4	16	5	2	C	1	3.37	20.44		1.37	1.06	22.17		2.37	54.15	7.7	1.75	27.77		4.13		45.72	2.73	0.76	2.7		272.85	143.18		18.82	564.84	2	12	0	0	0
8	FALL	2	white	4	31	L1	24	7	2	C	1	2.48	15.08	1.54	9.05	2.99	7.36	2.6		18.79		0.68	4.38	10.66	1.95	76.26	13.32	2.68	2.52	6.88	2.25	213.18	110.26	21.1	13.76	149.71	9	17	0	0	0
8	FALL	2	white	5	31	L1	24	7	2	C	1	3.12	17.49	2.02	12.05	4.93	17.48	4.94		31.56		0.95	5.24	17.11	4.99	87.75	17.19	4.52	4.45	12.04	2.52	386.66	203.95	32.9	26.54	207.47	7	17	0	0	0
8	FALL	2	white	7	31	L1	24	7	2	C	1	3.85	26.63	1.41	62.6	2.99	16.96	4		19.4		0.81	13.24	13.01	5.57	86.48	11.35	3.48	4.18	7.81	2.71	587.1	385.28	36.07	25.63	124.29	4	17	0	0	0
8	FALL	2	white	13	31	L1	24	7	2	C	1	2.01	16.5		80.38		24.31	3.62	1.15	42.51		4.21	6.28		7.44	11.03	7.22	3.17	3.95	3.78		445.46	159.17			182.31	4	18	0	0	0
8	FALL	2	white	20	31	L1	24	7	2	C	1	3.15	33.82	0.47	76.54	0.01	24.31	6.14	2.56	38.69		4.96	6.82	5.75	9.58	17.47	18.87	5.22	5.16	5.23	1.29	357.86	206.52	29.13	1.46	245.48	5	18	0	0	0
9	FALL	2	white	1	63	C1	10	8	2	D	2	0.82		3.84		2.17	10.65	2.71		45.49		2.04	3.6		3.94	10.09	11.9	2.76		3.95		120.08	148.26		23.85	197.69	8	18	0	0	0
9	FALL	2	white	3	63	C1	10	8	2	D	2	0.95		3.84		2.17	9.47	1.57		44.89		1.83	18.77		14.78	15.84	11.9	2.2		4.28		106.2	145.33		29.5	121.56	6	18	0	0	0
9	FALL	2	white	4	63	C1	10	8	2	D	2	1.07	20.28	3.59	2.46	0.94	10.65	1.57		27.42		1.99	6.94		6.3	12.12	1.21	1.82		5.59		107.3	191.32		23.85	157.08	6	18	0	0	0
9	FALL	2	white	8	63	C1	10	8	2	D	2	1.8	36.84	3.78	6	2.38	14.26	0.99		36.33		1.93	12.64		5.96	6.97	1.21	1.09		4.28		347.94	248.66		28.46	296.19	8	18	0	0	0
9	FALL	2	white	11	63	C1	10	8	2	D	2	1.68	9.18	3.46	2.46	1.55	11.85	2.14		141.58		2.25	12.3		6.77	5.91	13.44	0.35		3.28		251.35	170.12			211.33	9	19	0	0	0
9	FALL	2	white	18	63	C1	10	8	2	D	2	2.4	10.62	4.1	13.97	3.43	14.26	3.27		37.58		2.67	22.89		4.39	6.97	14.94	3.51		3.28		449.96	198.48		14.13	365.12	7	19	0	0	0
10	FALL	2	white	2	46	C5	16	4	2	C	2	2.68	59.02	0.69		24.69	9.36	2.15		58.56		0.76	2.99	3.95	3.05	59.4	205.3	1.68	0.73	9.85	3	163.28	172.96	81.12	15.05	256.14			0	0	1
10	FALL	2	white	3	46	C5	16	4	2	C	2	2.95	84.71	0.54		18.61	10.87	1.92		35.94		0.75	4.7	3.19	9.37	67.23	188.36	1.84	0.73	9.18	2.81	197.14	290.76	80.09	19.69	111.38	5	14	0	0	1
10	FALL	2	white	4	46	C5	16	4	2	C	2	5.45	145.45	0.84		26.07	11.37	2.45		34.19		0.95	14.24	3.19	13.34	82.66	198.69	1.92	1.79	10.52	2.52	1257.83	775.99	87.59	45.56	671.39	9	14	0	0	1
10	FALL	2	white	11	46	C5	16	4	2	C	2	4.17	53.05	0.92	8.65	8.65	22.62	0.92	2.37	65.46	6.67	2.18	0.33		5.29		78.83	3.93	1.19	4.56		460.75	219.27		8.74	1387.16	8	14	0	0	1
10	FALL	2	white	18	46	C5	16	4	2	C	2	2.86	28.92		3.54	10.65	12.04	1.15	2.25	53.67	5	1.49	3.62		4.65		86.45	2.9	1.33	3.32		275.95	109.24			1206.91			0	0	1
11	other	2	white	8	42	L3	14	8	2	C	2	3.93	46.01	3.21	49.79	12.34	47.68	6.85	4.76	33.32		1.3	13.52	20.72	9.89	137.51	41.55	11.58	8.88	13.95	5.02	581.64	305.98	59.45	38.61	151.08	4	17	0	0	0
12	FALL	2	white	7	50	C4	9	13	2	C	1	2.31	247	11	15.41	93.79	40.87	16.86	64.28	181.32		1.33	34.99	81.75	60.87	1.98	485.71	6.15		51.19	42.12	615.81	415.22	150.38	52.23	333.48		16	0	1	0
12	FALL	2	white	8	50	C4	9	13	2	C	1	2.45	60.7	1.39	14.11	18.66	13.87	2.24	7.36	44.17		1.38	15.56	56.4	7.71	21.37	145.22	2.93	4.68	15.94	5.18	495.24	225	83.87	38.56	387.96	8	16	0	1	0
12	FALL	2	white	11	50	C4	9	13	2	C	1	6.49	118.46	26.34	61.44	25.92	107.2	19.54	26.26	91.81	117.24	1.53	13.99	66.22	16	108.32	258.24	9.2	20.08	37.6	15.01	496.44	242.69	93.81	112.25	718.65	7	16	0	1	0
12	FALL	2	white	12	50	C4	9	13	2	C	1	1.94	173.18	0.38	3.95	65.07	7.21	1.7	11.38	59.5		1.33	5.78	102.56	24.5		121.98	3.39	3.17	19.1	29.76	655.79	448.92	131.71	36.88	882.16	8	16	0	1	0
12	FALL	2	white	13	50	C4	9	13	2	C	1	2.54	112.9		11.31	16.78	7.21		4.81	39.23		1.28	3.68	66.57	8.43	13.58	87.76	2.55	1.82	12.9	3.15	720.06	392.4	68.94	26.63	731.33	5	16	0	1	0
12	FALL	2	white	14	50	C4	9	13	2	C	1	1.7	84.67	11.9	11.02	29.46	49.34	10.33	7.95	123.19	29.3	0.16	13.67	17.05	12.42	34.2	106.42	13.71	2.11	9.15	9.81	442.04	251.54	67.8	52.35	338.63			0	1	0
13	FALL	2	white	5	45	C 6	4	6	2	D	1	2.71	39.96		19.31	0.05	86.71	12.86		60.84	38.87	2.49	20.13	12.08	17.64	23.44	85.01	0.43	28.87	9.2		480.58	249.52	24.4	17.78	940.74	10	21	0	0	0
13	FALL	2	white	11	45	C 6	4	6	2	D	1	14.24	65.65	6.88	62.02	61.16	296.39	44.35	12.62	246.04	15.23	7.05	33.87	21.46	24.61	58.69	332.45	20.23	33.82	19.98	8.06	1873.47	394.3	57.24	78.14	495.83	8.5	21	0	0	0
14	other	2	white	13	49	L2		12	2	D	2	2.94	44.23	2.19	7.22	0.02	15.61	0.74	1.23				0.45		2.59	3.96	4.85	19.98		0.06		117.34	70.66	1.72	3.27	170.11	3.5	21	0	0	0
14	other	2	white	19	49	L2		12	2	D	2	3.34	48.68	1.54		0.02	14.27		1.23				1.26		3.09	3.52	0.72	17.51				368.52	142.59	0.24	5.55	482.13	0	21	0	0	0
15	MVA	1	white	2	67	T10-R; T11 -L	24	7	2	D	1	2.74	29.63				21.76			21.87		0.77	34.58	1.48	15.38	7.53		0.43	1.58	3.76		261.53	335.51		15.34	917.61	8	16	1	0	0
15	MVA	1	white	6	67	T10-R; T11 -L	24	7	2	D	1	3.12	28.26				23.84		0.28	12.78		0.57	14.08	2.5	13.58	9.39		0.23	1.58	2.44		427.99	326.47		16.72	365.63	4	16	1	0	0
15	MVA	1	white	9	67	T10-R; T11 -L	24	7	2	D	1	2.25	20.44				32.1	0.31		15.49		0.7	12.16	2.96	8.86	10.7		0.23	0.87	2.44		200.47	177.31		9.52	236.98	6	17	1	0	0
15	MVA	1	white	15	67	T10-R; T11 -L	24	7	2	D	1	2.14	29.92				40.29		0.12	25.53		1.04	14.53	0.89	9.2	6.24		0.65	1.34	1.69		236.39	319	0.93	13.31	282.34	5	17	1	0	0
16	GSW	2	white	6	24	C1	1	6	2	D	2		28.15			3.54				11.55		0.57			5.01					0.35		760.72	294.91	2.6	29.72	1296.99	6	16	0	0	0
16	GSW	2	white	8	24	C1	1	6	2	D	2	1.55	37.13	8.53	50.07	6.2		0.02				1.59		5.49	2.69		9.14	8.02		0.96		608.02	205.36	3.83	25.57	653.57	8		0	0	0
16	GSW	2	white	14	24	C1	1	6	2	D	2	2.2	40.53	6.39	48.99	7.02						1.12		5.35	1.83			2.78			0.25	579.47	198.83	2	22.04	832.15	8		0	0	0
17	other	1	white	1	64	C4-7	17	5	2	D	2	2.03	17.93			6.22	19.68	1.9	1.54	6.34		0.75	3.51	2.73	4.22	4.22		1.58	2.3	4.4		18.45	93.62			172.1	7	16	0	0	0
17	other	1	white	2	64	C4-7	17	5	2	D	2	1.92	33.9			5.08	21.76	0.85	0.7	6.83		0.7	5.23	1.48	6.66	5.5		1.34	2.3	5.69		35.36	174.96		6.86	136.48	7	16	0	0	0
17	other	1	white	5	64	C4-7	17	5	2	D	2	2.41	48.8			4.92	11.28	2.94		6.83		0.65	6.34	2.96	6.92	5.32		0.33	1.58	4.72		86.47	310.98		8.65	244.37	5	16	0	0	0
18	other	2	white	2	43	L2	7	7	2	C	1	23.55	51.49	33.32	89.88	18.06	144.25	3.35	13.81			4.38	93.57	14.4	23.79	26.73	76.58	32.63		18.53	9.28	408.02	369.48	12.7	72.35	505.05			1	0	0
18	other	2	white	5	43	L2	7	7	2	C	1	31.24	65.5	26.43	72.19	12.64	127.54		3.38			4	70.99	16.03	33.73	6.22	35.83	26.69		18.16	10.02	664.25	538.39	13.9	73.97	997.37	5	13	1	0	0
18	other	2	white	6	43	L2	7	7	2	C	1	34.57	72.26	40.46	134.99	26.54	193.71	4.61	9.49			6.42	84.06	25.92	30.02	14.6	115.19	41.72		20.32	19.94	557.94	382.4	19.11	83.27	756.57	2	13	1	0	0
18	other	2	white	7	43	L2	7	7	2	C	1	31.85	85.03	41.7	150.96	33.78	240.15	10.9	12.6	26.42		7.07	82.36	29.73	33.84	14.9	136.93	35.25	4.16	17.44	19.25	699.74	463.08	20.94	63.86	1472.19	3	13	1	0	0
18	other	2	white	13	43	L2	7	7	2	C	1	30.03	61.95	30.33	86.49	21.09	140.12	1.63	7.87			5.12	15.49	21.68	14.92	2.93	89.5	23.34		9.2	11.84	1042.54	292.93	10.76	58.42	3171.76	0	17	1	0	0
18	other	2	white	20	43	L2	7	7	2	C	1	20.4	61.38	21.13	64.49	15.39	92.21		2.62			4.56	9.53	9.62	10.94		29.48	20.64		5.2	7.78	566.49	241.11	6.86	52.63	806.04	0	19	1	0	0
19	GSW	2	white	6	55	C3	12	12	2	D	2	2.39	34.99			11.49						0.81	35.96		10.41	8.43				4.54	4.38	425.24	200.75	2.98	30.53	696.46	10	11	0	1	0
19	GSW	2	white	7	55	C3	12	12	2	D	2	2.57	55.58			31.69						1.06	15.57		8.62	5.1				3.87	8.59	618.75	176.63	2.14	21.12	573.5	10	12	0	1	0
19	GSW	2	white	8	55	C3	12	12	2	D	2	0.54	51.23	6.39	28.95	11.09	23.75					1.06	37.89		9.34	5.47		0.12		10.33	1.59	407.36	92.66		22.94	487.96	9	12	0	1	0
19	GSW	2	white	12	55	C3	12	12	2	D	2	3.7	90.19	8.53	53.27	7.83	25.46	0.27				1.03	9.29	4.91	12.44	2.95	34.55	5.2		4.54	0.74	988.42	278.99		43.79	499	6	12	0	1	0
19	GSW	2	white	20	55	C3	12	12	2	D	2		96.33	0.23	4.62	8.85	1.36					0.94	0.31		11.37					0.65		903.12	285.28		27.68	1093.64	0	10	0	1	0
20	other	2	white	4	45	C5		.	2	D	2	4.58	97.21	9.17	55.43	8.48	56.77	5.64	13.62	11.14	7.29	1.64	8.18	6.15	6.16	3.77	83.96	8.93	3.57	12.43	4.86	66.84	117.69	13.91	25.76	271.29	10	19
20	other	2	white	5	45	C5		.	2	D	2	2.35	30.68	3.39	19.14	2.32		0.43	9.17			1.26		2.8	1.98	2.91	22.87	4.26		3.6	1.01	57.82	42.12	6.41	15.57	388.11	8	20
20	other	2	white	6	45	C5		.	2	D	2	2.3	35.94	2.17	11.91	2			7.72		1.83	1.22	11.61	5.91	4.32	18.48		3.97		1.78	0.28	71.55	85.24	6.41	13.95	413.19	10	21
