# Supplementary material for: Effect of CHRFAM7A Δ2bp gene variant on secondary inflammation after spinal cord injury
Source: PLoS One. 2021 May 6;16(5):e0251110. doi: 10.1371/journal.pone.0251110 (PMC8101719; doi:10.1371/journal.pone.0251110)
Supplement: S3 File — (XLSX) [file pone.0251110.s004.xlsx]

## Sheet: imputed_merged_sci_comp1
Imputation_	pid	Gender	age	severity	ASIA	rs67158670	dpi	TNF_a	CCL11	GM_CSF	IFN_a2	IFNg	IL_1ra	IL_1b	IL_2	sIL_2Ra	IL_4	IL_5	IL_6	IL_7	IL_8	IL_10	IL_12p40	IL_12p70	IL_13	IL_15	IL_17	CXCL10	CCL2	CCL3	CCL4	CXCL9	painscale	bradenscore
orginal data	1	2	62	1	A	2	5	9.31	39.16	12.71	43.75	7.3	46.49	6.73	6.61	262.15	34	20.35	40.82	8.28	8.56	24.99	27.1	16.94	2.11	10.86	7.34	728.26	218.81	25.29	61.16	280.26	0	15
orginal data	1	2	62	1	A	2	8	9.97	48.45	13.92	42.93	15.29	70.86	9.45	7.28	193.79	49.61	19.21	64.42	10.02	12.21	42.9	44.86	16.94	3.78	19.04	7.76	696.81	319.94	30.16	69.58	160.84	3	15
orginal data	1	2	62	1	A	2	9	4.34	37.87	7.82	36.97	4.75	34.66	#NULL!	3.1	208.74	20.71	30.49	42.35	#NULL!	9.98	31.2	0.27	7.99	0.28	7.99	2.47	620.6	288.81	6.22	39.52	191.68	5	15
orginal data	1	2	62	1	A	2	10	10.84	36.83	16.2	35.2	10.85	46.49	5.8	5.93	276.5	41.94	19.21	42.64	14.47	8.35	28.13	27.1	17.75	2.54	10.86	6.92	686.99	203.85	27.81	60.81	398.98	0	15
orginal data	1	2	62	1	A	2	17	15.36	88.3	11.9	36.09	21.56	52.14	9.45	10.55	207.54	72.97	3.57	31.49	18.86	8.56	31.95	32.41	22.57	7.12	9.72	9.81	416.13	262.33	34.47	82.41	160.84	#NULL!	#NULL!
orginal data	1	2	62	1	A	2	24	1.7	44.15	8.1	9.62	8.51	28.36	1.77	1.96	123.64	#NULL!	#NULL!	22.73	10.82	9.4	14.96	8.97	7.16	#NULL!	4.69	0.11	559.09	242.44	9.47	23.31	146.11	#NULL!	16
orginal data	1	2	62	1	A	2	31	1.7	66.53	1.98	#NULL!	3.39	14.49	#NULL!	0.28	132.62	11.37	#NULL!	23.57	5.21	10.88	7.36	#NULL!	6.33	1.23	1.77	#NULL!	481.72	307.66	6.22	36.72	214.83	7	16
orginal data	1	2	62	1	A	2	39	8.86	39.16	10	14.88	16.36	40.68	8.56	6.61	113.59	46.35	0.84	9	21.68	6.78	23.39	43.66	19.36	5.38	6.21	11.42	564.62	167.84	42.04	54.5	338.63	5	#NULL!
orginal data	2	1	18	1	A	1	2	3.25	39.9	11.73	27.93	6.48	15.43	3.53	1.16	48.33	#NULL!	0.75	40.01	15.14	47.55	78.83	20.04	2.59	2.52	16.84	4.17	291.48	271.67	21.72	26.54	132.86	10	11
orginal data	2	1	18	1	A	1	3	3.04	31.97	11.33	24.95	5.51	17.48	2.6	1.88	39.42	#NULL!	0.89	30.07	22.39	7.8	78.83	8.34	1.84	1.35	18.05	5.07	490.61	155.56	13.91	22.77	342.28	7	13
orginal data	2	1	18	1	A	1	9	3.29	19.22	5.33	16.01	1.25	16.45	2.6	#NULL!	80.67	#NULL!	0.81	14.49	11.48	12.99	138.74	4.69	1.52	2.52	9.18	2.86	317.79	262.12	10.22	24.23	42.11	9	12
orginal data	2	1	18	1	A	1	10	2.79	19.11	1.5	#NULL!	0.1	13.91	1.84	#NULL!	55.16	#NULL!	0.73	9.91	9.82	11.57	109.13	1.92	1.14	1.35	3.65	2.52	300.79	197.32	#NULL!	16.28	43.62	6	12
orginal data	2	1	18	1	A	1	13	2.58	20.39	1.5	#NULL!	#NULL!	9.86	1.32	#NULL!	33.02	#NULL!	0.63	9	6.44	9.89	73.69	#NULL!	0.72	1.04	2.84	2.71	272.84	205.2	#NULL!	7.51	50.85	6	12
orginal data	2	1	18	1	A	1	14	3.42	21.82	7.9	#NULL!	2.6	20.55	2.6	#NULL!	48.04	#NULL!	0.77	7.73	9.82	16.08	47.5	1.92	1.68	2.23	5.92	3.09	337.12	264.81	7.99	26.54	78.97	6	12
orginal data	2	1	18	1	A	1	16	2.94	14.81	#NULL!	#NULL!	#NULL!	4.64	0.8	0.72	64.05	#NULL!	3.92	19.15	#NULL!	10.86	10.31	#NULL!	2.85	2.94	2.38	0.51	284.64	172.9	#NULL!	#NULL!	145.04	#NULL!	16
orginal data	2	1	18	1	A	1	23	2.01	16.5	#NULL!	80.38	#NULL!	24.31	3.62	1.15	42.51	#NULL!	4.21	6.28	#NULL!	7.44	11.03	7.22	3.17	3.95	3.78	#NULL!	445.46	159.17	#NULL!	#NULL!	182.31	#NULL!	16
orginal data	2	1	18	1	A	1	30	3.59	18.24	#NULL!	9.67	0.18	2.06	1.22	0.93	57.67	#NULL!	3.99	11.1	8.41	9.71	14.97	1.51	3.17	3.11	2.11	2.3	376.22	191.52	#NULL!	8.23	159.35	8	16
orginal data	2	1	18	1	A	1	38	5.03	36.66	1.72	20.08	1.75	21.89	3.79	1.92	95.55	#NULL!	6.21	14.05	12.03	10.33	48.25	18.87	5.04	3.44	4.07	3.31	513.8	197.63	28.14	18.79	543.48	7	17
orginal data	3	2	19	1	A	2	19	5.09	35.89	#NULL!	43.06	7.12	9.9	#NULL!	3.77	186.47	#NULL!	2.21	20.61	17.21	4.35	52.26	#NULL!	4.19	9.29	6.55	1.81	1781.16	292.8	18.01	28.65	583.7	7	12
orginal data	3	2	19	1	A	2	20	5.31	29.1	#NULL!	73.42	12.51	0.23	#NULL!	0.37	192.24	#NULL!	2.12	18.5	#NULL!	4.64	28.82	#NULL!	4.6	15.5	3.02	2.58	1785.17	280.31	38.06	16.06	640.41	5	12
orginal data	3	2	19	1	A	2	22	6.77	37.86	2.16	82.34	13.53	20.4	0.88	8	238.72	#NULL!	1.98	14.65	26.34	7.74	49.98	#NULL!	6.06	17.08	8.3	4.02	2408.42	320.22	43.82	39.39	1572.44	5	12
orginal data	4	2	42	1	A	2	6	3.8	29.87	4.22	16.01	1.83	21.58	3.14	5.73	81.78	#NULL!	0.68	55.75	3.19	90.88	241.21	41.1	3.39	1.94	16.84	15.05	629.15	494.46	35.18	29.6	2269.73	4	11
orginal data	4	2	42	1	A	2	7	4.55	22.08	7.2	27.93	3.37	42.41	6.13	9.51	111.99	#NULL!	1.06	53.33	15.81	40.15	296.74	55.7	4.32	4.18	24.12	21.4	530.99	334.21	47.99	42.85	316.59	5	11
orginal data	4	2	42	1	A	2	8	5.34	25.19	9.04	46.75	6.09	56.14	9.11	14.9	130.15	0.26	1.27	45.46	22.94	29.57	241.21	64.85	4.52	5.65	29.94	10.85	1647.9	302.13	58.82	61.72	272.24	3	99
orginal data	4	2	42	1	A	2	14	3.52	75.56	4.27	25.96	4.15	28.82	3.53	2.53	39.42	#NULL!	0.87	12.2	8.93	20.01	63.33	24.26	1.52	2.66	14.79	4.47	827.79	456.15	38.65	22.77	379.99	8	11
orginal data	4	2	42	1	A	2	16	4.51	73.48	11.45	#NULL!	6.09	26.75	3.68	4.09	46.9	#NULL!	0.84	16.34	11.48	20.21	81.39	17.19	2	2.66	13.32	5.07	850.64	697.15	45.03	34.85	379.56	8	13
orginal data	4	2	42	1	A	2	6	4.2	24.58	5.02	69.22	17.43	23.64	1.84	#NULL!	77.34	4.93	0.87	17.78	4.64	35.33	99.12	68.74	3.85	12.98	16.02	2.9	2604.42	584.94	43.1	37.87	2513.55	4	11
orginal data	5	2	21	1	A	1	2	3.63	48.55	0.8	57.06	9.99	20.04	1.25	#NULL!	325.21	#NULL!	0.46	171.78	#NULL!	25.77	251.7	155.63	2.51	0.03	8.73	1.34	1095.37	466.5	70.98	2.52	1015.61	4	11
orginal data	5	2	21	1	A	1	3	2.99	35.47	1.97	48.28	22.53	7.86	1.39	#NULL!	435.36	#NULL!	0.51	43.84	#NULL!	10.39	189.36	161.86	2.85	0.73	11.39	2.62	912.08	283.21	88.08	6.5	1462.94	4	11
orginal data	5	2	21	1	A	1	6	3.61	34.93	5.53	76.81	43.2	51.9	6.69	5.31	76.78	#NULL!	1.33	17.3	21.28	15.83	172.63	105.85	7.57	9.01	25.64	4.67	381.34	156.89	89.04	34.85	196.44	2	12
orginal data	5	2	21	1	A	1	7	5.84	45.25	9.93	117.04	58.8	88.71	13.05	13.51	119.6	12.73	2.51	15.1	34.18	19.35	247.04	145.23	17.12	15.4	33.96	10.52	446.99	163.32	114.55	56.22	156.59	0	12
orginal data	5	2	21	1	A	1	9	4.55	51.45	7.95	84.08	46.95	60.38	9.76	8.75	77.34	0.94	1.96	13.28	30.39	13.08	177.42	115.11	9.75	12.36	26.96	7.24	442.31	234.7	99	44.22	115.22	0	12
orginal data	5	2	21	1	A	1	16	4.13	32.56	1.81	25.68	3.45	31.5	5.15	1.61	155.07	#NULL!	4.88	9.63	7.58	7.35	21.02	25.93	6.68	4.64	5.08	3.81	468.09	131.05	#NULL!	5.09	361.44	2	#NULL!
orginal data	5	2	21	1	A	1	23	2.94	16.17	#NULL!	21.71	2.17	8.42	2.37	0.72	304.44	#NULL!	4.39	9.09	1.99	6.6	16.04	25.93	4.52	3.11	3.5	0.51	1259.41	114.19	#NULL!	3.37	688.91	#NULL!	#NULL!
orginal data	5	2	21	1	A	1	30	5.26	29.64	6.37	22.75	14.37	89.23	8.58	3.67	98.34	13.04	2.92	12.11	9.18	4.6	21.91	144.96	7.23	3.55	5.75	3.96	309.4	107.58	#NULL!	13.77	687.08	2	#NULL!
orginal data	5	2	21	1	A	1	35	3.72	16.8	1.84	12.67	4.75	28.06	1.81	2.55	55.28	7.19	1.87	6.6	1.5	2.7	6.79	103.4	3.77	1.63	3.49	#NULL!	343.31	39.7	#NULL!	2.16	507.61	#NULL!	#NULL!
orginal data	5	2	21	1	A	1	42	4.15	66.27	9.1	17.23	25.87	13.4	2.3	#NULL!	130.96	#NULL!	0.72	4.59	5.87	6.5	47.5	60.94	2.17	1.65	3.38	2.06	695.22	157.29	69.86	21.77	178.02	2	#NULL!
orginal data	6	2	24	1	A	1	14	2.22	8.52	0.7	10.01	#NULL!	13.43	0.29	2.28	342.87	8.22	1.62	5.28	#NULL!	10.16	3.62	53.65	3.31	0.86	5.16	#NULL!	200.96	242.48	#NULL!	15.11	209.61	8	14
orginal data	6	2	24	1	A	1	16	2.08	6.61	#NULL!	9.2	#NULL!	4.45	#NULL!	2.05	301.21	7.7	2.43	17.25	#NULL!	10.07	#NULL!	32.59	2.59	0.49	3.85	#NULL!	151.52	325.33	#NULL!	6.3	149.08	0	14
orginal data	6	2	24	1	A	1	17	2.43	13.63	2.43	12.14	0.92	32.12	2.54	2.74	377.59	9.62	2.22	4.57	#NULL!	6.05	0.18	58.55	3.93	0.97	3.94	0.61	200.47	238.66	#NULL!	11.6	99.83	6	13
orginal data	6	2	24	1	A	1	22	2.58	16.37	1.33	9.6	0.22	27.61	1.59	2.71	164.51	12.13	2.02	0.33	0.72	6.91	2.81	60.51	4.43	1.19	3.94	#NULL!	263.27	238.26	#NULL!	16.08	172.04	2	13
orginal data	6	2	24	1	A	1	23	3.22	26.54	0.92	9.87	5.45	38.38	5.71	2.31	237.09	6.08	2.07	7.81	3.02	11.19	18.86	94.01	2.73	2.33	9.34	#NULL!	682.77	149.21	#NULL!	16.08	766.37	0	13
orginal data	6	2	24	1	A	1	29	3.775	53.285	7.635	21.765	8.66	92.245	10.75	4.35	291.75	19.135	2.865	11.295	8.505	11.635	43.025	119.575	10.575	2.655	7.03	7.96	234.145	404.975	#NULL!	37.945	321.45	5	14
orginal data	6	2	24	1	A	1	31	2.47	16.28	1.13	11.08	#NULL!	23.99	1.15	2.61	263.6	9.89	1.58	1.07	1.32	6.02	7.95	59.53	4.18	0.69	4.29	0.34	135.21	132.73	#NULL!	10.43	115.84	7	14
orginal data	6	2	24	1	A	1	35	2.55	21.95	0.24	10.28	#NULL!	18.05	1.92	2.49	183	9.8	1.52	#NULL!	#NULL!	4.61	3.62	44.73	3.77	0.69	2.1	#NULL!	362.92	161.35	#NULL!	3.85	202.85	8	14
orginal data	6	2	24	1	A	1	37	2.43	16.63	1.02	9.87	#NULL!	10.16	0.14	2.49	158.79	7.53	1.5	#NULL!	#NULL!	4.77	5.62	35.65	3.89	0.83	2.4	#NULL!	239.42	141.93	#NULL!	15.11	396.93	4	14
orginal data	6	2	24	1	A	1	38	2.52	16.54	0.92	11.08	#NULL!	9.22	0.42	2.34	146.21	8.75	1.58	1.98	#NULL!	5.66	2.6	37.68	3.46	0.9	2.7	#NULL!	245.17	161.01	#NULL!	#NULL!	500.6	#NULL!	14
orginal data	6	2	24	1	A	1	42	2.49	31.25	2.53	10.28	#NULL!	23.99	2.33	2.8	91.86	8.57	1.86	5.2	#NULL!	6.95	1.11	64.4	4.18	1.33	3.54	#NULL!	230.84	231.23	#NULL!	12.71	452.63	2	14
orginal data	7	2	70	1	B	1	5	2.99	43.97	3.11	39.55	12.34	12.38	2.3	#NULL!	12.07	#NULL!	1	12.41	13.01	14.64	260.99	19.57	5	3.08	54.95	3.38	979.15	710.3	34.28	7.51	203.41	5	9
orginal data	7	2	70	1	B	1	6	3.08	46.34	3.16	49.79	9.21	9.36	1.92	#NULL!	11.45	#NULL!	1.06	10.36	6.44	9.33	189.36	13.32	2.77	2.94	43.18	2.34	808.44	598.94	22.34	2.52	262.4	6	9
orginal data	7	2	70	1	B	1	8	2.32	23.7	#NULL!	13.3	1.34	12.14	0.34	1.01	45.18	#NULL!	5.03	16.2	1.99	10.77	46.84	#NULL!	3.01	2.94	16.83	#NULL!	1279.14	323.89	#NULL!	#NULL!	1088.72	6	13
orginal data	7	2	70	1	B	1	14	2.21	58.32	#NULL!	8.73	#NULL!	8.42	0.8	0.72	74.12	#NULL!	3.99	11.71	#NULL!	13.55	26.7	#NULL!	3.17	3.27	5.52	#NULL!	816.9	327.03	#NULL!	#NULL!	1420.72	8	#NULL!
orginal data	7	2	70	1	B	1	22	5.48	26.33	2.66	23.31	3.89	19.47	4.14	4.58	110.19	2.57	4.8	7.69	7.58	7.16	31.65	10.69	10.59	4.29	6.25	3.06	2141.57	215.18	#NULL!	28.28	1091.71	3.5	13
orginal data	8	2	28	1	A	2	2	2.72	26.63	0.96	#NULL!	11.95	6.36	1.54	#NULL!	22.4	#NULL!	0.65	10.85	#NULL!	8.9	24.23	118.47	23.32	1.94	2.84	2.25	433.98	426.81	61.01	16.28	166.7	5	14
orginal data	8	2	28	1	A	2	3	4.24	49.49	2.19	#NULL!	22.14	9.36	1.54	#NULL!	42.3	#NULL!	0.84	108	#NULL!	25.58	141.18	99.08	126.4	2.23	15.2	6.56	673.44	537.11	74.55	26.54	632.25	5	18
orginal data	8	2	28	1	A	2	4	4.24	40.81	1.33	#NULL!	21.16	12.38	1.54	#NULL!	59.12	#NULL!	0.78	31.11	#NULL!	21.18	50.16	105.42	88.67	1.04	10.74	7.5	632.8	570.74	66.12	18.59	284.97	10	18
orginal data	8	2	28	1	A	2	5	6.29	57.37	1.75	12.05	55.64	21.58	1.39	#NULL!	75.39	#NULL!	0.84	83.22	#NULL!	67.51	203.61	104.16	73.05	1.04	14.16	6.87	2000.85	1058.14	68.15	19.69	6116.86	#NULL!	#NULL!
orginal data	8	2	28	1	A	2	11	7.23	22.92	3.51	58.09	7.48	27.91	7.11	4.4	138.86	1.16	4.88	15.86	11.02	18.95	18.18	31.85	40.02	5.16	6.4	6.77	466.7	182.57	9.16	20.5	513.25	5	18
orginal data	8	2	28	1	A	2	19	5.94	61.47	3.61	11.51	35.88	45.74	10.88	3.89	73.38	#NULL!	4.8	12.71	12.03	22.59	20.31	41.36	207.46	5.34	13.07	14.93	312.42	194.34	53.62	19.22	509.15	5	#NULL!
orginal data	8	2	28	1	A	2	26	4.02	60.28	0.96	62.79	44.62	15.82	3.44	3.38	73.01	#NULL!	4.06	12.71	0.88	19.2	9.59	29.48	206.71	6.4	20	21.69	437.82	162.3	76.23	11.15	525.6	5	#NULL!
orginal data	8	2	28	1	A	2	33	4.02	62.58	#NULL!	30.31	25.29	14.59	0.8	1.23	76.72	#NULL!	3.92	4.81	#NULL!	14.58	9.59	18.87	202.25	4.81	14.01	12.63	539.06	159.92	55.88	#NULL!	382.55	2	#NULL!
orginal data	8	2	28	1	A	2	41	3.37	57.63	#NULL!	21.71	40.49	4.64	0.58	0.86	57.67	#NULL!	3.92	10.1	#NULL!	13.59	9.59	6.07	160.26	4.81	13.54	14.2	523.68	181.28	66.22	#NULL!	394.49	#NULL!	#NULL!
orginal data	9	1	26	1	A	2	5	4.2	24.58	5.02	69.22	17.43	23.64	1.84	#NULL!	77.34	4.93	0.87	17.78	4.64	35.33	99.12	68.74	3.85	12.98	16.02	2.9	2604.42	584.94	43.1	37.87	2513.55	8	16
orginal data	9	1	26	1	A	2	6	3.25	36.5	7.74	82.89	17.04	20.55	3.22	#NULL!	111.17	11.01	0.78	10.54	5.87	29.26	60.71	66.58	5.3	14.79	12.68	3	998.74	514.79	38.23	37.5	1329.23	7	16
orginal data	9	1	26	1	A	2	7	4.75	78.48	16.72	119.08	22.53	31.94	3.22	2.28	107.08	23.42	1.12	17.06	10.66	36.12	72.4	81.64	7.99	25.58	14.16	4.87	1406.17	749.35	44.65	61.44	1356.07	9	15
orginal data	10	2	19	1	B	1	6	2.72	22.92	#NULL!	25.32	1.86	1.7	#NULL!	1.99	57.42	#NULL!	1.28	14.78	#NULL!	4.79	93.68	#NULL!	2.26	1.82	14.69	0.77	426.49	187.18	#NULL!	19.95	66.87	10	13
orginal data	10	2	19	1	B	1	7	2.63	22.71	0.69	26.29	3.15	1.7	#NULL!	4.3	43.47	#NULL!	1.33	7.75	#NULL!	4.97	164.81	#NULL!	1.7	0.64	9.97	0.77	439.31	129.01	12.87	16.74	112.52	8	13
orginal data	10	2	19	1	B	1	10	2.98	50.48	#NULL!	45.28	12.17	20.4	#NULL!	6.7	88.11	#NULL!	1.46	6.24	4.52	12.52	184.37	#NULL!	2.55	3.95	7.14	6.51	266.91	141.59	47.61	27.65	193.71	3	13
orginal data	10	2	19	1	B	1	11	2.57	23.05	#NULL!	32.65	6.45	3.11	#NULL!	1.65	55.69	#NULL!	1.82	10.05	#NULL!	#NULL!	137.93	#NULL!	1.63	3.57	7.73	0.77	1076.47	277.3	#NULL!	16.06	225.16	5	13
orginal data	10	2	19	1	B	1	13	2.4	32.66	#NULL!	29.1	1.86	#NULL!	#NULL!	#NULL!	81.7	#NULL!	3.37	7.67	#NULL!	1.9	72.24	#NULL!	1.7	1.29	2.66	0.37	1226.64	332	#NULL!	11.51	590.74	8	13
orginal data	10	2	19	1	B	1	17	4.36	84.89	#NULL!	19	5.12	0.23	#NULL!	#NULL!	236.51	#NULL!	3.49	6.24	#NULL!	6.18	116.58	#NULL!	1.98	1.82	2.66	0.91	1181.07	402.15	18.01	27.65	603.63	10	13
orginal data	10	2	19	1	B	1	19	3.69	83.25	#NULL!	29.1	12.34	7.21	#NULL!	5.3	92.15	#NULL!	2.65	4.83	#NULL!	6.65	130.86	#NULL!	3	3.57	4.04	5.62	906.58	471.19	46.22	30.59	508.7	5	13
orginal data	10	2	19	1	B	1	21	3.22	81.76	#NULL!	17.85	6.29	1.7	#NULL!	1.99	127.68	#NULL!	1.82	5.78	#NULL!	2.02	149.95	#NULL!	2.05	2.75	3.37	1.18	1070.04	337.08	29.99	26.11	362.95	8	13
orginal data	10	2	19	1	B	1	24	3.39	44.73	#NULL!	19	6.78	3.11	#NULL!	1.99	154.16	#NULL!	1.4	5.15	#NULL!	6.11	222.76	#NULL!	2.05	0.64	1.09	1.6	1410.34	296.61	39.16	22.3	917.83	3	13
orginal data	10	2	19	1	B	1	25	2.83	31.79	#NULL!	23.31	1.86	0.23	#NULL!	1.99	77.29	#NULL!	1.33	3.17	#NULL!	0.77	188.25	#NULL!	1.98	0.64	#NULL!	0.64	1150.35	202.24	15.64	17.41	672.38	0	13
orginal data	10	2	19	1	B	1	26	2.54	51.37	#NULL!	16.65	1.86	0.23	#NULL!	#NULL!	151.24	#NULL!	1.33	3.85	#NULL!	0.7	138.94	#NULL!	1.84	1.82	#NULL!	0.64	1301.52	269.03	#NULL!	13.13	603.63	0	13
orginal data	10	2	19	1	B	1	31	3.99	39.75	#NULL!	28.18	3.15	0.23	#NULL!	1.28	73.89	#NULL!	1.4	9.62	#NULL!	7.93	160.86	#NULL!	2.12	#NULL!	1.91	1.04	1261.28	367.32	3.7	23.43	519.98	5	13
orginal data	11	2	19	1	A	2	7	4.33	30.67	2.83	17.23	31.97	88.17	11.65	#NULL!	94.21	#NULL!	2.27	23.38	36.92	26.55	272.56	123.09	1.22	13.46	29.02	17.35	754.87	390.39	50.49	30.03	133.52	8	14
orginal data	11	2	19	1	A	2	9	4.59	37.38	2.6	9.05	29.21	90.33	12.39	#NULL!	152.45	#NULL!	2.27	21.32	37.74	23.25	287.55	144.82	0.79	13.1	25.45	15.68	1774.3	330.12	73.74	36.38	3250.57	9	16
orginal data	11	2	19	1	A	2	13	5.13	116.27	2.28	31.7	29.21	61.44	12.72	#NULL!	180.4	#NULL!	3.05	11.65	42.1	19.8	292.14	119.31	0.65	14.31	23.93	10.74	1390.33	306.19	99.67	25.63	800.89	8	16
orginal data	11	2	19	1	A	2	14	4.06	33.7	3.02	19.57	35.12	71.03	11.24	#NULL!	132.31	#NULL!	2.2	64.83	38.96	24.6	327.58	104.16	1.07	14.07	26.59	14.43	1194.02	280.43	112.1	30.03	146.3	7	16
orginal data	11	2	19	1	A	2	16	8.34	23.75	2.24	10.6	29.02	77.45	9.6	0.3	267.55	#NULL!	2.44	12.69	40.55	19.56	396.43	108.8	1.22	13.58	28.46	8.84	5538.15	450.65	45.4	59.15	2069.03	5	16
orginal data	11	2	19	1	A	2	20	7.18	38.16	5.99	49.04	97.22	73.17	12.97	2.78	482.05	#NULL!	2.11	10.88	39.76	21.34	394.19	163.94	2.17	17.43	37.01	11.46	5363.63	371.76	88.56	42.16	3646.62	6	16
orginal data	11	2	19	1	A	2	21	6.66	35.67	3.78	27.93	77	60.38	9.93	#NULL!	396.48	#NULL!	1.99	9.77	39.36	14.85	344.62	121.83	0.93	15.52	34.86	7.34	5622.2	340.1	55.26	29.18	4913.25	6	0
orginal data	11	2	19	1	A	2	23	4.8	29.52	2.1	5.51	42.61	68.36	10.34	#NULL!	257.18	#NULL!	1.65	8.86	38.56	12.59	252.86	91.45	1.6	13.58	24.69	6.77	1338.3	233.7	57.86	20.22	536.03	7	16
orginal data	11	2	19	1	A	2	28	4.51	22.65	1.33	#NULL!	138.13	83.88	11.4	#NULL!	324.19	#NULL!	2.25	25.27	42.48	10.21	333.27	123.51	0.93	13.83	24.69	5.83	1649.17	299.73	62.23	21.77	619.17	7	16
orginal data	11	2	19	1	A	2	30	6.01	31.37	8.17	125.12	343.69	94.63	13.8	7.77	156.73	#NULL!	3.2	21.45	36.92	18	266.78	148.56	7.78	23.28	26.96	11.46	1588.36	294.36	140.7	26.54	406.39	10	16
orginal data	12	2	54	1	A	1	9	7.53	52.6	15.4	16.08	8.51	250.44	#NULL!	0.28	161.75	2.73	#NULL!	240.63	#NULL!	44.34	154.2	8.97	2.14	#NULL!	17.97	#NULL!	1384.95	965.97	6.22	32.17	104.18	3	14
orginal data	12	2	54	1	A	1	10	7.31	12.15	4.24	9.62	#NULL!	102.83	#NULL!	#NULL!	139.7	#NULL!	#NULL!	74.78	#NULL!	19.57	64.51	#NULL!	2.14	#NULL!	8.57	#NULL!	716.27	513.54	#NULL!	29.17	111.48	#NULL!	14
orginal data	12	2	54	1	A	1	13	2.19	16.39	3.4	11.02	#NULL!	68.27	#NULL!	0.28	110.81	#NULL!	#NULL!	65.31	#NULL!	15.47	48.49	#NULL!	2.14	#NULL!	10.57	#NULL!	424.08	330	#NULL!	20.44	65.27	10	14
orginal data	12	2	54	1	A	1	15	1.95	21.53	#NULL!	4.83	#NULL!	65.65	#NULL!	#NULL!	91.85	#NULL!	#NULL!	58.86	#NULL!	16.22	74.72	#NULL!	#NULL!	#NULL!	10.29	#NULL!	301.96	318.99	#NULL!	14.25	57.01	0	14
orginal data	12	2	54	1	A	1	17	0.8	31.15	3.54	13.64	1.92	81.02	0.6	0.74	129.05	14.15	#NULL!	42.54	#NULL!	13.43	48.49	#NULL!	#NULL!	#NULL!	10.01	#NULL!	322.76	387.93	#NULL!	17.43	84.42	0	14
orginal data	12	2	54	1	A	1	24	1.45	36.44	2.27	23.78	#NULL!	54.9	#NULL!	#NULL!	111.74	18.79	#NULL!	57.05	#NULL!	19.24	35.68	5.19	2.99	#NULL!	10.29	#NULL!	266.85	403.95	#NULL!	16.39	58.69	0	11
orginal data	12	2	54	1	A	1	22	0.67	38.91	2.27	12.35	#NULL!	50.74	#NULL!	#NULL!	102.38	#NULL!	#NULL!	28.56	#NULL!	16.92	26.57	#NULL!	0.4	#NULL!	8.28	#NULL!	352.71	458.35	#NULL!	10.82	59.42	0	11
orginal data	12	2	54	1	A	1	27	1.82	37.09	2.55	13.64	#NULL!	60.33	1.77	#NULL!	95.23	#NULL!	#NULL!	33.79	#NULL!	18.65	29.67	21.53	1.28	#NULL!	7.99	#NULL!	438.48	481.05	#NULL!	17.43	135.03	0	11
orginal data	12	2	54	1	A	1	30	1.95	63.51	1.84	12.35	#NULL!	88.43	#NULL!	#NULL!	119.1	#NULL!	#NULL!	26.08	#NULL!	20.49	32.71	5.19	1.28	#NULL!	6.81	#NULL!	409.79	446.01	#NULL!	16.39	84.94	0	15
orginal data	12	2	54	1	A	1	31	5.72	115.53	3.12	16.08	2.67	107.53	1.77	#NULL!	142.34	13.46	2.54	40.05	#NULL!	34.07	47.1	34.98	2.14	#NULL!	11.42	#NULL!	477.98	880.85	51.74	37.13	110.39	0	15
orginal data	12	2	54	1	A	1	37	0.93	31.98	#NULL!	#NULL!	#NULL!	114.47	#NULL!	#NULL!	163.87	#NULL!	7.49	52.84	#NULL!	17.89	49.86	0.27	#NULL!	#NULL!	4.38	#NULL!	290.34	354.16	#NULL!	15.33	111.2	0	15
orginal data	13	2	34	1	A	1	5	4.36	27.64	#NULL!	25.32	3.15	20.4	#NULL!	2.63	153.19	#NULL!	1.38	266.79	4.52	45.74	191.15	#NULL!	4.6	0.64	15.69	2.02	1304.7	819.33	25.5	29.63	435.75	#NULL!	9
orginal data	13	2	34	1	A	1	6	2.63	8.77	#NULL!	19	0.59	4.49	#NULL!	3.22	177.14	#NULL!	1.31	7.6	0.66	8.43	49.98	#NULL!	3.79	0.64	9.97	1.25	340.88	158.14	#NULL!	17.41	268.18	#NULL!	9
orginal data	13	2	34	1	A	1	7	3.16	33.34	4.59	23.31	1.54	3.11	#NULL!	3.77	153.84	#NULL!	1.26	7.15	9.9	8.29	96.84	#NULL!	2.7	1.82	19.58	1.95	187.8	216.43	#NULL!	24.52	329.16	#NULL!	9
orginal data	13	2	34	1	A	1	12	2.89	31.92	#NULL!	11.31	0.91	3.11	#NULL!	#NULL!	21.19	#NULL!	1.33	6.55	#NULL!	5.74	55.64	#NULL!	5.8	#NULL!	7.73	10.08	232.98	307.35	#NULL!	26.11	457.38	5	9
orginal data	13	2	34	1	A	1	13	6.77	36.67	21.38	22.27	2.18	3.11	#NULL!	2.93	32.81	108.9	1.35	14.52	6.68	10.14	77.67	#NULL!	7.23	2.75	7.73	16.31	242.97	384.83	#NULL!	53.28	489.66	#NULL!	9
orginal data	13	2	34	1	A	1	14	4.17	49.64	5.01	29.1	3.81	28.78	1.15	4.3	40.64	#NULL!	1.28	14.32	12.49	11.83	80.9	#NULL!	6.42	4.32	10.79	10.23	268.11	343.93	3.7	45.69	449.58	#NULL!	9
orginal data	13	2	34	1	A	1	19	2.51	46.61	#NULL!	8.09	#NULL!	1.7	#NULL!	#NULL!	14.1	#NULL!	1.28	40.56	#NULL!	62.53	31.25	#NULL!	3.47	#NULL!	6.25	60.85	195.1	421.43	#NULL!	9.75	189.19	#NULL!	9
orginal data	13	2	34	1	A	1	20	3.13	38.57	#NULL!	14.11	1.22	3.11	#NULL!	#NULL!	15.23	#NULL!	1.43	32.79	#NULL!	25.6	28.82	#NULL!	5.45	#NULL!	4.04	64.09	229.65	415.12	#NULL!	16.06	229.62	#NULL!	9
orginal data	13	2	34	1	A	1	22	4.36	47.68	0.59	23.31	3.15	21.7	0.6	8.83	29.93	#NULL!	1.4	20.12	14.73	31.53	74.42	#NULL!	5.11	2.75	9.15	23.11	363.48	343.28	9.4	38.98	165.75	#NULL!	16
orginal data	13	2	34	1	A	1	27	3.45	32.72	3.48	8.09	2.5	4.49	#NULL!	1.28	17.48	#NULL!	1.4	15.43	#NULL!	9.16	38.4	#NULL!	3.47	0.64	5.95	16.62	328.5	304.36	#NULL!	23.43	207.88	#NULL!	16
orginal data	13	2	34	1	A	1	28	13.67	44.79	54.78	74.56	21.42	144.31	25.13	29.25	72.53	156.35	1.49	33.7	46.71	61.22	204.64	167.21	12.99	24.31	34.68	78.27	458.52	403.83	68.94	141.13	280.09	8	16
orginal data	13	2	34	1	A	1	32	3.81	44.1	10.88	25.32	1.54	13.87	#NULL!	8.83	31.37	49.25	1.31	40.12	4.52	10.32	70.06	#NULL!	4.69	0.64	5.01	10.31	503	578.02	#NULL!	37.73	367.84	#NULL!	#NULL!
orginal data	13	2	34	1	A	1	37	3.33	52.96	#NULL!	19	1.86	4.49	#NULL!	0.37	26.31	#NULL!	1.34	5.86	4.52	5.67	16.23	#NULL!	3.79	0.64	4.37	6.73	497.53	464.53	#NULL!	22.3	387.35	#NULL!	#NULL!
orginal data	14	2	25	1	A	2	7	3.8	20.07	0.54	9.05	4.93	6.36	1.32	#NULL!	183.84	#NULL!	0.68	20.4	#NULL!	17.92	86.48	10.36	2.51	0.73	13.32	3.53	483.96	334.89	25.25	2.52	103.19	#NULL!	11
orginal data	14	2	25	1	A	2	8	3.52	26.42	1.24	#NULL!	2.6	8.36	1.39	#NULL!	113.08	#NULL!	0.71	7.45	#NULL!	16.08	60.71	5.23	1.68	0.4	6.88	2.9	482.66	326.53	15.53	12.38	139.88	0	11
orginal data	14	2	25	1	A	2	11	3.16	14.3	0.65	#NULL!	2.99	3.41	0.95	#NULL!	146.02	#NULL!	0.53	12.24	#NULL!	10.58	44.82	3.61	1.68	0.03	3.65	3	372.32	307.81	#NULL!	5.39	106.64	#NULL!	11
orginal data	14	2	25	1	A	2	12	2.99	19.11	1.75	#NULL!	9.99	6.36	1.39	#NULL!	133.39	#NULL!	0.6	16.03	#NULL!	12.37	60.71	4.69	1.37	1.04	5.92	3.48	383.02	357.67	29.5	5.39	131.53	7	11
orginal data	14	2	25	1	A	2	14	2.7	15.69	2.97	#NULL!	3.37	11.37	1.54	#NULL!	103.26	#NULL!	0.6	7.59	#NULL!	6.25	52.82	8.34	1.37	1.04	3.91	2.34	363.81	187.11	#NULL!	7.51	236.45	6	11
orginal data	14	2	25	1	A	2	19	2.66	30.57	2.37	#NULL!	#NULL!	4.39	1.17	#NULL!	54.31	#NULL!	0.53	18.53	#NULL!	8.38	22.81	7.32	1.07	1.35	2.84	1.52	211.46	424.96	#NULL!	13.76	148.35	7	11
orginal data	14	2	25	1	A	2	20	3.26	27.88	2.48	2.49	8.4	146.05	3.44	0.86	262.33	#NULL!	3.92	5.21	#NULL!	6.74	8.15	6.07	4	3.11	3.22	0.77	870.96	180.21	18.65	8.23	3382.67	#NULL!	#NULL!
orginal data	14	2	25	1	A	2	22	2.11	17.62	#NULL!	7.77	#NULL!	9.66	1.42	0.93	80.06	#NULL!	3.92	17.14	#NULL!	9.17	9.59	14.19	3.83	3.61	3.78	0.51	220.32	125.65	#NULL!	#NULL!	167.77	7	17
orginal data	14	2	25	1	A	2	28	2.84	22.92	1.53	13.3	#NULL!	14.59	3.44	1.3	126.92	#NULL!	4.14	8.29	5.24	7.35	12.11	27.7	4	4.64	4.07	2.18	286.36	153.89	#NULL!	10.2	166.57	7	17
orginal data	14	2	25	1	A	2	34	2.84	17.78	0.06	16.75	2.17	4.64	2.37	1.3	64.43	#NULL!	3.78	7.09	#NULL!	6.55	5.61	18.87	3.17	3.11	3.64	0.24	618.21	129.91	#NULL!	1.46	691.75	5	17
orginal data	14	2	25	1	A	2	42	1.71	4.41	#NULL!	3.64	#NULL!	#NULL!	0.8	0.31	88.56	#NULL!	3.85	3.47	#NULL!	6.31	5.24	17.7	2.53	2.94	1.56	#NULL!	690.96	141.24	#NULL!	#NULL!	1534.25	6	17
orginal data	15	2	49	1	A	2	2	7.76	32.91	10.99	19.57	141.71	31.94	5.41	4.2	133.66	2.29	1.24	140.94	6.97	60.91	222.48	239.5	2.34	3.08	26.21	3.38	771.86	657.36	298.55	28.31	391.62	#NULL!	11
orginal data	15	2	49	1	A	2	4	5.54	39.22	7.26	5.51	86.12	101.1	2.76	3.03	116.34	#NULL!	0.87	24.49	3.19	43.88	102.88	148.56	3.76	1.65	17.25	4.17	997.49	549.58	215.15	23.75	533.24	#NULL!	11
orginal data	15	2	49	1	A	2	8	10.38	52.57	8.99	35.28	93.25	148.36	7.81	4.87	120.68	9.71	0.98	53.59	8.93	54.07	170.23	214.78	5.5	2.37	26.96	4.67	1093.8	987.09	239.03	57.4	282.58	0	12
orginal data	15	2	49	1	A	2	9	7.62	35.43	8.66	27.93	91.67	182.36	9.36	1.74	108.72	9.71	1	34.41	5.87	46.41	111.62	156.88	4.32	1.94	22.39	3.38	722.44	653.43	201.02	49.46	205.99	0	12
orginal data	15	2	49	1	A	2	11	7.66	32.37	11.9	23.92	90.08	107.59	8.46	4.76	89.52	2.29	0.87	30.87	7.98	27.79	110.37	251.85	5.1	2.52	25.45	3.63	865.7	449.5	219.06	43.54	213.79	0	12
orginal data	15	2	49	1	A	2	14	4.82	44.49	9.82	29.84	73.04	57.73	6.69	3.86	80.12	#NULL!	0.84	17.37	9.38	18	96.6	191.26	4.81	3.91	27.15	3.87	591.32	436.16	166.41	33.29	270.66	0	12
orginal data	15	2	49	1	A	2	15	3.54	25.71	2.65	20.7	36.69	24.68	1.69	#NULL!	33.61	#NULL!	0.65	10.47	#NULL!	21.66	39.43	114.27	1.52	0.4	4.68	1.97	604.89	376.62	117.38	9.31	302.3	0	12
orginal data	15	2	49	1	A	2	17	6.1	35.96	8.33	24.95	119.85	48.73	10.09	3.63	88.42	3.17	0.58	11.23	8.46	37.8	86.48	180.92	3.21	2.8	23.74	3.43	421.66	462.39	220	54.72	103.81	0	12
orginal data	15	2	49	1	A	2	21	5.75	49.58	9.87	25.96	127	65.7	11.57	5.94	110.63	7.11	0.58	8.72	12.26	24.16	60.71	250.61	4.52	2.8	25.45	3.58	554.14	326.77	285.81	52.9	216.78	5	12
orginal data	15	2	49	1	A	2	23	3.59	26.53	7.9	16.01	118.66	26.23	6.05	2.78	61.1	#NULL!	0.53	7.23	1.14	11.93	42.13	160.62	3.57	1.65	19.65	3.38	328.46	206.4	221.6	27.44	114.58	5	12
orginal data	15	2	49	1	A	2	31	2.41	#NULL!	#NULL!	9.87	2.58	13.9	#NULL!	2.22	40.74	4.51	1.52	3.54	#NULL!	6.09	#NULL!	39.71	2.59	2.02	2.19	#NULL!	96.54	76.49	#NULL!	#NULL!	422.76	#NULL!	#NULL!
orginal data	15	2	49	1	A	2	38	6.05	24.01	8.17	19.87	19.18	96.14	10.14	3.99	45.51	12.67	3.07	6	8.99	9.83	13.21	147.7	6.02	3.97	6.77	4.2	191.07	212	#NULL!	15.44	489.59	3	15
orginal data	16	2	21	1	A	2	2	2.57	12.37	#NULL!	#NULL!	2.49	25.91	2.94	#NULL!	29.18	#NULL!	1.04	52.5	3.83	30.03	22.29	11.32	2.06	1.94	5.94	#NULL!	166.64	455.68	0.93	6.86	203.23	#NULL!	13
orginal data	16	2	21	1	A	2	3	4.34	17.8	#NULL!	#NULL!	1.68	15.5	#NULL!	#NULL!	27.97	#NULL!	0.62	57.54	2.73	43.26	22.29	#NULL!	0.43	1.11	8.02	#NULL!	343.83	855.01	#NULL!	14.88	231.08	#NULL!	13
orginal data	16	2	21	1	A	2	4	4.71	27.05	#NULL!	#NULL!	2.65	19.68	0.31	1.07	43.73	#NULL!	1.09	41.02	3.4	39.21	13.52	5.6	1.1	2.06	7.18	#NULL!	821.82	821.49	#NULL!	17.02	286.09	#NULL!	13
orginal data	16	2	21	1	A	2	7	4.96	32.27	#NULL!	#NULL!	6.54	36.2	3.45	1.88	69.72	#NULL!	0.9	13.53	3.83	16.33	11.07	20.18	1.82	2.66	6.35	#NULL!	460.31	419.06	11.32	14.88	726.31	0	14
orginal data	16	2	21	1	A	2	8	5.13	24.97	#NULL!	7.22	5.89	31.07	1.9	1.65	63.48	#NULL!	0.88	9.67	5.04	16.65	8.27	21.89	1.58	2.3	6.68	#NULL!	335.29	311.05	0.93	17.33	594.62	5	13
orginal data	16	2	21	1	A	2	9	4.23	26.23	#NULL!	2.67	8.97	42.34	5.22	3.54	54.82	#NULL!	1.45	8.56	5.04	12.81	10.51	43.02	2.81	3.73	5.04	#NULL!	175.47	296.7	8.55	17.63	137.18	#NULL!	13
orginal data	16	2	21	1	A	2	12	#NULL!	51.08	8.83	21.33	16.15	27.79	11.47	11.66	49.24	#NULL!	5.66	#NULL!	#NULL!	#NULL!	#NULL!	98.16	9.49	13.55	9.51	9.97	389.19	270.36	#NULL!	14.44	683.4	#NULL!	#NULL!
orginal data	16	2	21	1	A	2	17	6.29	31.91	2.85	23.05	1.1	31.75	2.16	1.23	#NULL!	#NULL!	#NULL!	3.27	#NULL!	7.64	2.19	16.36	1.76	#NULL!	0.77	3.05	354.9	227.6	7.46	13.42	604.69	5	15
orginal data	16	2	21	1	A	2	22	5.73	35.02	2.19	24.96	0.02	26.36	0.74	1.23	#NULL!	#NULL!	#NULL!	1.5	#NULL!	5.74	2.19	8.96	2.24	#NULL!	#NULL!	1.77	356.46	229.42	6.69	16.4	756.89	0	15
orginal data	16	2	21	1	A	2	29	5.85	28.39	2.19	12.35	0.27	12.93	#NULL!	0.9	#NULL!	#NULL!	#NULL!	0.85	#NULL!	3.5	0.87	8.96	1.76	#NULL!	#NULL!	0.91	411.7	195.68	2.57	14.92	297.92	5	16
orginal data	16	2	21	1	A	2	36	5.61	28.76	2.85	22.41	1.39	23.67	1.22	1.4	#NULL!	#NULL!	#NULL!	3.92	#NULL!	4.89	3.52	23.76	4.8	#NULL!	0.06	2.24	579.1	219.2	4.93	16.04	652.26	5	17
orginal data	17	2	54	1	A	1	1	5.36	26.55	1.54	10.21	#NULL!	47.96	2.16	0.9	#NULL!	#NULL!	0.26	54.02	#NULL!	7.1	11.13	15.54	1.53	0.8	2.04	#NULL!	180.71	372.91	12.66	34.61	230.43	#NULL!	15
orginal data	17	2	54	1	A	1	2	8.24	58.31	2.02	14.44	#NULL!	143.19	3.08	0.58	#NULL!	0.79	0.67	169.04	#NULL!	37.77	22.5	13.9	1.29	3.56	4.14	#NULL!	450.32	976.52	22.59	63.42	113.72	#NULL!	15
orginal data	17	2	54	1	A	1	6	5	42.95	1.86	27.47	#NULL!	56.08	5.8	1.4	#NULL!	#NULL!	0.93	6.98	#NULL!	6.02	12.72	33.62	0.42	1.7	5.02	0.65	376.6	415.64	15.35	23.53	184.48	#NULL!	15
orginal data	17	2	54	1	A	1	7	6.6	49.94	3.54	29.95	#NULL!	64.21	6.71	1.74	#NULL!	0.42	1.81	6.26	#NULL!	5.99	13.85	34.44	2.24	2.47	5.61	0.09	393.86	384.82	16.26	30.49	175.4	#NULL!	15
orginal data	17	2	54	1	A	1	8	5.36	53.43	1.54	29.95	#NULL!	50.66	7.15	1.23	#NULL!	0.98	0.99	5.69	#NULL!	5.83	15.66	33.62	0.84	3.23	5.61	#NULL!	316.78	356.45	15.58	25.6	184.48	#NULL!	15
orginal data	17	2	54	1	A	1	15	8.05	32.08	8.3	49.97	2.83	111.8	10.28	4.28	#NULL!	4.15	2.48	5.45	#NULL!	5.88	14.53	48.4	5.6	4.42	10.06	3.96	181.55	288.48	13.43	27.64	182.21	1	15
orginal data	17	2	54	1	A	1	20	7.35	30.5	10.23	49.4	0.41	77.78	10.06	2.18	#NULL!	21.42	2.55	8.8	#NULL!	8.47	16.12	53.33	3.24	12.63	7.34	1.89	329.7	301.5	16.48	23.88	158.74	1	15
orginal data	17	2	54	1	A	1	27	15.39	24.77	2.41	40.69	44.39	46.8	6.31	12.62	1.96	21.36	2.56	15.39	11.02	22.37	7.73	48.03	5.14	20.73	11.94	1.85	3227.89	317.41	24.64	71.95	2915.89	0	16
orginal data	17	2	54	1	A	1	34	5.01	27.08	2.29	32.94	5.89	46.8	5.64	13.29	#NULL!	21.36	2.58	24.87	11.5	13.93	9.23	40.75	4.11	19.88	4.18	3.7	596.12	175.35	16.09	37.38	978.83	0	16
orginal data	17	2	54	1	A	1	41	5.26	21.6	2.17	23.4	2.32	36.74	4.28	11.95	#NULL!	11.61	1.92	12.15	4.66	11.88	8.36	36.18	2.33	14.43	7.42	1.01	706.12	202.24	16.69	47.36	503.34	3	16
orginal data	18	2	39	1	B	2	2	5.69	23.44	#NULL!	9.48	13.51	76.7	14.56	7.47	45.66	#NULL!	2.55	64.39	9.26	12.48	22.67	125.93	9.25	8.41	4.88	0.86	89.9	206.06	28.84	15.81	192.33	#NULL!	#NULL!
orginal data	18	2	39	1	B	2	3	6.88	69.65	1.2	21.55	17.87	108.63	22	9.75	52.18	#NULL!	3.25	30.33	10.54	14.42	17.69	151.86	10.27	10.45	7.35	3.07	78.74	394.71	36.9	22.87	182.19	10	16
orginal data	18	2	39	1	B	2	4	3.01	32.63	#NULL!	#NULL!	2.49	133.39	3.96	3.54	40.1	#NULL!	0.83	10.87	3.83	10.69	9.57	3.55	2.19	2.78	4.24	#NULL!	91.04	212.82	17.5	8.65	237.72	0	16
orginal data	18	2	39	1	B	2	8	5.1	50.56	#NULL!	#NULL!	12.53	48.44	2.42	5.56	67.32	#NULL!	1.54	25.89	6.16	10.61	12.01	39.87	4.25	3.97	4.32	#NULL!	239.83	182.84	26.37	12.67	343.5	4.5	16
orginal data	18	2	39	1	B	2	10	8.31	44.8	2.58	43.82	27.09	126.47	28.18	13.95	66.12	0.69	3.58	38.44	11.16	11.59	23.06	162.62	14.46	9.49	8.19	4.94	160.26	144.83	40.9	23.01	510.75	9	16
orginal data	18	2	39	1	B	2	17	6.91	45.03	2.92	15.1	19.17	110.62	21.05	8.62	52.66	#NULL!	2.62	23.08	10.85	12.89	37.8	125.93	10.42	7.69	6.6	3.29	445.04	246.98	37.39	28.4	677.07	10	16
orginal data	18	2	39	1	B	2	24	6.14	38.56	0.73	11.6	14.64	70.67	13.34	11.87	59.39	#NULL!	1.83	9.18	8.93	9.82	57.7	80.66	7.68	4.93	4.08	1.57	472.71	208.65	33.06	22.01	902.77	6	16
orginal data	18	2	39	1	B	2	30	9.57	47.83	6.95	26.27	21.43	130.43	26.52	12.29	67.8	#NULL!	3.58	16.85	12.38	8.32	31.95	170.64	15.07	10.21	8.1	4.83	458.76	217.57	41.13	26.08	2037.8	10	16
orginal data	18	2	39	1	B	2	38	5.58	25.81	#NULL!	#NULL!	3.62	19.68	4.46	2.31	36.23	#NULL!	1.12	13.81	3.83	3.81	10.88	7.56	4.11	2.18	2.44	#NULL!	495.71	193.05	16.6	11.36	596.22	8.5	16
orginal data	19	1	53	1	B	2	2	1.72	57.97	10.22	56.36	10.49	74.26	16.01	12.27	229.98	15.04	6.11	10.96	#NULL!	33.48	81.48	36.35	9.02	13.32	15.65	9.36	120.03	388.59	#NULL!	20.33	160	0	14
orginal data	19	1	53	1	B	2	3	4.96	93.73	9.31	52.52	8.55	52.86	13.2	11.5	137.57	2.26	5.81	96.93	#NULL!	75.25	164.26	34.01	7.18	12.2	15.3	7.96	231.72	913.39	#NULL!	31.48	172.85	#NULL!	14
orginal data	19	1	53	1	B	2	4	10.36	74.4	9.1	41.28	6.62	125.08	11.86	11	218.75	#NULL!	5.59	155.39	#NULL!	109.06	486.9	23.93	6.28	11.75	16	8.66	532.5	1169.28	#NULL!	23.78	353.16	0	14
orginal data	19	1	53	1	B	2	7	1.72	85.65	10.79	15.14	7.01	26.19	11.08	11	241.18	#NULL!	5.59	38.12	#NULL!	35.94	144.18	#NULL!	5.11	11.52	9.51	8.66	1151.44	1350.45	#NULL!	32.02	432.5	0	14
orginal data	19	1	53	1	B	2	8	4.25	98.11	10.22	64.49	8.17	75.78	14.89	11.72	296.9	1.22	6.11	61.62	#NULL!	37.44	225.11	43.07	6.88	13.32	15.3	10.58	943.34	778.91	#NULL!	31.48	357.9	4	15
orginal data	19	1	53	1	B	2	9	9.27	80.42	11.23	56.36	8.94	71.23	22.15	12.11	232.86	2.72	7.86	43.96	#NULL!	32.41	71.74	59.4	8.71	12.88	16	9.88	547.4	538.48	#NULL!	31.12	99.75	5	15
orginal data	19	1	53	1	B	2	14	5.9	133.66	9.87	43.52	9.91	55.95	13.77	12.22	236.88	#NULL!	6.11	8.09	#NULL!	25.72	86.29	34.01	6.73	12.2	8.94	8.84	753.67	467.38	#NULL!	25.81	576.56	0	15
orginal data	19	1	53	1	B	2	16	#NULL!	69.23	7.75	24.44	5.46	4.57	9.11	11.55	119.42	#NULL!	5.36	#NULL!	#NULL!	#NULL!	#NULL!	#NULL!	6.28	11.29	4.33	7.09	413.14	395.7	#NULL!	#NULL!	392.92	0	15
orginal data	19	1	53	1	B	2	22	7.98	76.25	5.13	19.81	#NULL!	37.15	4.45	2.44	7.2	#NULL!	0.04	1.66	#NULL!	6.76	7.98	15.54	3.24	#NULL!	#NULL!	3.05	558.04	325.32	8	14.92	332.36	0	17
orginal data	19	1	53	1	B	2	29	10.57	122.89	8.3	44.24	1.39	88.65	8.5	3.54	32.47	2.74	2.12	4.12	#NULL!	79.36	9.78	40.19	8.08	0.57	1.73	3.51	549.99	501.84	35.47	35.43	858.36	0	17
orginal data	19	1	53	1	B	2	36	7.35	90.91	3.54	18.49	0.55	42.55	4.45	1.74	#NULL!	#NULL!	0.04	1.42	#NULL!	5.88	4.41	20.47	4.27	#NULL!	#NULL!	3.17	481.2	320.46	4.93	18.95	524.16	0	17
orginal data	20	2	57	1	A	2	2	#NULL!	50.75	21.41	111.52	14	89.35	25.66	13.96	74.83	8.03	5.74	2.09	#NULL!	9.62	86.29	191.43	25.27	12.43	18.42	7.26	791.49	202.09	#NULL!	58.02	120.04	8	16
orginal data	20	2	57	1	A	2	4	24.35	178.75	242.31	260.79	23.81	817.86	205.09	121.45	599.99	158.12	9.47	35.74	24.67	16.16	317.34	977.18	313.2	18.72	61.34	8.31	2556.2	448.19	14.85	302.18	138.11	6	16
orginal data	20	2	57	1	A	2	5	12.88	136.7	223.02	151.83	13.61	577.24	153.4	35.13	331.65	49.55	7.42	42.05	17.18	#NULL!	210.09	820.03	170.13	16.54	51.68	7.96	4288.61	549.15	#NULL!	265.14	139.11	8	15
orginal data	20	2	57	1	A	2	10	15.14	138.53	257.44	125.23	3.42	378.8	100.17	16.43	113.41	32.05	3.87	14.25	#NULL!	5.56	18.39	215.75	165.1	2.58	18.42	1.4	2182.25	255.71	9.98	202.53	145.06	8.5	17
orginal data	20	2	57	1	A	2	17	8.56	52.09	38.51	64.98	1.96	83.21	16.72	4.28	34.27	2.94	#NULL!	3.43	#NULL!	5.99	7.09	47.58	19.98	#NULL!	1.58	#NULL!	2575.93	427.18	13.8	62.82	205.6	0	17
orginal data	20	2	57	1	A	2	24	10.97	81	109.29	85.76	7.61	210.34	66.43	9.47	31.57	9.34	1.93	6.13	#NULL!	7.27	14.75	130.46	47.92	2.58	9.63	3.51	1840.16	499.14	15.35	102.59	184.48	8	17
orginal data	20	2	57	1	A	2	31	8.75	55.93	104.68	96.62	2.83	124.07	39.44	7.37	24.17	6.41	0.67	8.84	#NULL!	4.5	7.76	96	44.84	1.02	4.14	2.82	1751.71	254.36	10.13	77.75	156.46	5	17
orginal data	20	2	57	1	A	2	38	15	85.14	264.56	115.32	14.38	402.4	131.83	20.95	149.88	23.17	3.27	10.01	#NULL!	4.87	12.94	263.31	149.1	3.66	17	4.3	1795.72	348.59	14.29	180.94	261.21	10	17
orginal data	21	2	21	1	A	2	1	2.54	8.3	2.19	#NULL!	#NULL!	2.26	#NULL!	0.42	#NULL!	#NULL!	#NULL!	6.74	#NULL!	6.07	18.85	#NULL!	0.63	#NULL!	#NULL!	#NULL!	103.85	98.72	#NULL!	11.88	180.7	#NULL!	#NULL!
orginal data	21	2	21	1	A	2	4	9.27	16.99	1.54	5.66	#NULL!	26.36	#NULL!	0.9	#NULL!	#NULL!	1.56	36.27	#NULL!	22.78	17.71	0.72	0.42	#NULL!	0.25	1.4	901.71	762.35	6.28	41.05	401.21	0	14
orginal data	21	2	21	1	A	2	6	3.92	14.92	0.5	#NULL!	20.01	19.64	#NULL!	0.73	#NULL!	#NULL!	#NULL!	3.07	#NULL!	13.31	5.74	3.2	0.42	#NULL!	#NULL!	0.38	433.39	272.6	#NULL!	7.05	217.64	#NULL!	14
orginal data	21	2	21	1	A	2	8	6.6	17.27	1.54	#NULL!	145.57	29.06	2.16	1.57	#NULL!	#NULL!	0.54	1.26	#NULL!	10.81	6.19	28.69	2.74	#NULL!	#NULL!	3.05	320.2	313.2	6.28	11.49	119.09	7	14
orginal data	21	2	21	1	A	2	11	7.1	13.28	0.93	#NULL!	84.76	37.15	2.39	1.4	#NULL!	#NULL!	1.69	3.39	#NULL!	11.18	5.52	27.05	3.24	#NULL!	#NULL!	2.12	501.82	309.43	9.03	13.42	313.65	7	14
orginal data	21	2	21	1	A	2	14	7.73	25.85	3.89	15.81	32.88	64.21	4.45	3.35	#NULL!	#NULL!	1.31	1.18	#NULL!	18.7	4.41	36.08	5.6	0.33	0.06	3.51	339.27	547.98	8.35	16.4	288.19	8	16
orginal data	21	2	21	1	A	2	15	5.85	18.86	0.78	#NULL!	35.93	23.67	0.26	0.9	#NULL!	#NULL!	#NULL!	1.5	#NULL!	11.92	0.87	10.61	2.49	#NULL!	#NULL!	1.4	361.12	367.71	4.93	12.27	300.17	7	16
orginal data	21	2	21	1	A	2	19	5.24	16.42	#NULL!	#NULL!	21.27	18.3	#NULL!	0.58	#NULL!	#NULL!	#NULL!	0.65	#NULL!	8.07	2.63	12.25	0.84	#NULL!	#NULL!	#NULL!	460.95	270.36	5.85	10.71	647.72	0	16
orginal data	21	2	21	1	A	2	26	5.94	19.34	3.64	22.36	5.24	1.57	2.21	10.92	3.37	#NULL!	1.34	19.64	4.1	7.8	5.41	26.39	4.84	#NULL!	2.41	2.02	307.49	260.14	9.28	26.03	745.8	#NULL!	#NULL!
orginal data	21	2	21	1	A	2	33	5.64	14.14	0.79	#NULL!	1.68	#NULL!	#NULL!	7.72	#NULL!	#NULL!	1.22	#NULL!	#NULL!	4.94	3.77	#NULL!	3.41	#NULL!	#NULL!	0.28	1027.2	230.79	5.92	25.21	914.08	#NULL!	#NULL!
orginal data	21	2	21	1	A	2	40	4.2	13.75	1.35	1.72	1.35	#NULL!	0.05	9.17	#NULL!	#NULL!	1.3	#NULL!	2.8	3.9	2.42	#NULL!	4.26	#NULL!	#NULL!	0.65	494.48	191.62	7.31	21.73	601.12	#NULL!	#NULL!
orginal data	22	2	18	1	A	1	2	2.68	38.22	#NULL!	#NULL!	2.81	44.37	10.42	1.43	42.76	#NULL!	1.15	39.48	7.93	17.48	26.91	44.59	0.65	3.25	7.52	#NULL!	210.76	291.1	21.55	12.02	345.02	4	14
orginal data	22	2	18	1	A	1	3	1.81	12.87	#NULL!	#NULL!	2.49	40.29	5.97	0.95	34.29	#NULL!	0.67	24.88	5.42	21.44	59.49	41.45	0.23	2.78	5.69	#NULL!	295.02	722.6	8.55	#NULL!	569.99	7	14
orginal data	22	2	18	1	A	1	5	5.49	51.78	#NULL!	#NULL!	9.94	58.58	8.94	3.84	54.1	#NULL!	1.31	10.58	7.59	10.03	18.07	68.9	2.81	3.73	8.95	#NULL!	924.29	386.97	18.37	22.87	569.19	7	14
orginal data	22	2	18	1	A	1	11	8.11	35.83	11.02	56.71	5.2	132.26	15.61	6.78	11.02	#NULL!	2.55	2.38	4.06	5.5	17.94	75.49	12.11	3.88	5.9	4.41	445.92	201.03	9.35	11.49	635.63	0	15
orginal data	22	2	18	1	A	1	16	4.64	33.28	1.54	29.95	0.55	31.75	3.54	0.9	1.06	#NULL!	#NULL!	1.98	#NULL!	4.15	7.31	23.76	0.84	0.09	#NULL!	#NULL!	558.72	203.55	5.85	3.03	791.91	5	15
orginal data	22	2	18	1	A	1	23	7.6	34.94	5.5	29.95	2.54	72.35	8.5	2.62	#NULL!	#NULL!	1.18	3.76	#NULL!	6.37	12.49	45.12	2.74	1.92	2.65	2.59	789.12	306.7	8.18	12.65	707.53	8	15
orginal data	22	2	18	1	A	1	30	32.73	69.77	58.12	197.26	31.28	518.05	46.06	38.19	70.17	21.86	14.81	7.14	17.27	9.9	45.6	261.67	49.64	20.18	21.82	32.02	600.12	371.9	23.56	59.24	708.29	7	15
orginal data	23	2	31	1	A	2	10	32.76	126.76	13.32	99.69	9.78	114.62	16.36	19.66	65.81	55.37	4.38	42.44	16.03	36.61	50.82	168.72	16.53	19.03	32.85	10.02	1045.04	517.74	30.36	96.12	822.43	#NULL!	9
orginal data	23	2	31	1	A	2	12	27.57	154.06	4.89	60.46	11.23	87.56	10.9	15.01	44.57	33.95	4.19	42.29	12.63	38.51	39.89	103.66	15.15	10.52	18.89	7.02	1301.94	562.07	19.81	79.48	1097.01	1	9
orginal data	23	2	31	1	A	2	14	23.86	112.35	6.97	51.96	3.51	58.08	7.58	11.37	#NULL!	27.56	3.44	41.81	16.03	38.4	35.92	97.7	11.64	10.52	16.71	5.68	849.59	398.78	20.94	71.53	618.24	1.5	9
orginal data	23	2	31	1	A	2	17	20.09	71.22	1.52	42.7	#NULL!	36.05	4.61	6.21	#NULL!	10.69	2.69	51.93	#NULL!	36.29	29.91	35.83	3.55	5.16	10.74	0.9	1166.63	447.96	20.94	56.53	1066.78	2.5	9
orginal data	23	2	31	1	A	2	18	19.77	74.65	20.23	72.19	9.78	127.54	10.36	13.51	#NULL!	21.94	4.38	40.38	16.03	40.8	28.18	113.3	24.68	6.59	21.04	8.35	770.34	278.15	21.39	54.6	836.26	2.5	10
orginal data	23	2	31	1	A	2	20	19.29	62.14	10.93	56.29	2.31	73.21	7.58	10.43	#NULL!	23.09	3.82	59.66	#NULL!	49.32	27.6	69.77	12.34	11.35	11.5	5.87	491.62	317.11	19.34	49.58	348.31	4	14
orginal data	23	2	31	1	A	2	25	18.5	77.33	9.96	51.96	0.98	73.21	9.26	11.06	#NULL!	31.86	3.82	18.53	5.75	23.91	26.73	89.5	13.75	10.1	15.98	3.89	640.69	233.67	19.58	44.22	733.58	0	11
orginal data	23	2	31	1	A	2	33	15.76	90.23	4.89	47.44	0.98	82.85	13.54	13.81	#NULL!	47.87	4.19	27.48	8.46	23.1	33.07	109.49	11.64	16.06	18.16	5.48	819.42	336.81	21.39	54.6	700.18	0	15
orginal data	24	1	52	1	A	2	2	1.37	26.69	#NULL!	#NULL!	#NULL!	22.03	2.06	0.29	83.97	#NULL!	0.73	41.72	#NULL!	8.56	17.19	9.14	#NULL!	#NULL!	7.58	#NULL!	493.71	546.61	2.6	15.19	405.48	4	15
orginal data	24	1	52	1	A	2	8	2.2	39.21	8	35.25	3.75	57.8	4.34	2.61	25.98	#NULL!	1.26	3.27	2.06	7.18	10.12	48.29	#NULL!	3.26	7.58	#NULL!	514.94	191.43	3.11	19.23	416.71	8	13
orginal data	24	1	52	1	A	2	13	#NULL!	46.88	4.28	22.11	2.52	70.14	5.86	5.82	50.11	7.77	1.53	3.74	4.61	8.32	11.06	74.81	#NULL!	6.65	9.3	#NULL!	679.92	230.46	2.47	21.12	487.96	4	13
orginal data	24	1	52	1	A	2	20	#NULL!	53.47	#NULL!	#NULL!	0.03	35.47	3.33	1.63	#NULL!	#NULL!	1	#NULL!	1.21	7.54	5.47	32.91	#NULL!	4.17	5.88	#NULL!	800.64	290.21	2.6	15.19	783.65	0	17
orginal data	24	1	52	1	A	2	27	2.2	53.29	1.2	4.62	1.28	57.8	4.6	2.94	#NULL!	#NULL!	1.23	0.76	2.81	5.98	13.34	62.06	#NULL!	5.25	7.24	#NULL!	1579.78	285.69	5.25	22.04	1048.44	2	17
orginal data	24	1	52	1	A	2	34	4.07	62.53	8	37.66	3.75	100.12	6.62	4.86	#NULL!	1.3	1.47	#NULL!	4.3	8.56	13.34	76.04	1.09	7.35	9.64	0.62	1003.09	312.72	5.3	23.83	747.61	2	16
orginal data	24	1	52	1	A	2	41	0.91	51.32	#NULL!	9	0.03	85.27	6.62	5.66	#NULL!	10.69	1.06	#NULL!	2.25	5.49	12.58	69.81	#NULL!	9.06	8.61	#NULL!	1087.25	254.74	3.95	18.26	978.24	0	16
orginal data	25	2	55	1	B	1	4	5.58	39.52	0.95	9	14.33	88.26	3.83	0.97	8.74	#NULL!	0.67	51.96	#NULL!	17.7	12.39	48.29	#NULL!	2.7	13.82	0.49	1514.79	584.12	4.3	24.71	2887.54	9	17
orginal data	25	2	55	1	B	1	5	8.81	37.65	0.71	#NULL!	1.69	82.27	4.85	3.74	25.98	#NULL!	0.78	36.77	#NULL!	13.33	15.07	53.95	#NULL!	4.17	12.42	#NULL!	1296.55	336.84	4.86	28.09	3046.56	7	17
orginal data	25	2	55	1	B	1	7	5.39	34.56	#NULL!	#NULL!	#NULL!	70.14	4.22	2.29	35.86	#NULL!	0.73	12.88	#NULL!	17.76	11.06	45.38	#NULL!	3.44	8.95	#NULL!	584	269.03	3.83	21.58	2208.46	8	17
orginal data	25	2	55	1	B	1	11	3.79	33.46	5.33	27.63	2.1	85.27	5.36	4.23	#NULL!	#NULL!	1	12.88	2.25	24.41	11.06	64.68	#NULL!	5.25	7.75	#NULL!	350.92	135.95	3.95	22.94	1083.38	0	11
orginal data	25	2	55	1	B	1	18	1.92	31.09	6.39	32.78	4.98	85.27	4.85	4.55	#NULL!	#NULL!	1.17	10.86	2.44	16.94	6.2	60.74	#NULL!	4.17	7.58	0.98	363.61	128	3.71	22.94	571.33	0	11
orginal data	25	2	55	1	B	1	25	6.34	32.68	11.52	44.58	8.04	97.17	7.38	5.18	#NULL!	#NULL!	1.29	22.06	2.98	6.46	9.93	89.16	0.44	5.95	10.85	1.23	797.25	112.49	5.08	28.09	1351.37	0	12
orginal data	25	2	55	1	B	1	32	2.2	40.74	4.28	23.54	0.24	94.21	7.13	5.18	#NULL!	#NULL!	0.89	7.12	#NULL!	5.19	11.44	67.26	#NULL!	6.3	7.24	#NULL!	496.4	155.01	3.71	20.18	1036.09	0	13
1	1	2	62	1	A	2	5	9.31	39.16	12.71	43.75	7.3	46.49	6.73	6.61	262.15	34	20.35	40.82	8.28	8.56	24.99	27.1	16.94	2.11	10.86	7.34	728.26	218.81	25.29	61.16	280.26	0	15
1	1	2	62	1	A	2	8	9.97	48.45	13.92	42.93	15.29	70.86	9.45	7.28	193.79	49.61	19.21	64.42	10.02	12.21	42.9	44.86	16.94	3.78	19.04	7.76	696.81	319.94	30.16	69.58	160.84	3	15
1	1	2	62	1	A	2	9	4.34	37.87	7.82	36.97	4.75	34.66	6.73	3.1	208.74	20.71	30.49	42.35	#NULL!	9.98	31.2	0.27	7.99	0.28	7.99	2.47	620.6	288.81	6.22	39.52	191.68	5	15
1	1	2	62	1	A	2	10	10.84	36.83	16.2	35.2	10.85	46.49	5.8	5.93	276.5	41.94	19.21	42.64	14.47	8.35	28.13	27.1	17.75	2.54	10.86	6.92	686.99	203.85	27.81	60.81	398.98	0	15
1	1	2	62	1	A	2	17	15.36	88.3	11.9	36.09	21.56	52.14	9.45	10.55	207.54	72.97	3.57	31.49	18.86	8.56	31.95	32.41	22.57	7.12	9.72	9.81	416.13	262.33	34.47	82.41	160.84	0	12
1	1	2	62	1	A	2	24	1.7	44.15	8.1	9.62	8.51	28.36	1.77	1.96	123.64	#NULL!	1.15	22.73	10.82	9.4	14.96	8.97	7.16	12.63	4.69	0.11	559.09	242.44	9.47	23.31	146.11	5	16
1	1	2	62	1	A	2	31	1.7	66.53	1.98	10.28	3.39	14.49	22.15	0.28	132.62	11.37	0.53	23.57	5.21	10.88	7.36	8.34	6.33	1.23	1.77	#NULL!	481.72	307.66	6.22	36.72	214.83	7	16
1	1	2	62	1	A	2	39	8.86	39.16	10	14.88	16.36	40.68	8.56	6.61	113.59	46.35	0.84	9	21.68	6.78	23.39	43.66	19.36	5.38	6.21	11.42	564.62	167.84	42.04	54.5	338.63	5	13
1	2	1	18	1	A	1	2	3.25	39.9	11.73	27.93	6.48	15.43	3.53	1.16	48.33	#NULL!	0.75	40.01	15.14	47.55	78.83	20.04	2.59	2.52	16.84	4.17	291.48	271.67	21.72	26.54	132.86	10	11
1	2	1	18	1	A	1	3	3.04	31.97	11.33	24.95	5.51	17.48	2.6	1.88	39.42	#NULL!	0.89	30.07	22.39	7.8	78.83	8.34	1.84	1.35	18.05	5.07	490.61	155.56	13.91	22.77	342.28	7	13
1	2	1	18	1	A	1	9	3.29	19.22	5.33	16.01	1.25	16.45	2.6	2.28	80.67	#NULL!	0.81	14.49	11.48	12.99	138.74	4.69	1.52	2.52	9.18	2.86	317.79	262.12	10.22	24.23	42.11	9	12
1	2	1	18	1	A	1	10	2.79	19.11	1.5	14.44	0.1	13.91	1.84	3.54	55.16	#NULL!	0.73	9.91	9.82	11.57	109.13	1.92	1.14	1.35	3.65	2.52	300.79	197.32	#NULL!	16.28	43.62	6	12
1	2	1	18	1	A	1	13	2.58	20.39	1.5	19	6.78	9.86	1.32	4.28	33.02	#NULL!	0.63	9	6.44	9.89	73.69	118.47	0.72	1.04	2.84	2.71	272.84	205.2	#NULL!	7.51	50.85	6	12
1	2	1	18	1	A	1	14	3.42	21.82	7.9	19.57	2.6	20.55	2.6	0.74	48.04	#NULL!	0.77	7.73	9.82	16.08	47.5	1.92	1.68	2.23	5.92	3.09	337.12	264.81	7.99	26.54	78.97	6	12
1	2	1	18	1	A	1	16	2.94	14.81	#NULL!	13.64	25.87	4.64	0.8	0.72	64.05	#NULL!	3.92	19.15	#NULL!	10.86	10.31	41.45	2.85	2.94	2.38	0.51	284.64	172.9	#NULL!	26.03	145.04	0	16
1	2	1	18	1	A	1	23	2.01	16.5	#NULL!	80.38	0.03	24.31	3.62	1.15	42.51	#NULL!	4.21	6.28	#NULL!	7.44	11.03	7.22	3.17	3.95	3.78	#NULL!	445.46	159.17	#NULL!	13.42	182.31	1	16
1	2	1	18	1	A	1	30	3.59	18.24	#NULL!	9.67	0.18	2.06	1.22	0.93	57.67	#NULL!	3.99	11.1	8.41	9.71	14.97	1.51	3.17	3.11	2.11	2.3	376.22	191.52	#NULL!	8.23	159.35	8	16
1	2	1	18	1	A	1	38	5.03	36.66	1.72	20.08	1.75	21.89	3.79	1.92	95.55	#NULL!	6.21	14.05	12.03	10.33	48.25	18.87	5.04	3.44	4.07	3.31	513.8	197.63	28.14	18.79	543.48	7	17
1	3	2	19	1	A	2	19	5.09	35.89	#NULL!	43.06	7.12	9.9	9.26	3.77	186.47	#NULL!	2.21	20.61	17.21	4.35	52.26	5.19	4.19	9.29	6.55	1.81	1781.16	292.8	18.01	28.65	583.7	7	12
1	3	2	19	1	A	2	20	5.31	29.1	#NULL!	73.42	12.51	0.23	6.31	0.37	192.24	#NULL!	2.12	18.5	#NULL!	4.64	28.82	81.64	4.6	15.5	3.02	2.58	1785.17	280.31	38.06	16.06	640.41	5	12
1	3	2	19	1	A	2	22	6.77	37.86	2.16	82.34	13.53	20.4	0.88	8	238.72	#NULL!	1.98	14.65	26.34	7.74	49.98	8.34	6.06	17.08	8.3	4.02	2408.42	320.22	43.82	39.39	1572.44	5	12
1	4	2	42	1	A	2	6	3.8	29.87	4.22	16.01	1.83	21.58	3.14	5.73	81.78	#NULL!	0.68	55.75	3.19	90.88	241.21	41.1	3.39	1.94	16.84	15.05	629.15	494.46	35.18	29.6	2269.73	4	11
1	4	2	42	1	A	2	7	4.55	22.08	7.2	27.93	3.37	42.41	6.13	9.51	111.99	#NULL!	1.06	53.33	15.81	40.15	296.74	55.7	4.32	4.18	24.12	21.4	530.99	334.21	47.99	42.85	316.59	5	11
1	4	2	42	1	A	2	8	5.34	25.19	9.04	46.75	6.09	56.14	9.11	14.9	130.15	0.26	1.27	45.46	22.94	29.57	241.21	64.85	4.52	5.65	29.94	10.85	1647.9	302.13	58.82	61.72	272.24	3	99
1	4	2	42	1	A	2	14	3.52	75.56	4.27	25.96	4.15	28.82	3.53	2.53	39.42	#NULL!	0.87	12.2	8.93	20.01	63.33	24.26	1.52	2.66	14.79	4.47	827.79	456.15	38.65	22.77	379.99	8	11
1	4	2	42	1	A	2	16	4.51	73.48	11.45	9.62	6.09	26.75	3.68	4.09	46.9	#NULL!	0.84	16.34	11.48	20.21	81.39	17.19	2	2.66	13.32	5.07	850.64	697.15	45.03	34.85	379.56	8	13
1	4	2	42	1	A	2	6	4.2	24.58	5.02	69.22	17.43	23.64	1.84	1.65	77.34	4.93	0.87	17.78	4.64	35.33	99.12	68.74	3.85	12.98	16.02	2.9	2604.42	584.94	43.1	37.87	2513.55	4	11
1	5	2	21	1	A	1	2	3.63	48.55	0.8	57.06	9.99	20.04	1.25	9.75	325.21	#NULL!	0.46	171.78	#NULL!	25.77	251.7	155.63	2.51	0.03	8.73	1.34	1095.37	466.5	70.98	2.52	1015.61	4	11
1	5	2	21	1	A	1	3	2.99	35.47	1.97	48.28	22.53	7.86	1.39	11.37	435.36	#NULL!	0.51	43.84	#NULL!	10.39	189.36	161.86	2.85	0.73	11.39	2.62	912.08	283.21	88.08	6.5	1462.94	4	11
1	5	2	21	1	A	1	6	3.61	34.93	5.53	76.81	43.2	51.9	6.69	5.31	76.78	#NULL!	1.33	17.3	21.28	15.83	172.63	105.85	7.57	9.01	25.64	4.67	381.34	156.89	89.04	34.85	196.44	2	12
1	5	2	21	1	A	1	7	5.84	45.25	9.93	117.04	58.8	88.71	13.05	13.51	119.6	12.73	2.51	15.1	34.18	19.35	247.04	145.23	17.12	15.4	33.96	10.52	446.99	163.32	114.55	56.22	156.59	0	12
1	5	2	21	1	A	1	9	4.55	51.45	7.95	84.08	46.95	60.38	9.76	8.75	77.34	0.94	1.96	13.28	30.39	13.08	177.42	115.11	9.75	12.36	26.96	7.24	442.31	234.7	99	44.22	115.22	0	12
1	5	2	21	1	A	1	16	4.13	32.56	1.81	25.68	3.45	31.5	5.15	1.61	155.07	#NULL!	4.88	9.63	7.58	7.35	21.02	25.93	6.68	4.64	5.08	3.81	468.09	131.05	#NULL!	5.09	361.44	2	13
1	5	2	21	1	A	1	23	2.94	16.17	#NULL!	21.71	2.17	8.42	2.37	0.72	304.44	#NULL!	4.39	9.09	1.99	6.6	16.04	25.93	4.52	3.11	3.5	0.51	1259.41	114.19	#NULL!	3.37	688.91	0	12
1	5	2	21	1	A	1	30	5.26	29.64	6.37	22.75	14.37	89.23	8.58	3.67	98.34	13.04	2.92	12.11	9.18	4.6	21.91	144.96	7.23	3.55	5.75	3.96	309.4	107.58	#NULL!	13.77	687.08	2	11
1	5	2	21	1	A	1	35	3.72	16.8	1.84	12.67	4.75	28.06	1.81	2.55	55.28	7.19	1.87	6.6	1.5	2.7	6.79	103.4	3.77	1.63	3.49	#NULL!	343.31	39.7	#NULL!	2.16	507.61	0	12
1	5	2	21	1	A	1	42	4.15	66.27	9.1	17.23	25.87	13.4	2.3	1.23	130.96	#NULL!	0.72	4.59	5.87	6.5	47.5	60.94	2.17	1.65	3.38	2.06	695.22	157.29	69.86	21.77	178.02	2	14
1	6	2	24	1	A	1	14	2.22	8.52	0.7	10.01	5.45	13.43	0.29	2.28	342.87	8.22	1.62	5.28	#NULL!	10.16	3.62	53.65	3.31	0.86	5.16	#NULL!	200.96	242.48	#NULL!	15.11	209.61	8	14
1	6	2	24	1	A	1	16	2.08	6.61	#NULL!	9.2	2.5	4.45	5.41	2.05	301.21	7.7	2.43	17.25	#NULL!	10.07	52.82	32.59	2.59	0.49	3.85	#NULL!	151.52	325.33	#NULL!	6.3	149.08	0	14
1	6	2	24	1	A	1	17	2.43	13.63	2.43	12.14	0.92	32.12	2.54	2.74	377.59	9.62	2.22	4.57	#NULL!	6.05	0.18	58.55	3.93	0.97	3.94	0.61	200.47	238.66	#NULL!	11.6	99.83	6	13
1	6	2	24	1	A	1	22	2.58	16.37	1.33	9.6	0.22	27.61	1.59	2.71	164.51	12.13	2.02	0.33	0.72	6.91	2.81	60.51	4.43	1.19	3.94	#NULL!	263.27	238.26	#NULL!	16.08	172.04	2	13
1	6	2	24	1	A	1	23	3.22	26.54	0.92	9.87	5.45	38.38	5.71	2.31	237.09	6.08	2.07	7.81	3.02	11.19	18.86	94.01	2.73	2.33	9.34	#NULL!	682.77	149.21	#NULL!	16.08	766.37	0	13
1	6	2	24	1	A	1	29	3.775	53.285	7.635	21.765	8.66	92.245	10.75	4.35	291.75	19.135	2.865	11.295	8.505	11.635	43.025	119.575	10.575	2.655	7.03	7.96	234.145	404.975	#NULL!	37.945	321.45	5	14
1	6	2	24	1	A	1	31	2.47	16.28	1.13	11.08	14.33	23.99	1.15	2.61	263.6	9.89	1.58	1.07	1.32	6.02	7.95	59.53	4.18	0.69	4.29	0.34	135.21	132.73	#NULL!	10.43	115.84	7	14
1	6	2	24	1	A	1	35	2.55	21.95	0.24	10.28	0.27	18.05	1.92	2.49	183	9.8	1.52	12.11	#NULL!	4.61	3.62	44.73	3.77	0.69	2.1	#NULL!	362.92	161.35	#NULL!	3.85	202.85	8	14
1	6	2	24	1	A	1	37	2.43	16.63	1.02	9.87	0.59	10.16	0.14	2.49	158.79	7.53	1.5	6.13	#NULL!	4.77	5.62	35.65	3.89	0.83	2.4	#NULL!	239.42	141.93	#NULL!	15.11	396.93	4	14
1	6	2	24	1	A	1	38	2.52	16.54	0.92	11.08	25.87	9.22	0.42	2.34	146.21	8.75	1.58	1.98	#NULL!	5.66	2.6	37.68	3.46	0.9	2.7	#NULL!	245.17	161.01	#NULL!	11.88	500.6	8	14
1	6	2	24	1	A	1	42	2.49	31.25	2.53	10.28	5.45	23.99	2.33	2.8	91.86	8.57	1.86	5.2	#NULL!	6.95	1.11	64.4	4.18	1.33	3.54	#NULL!	230.84	231.23	#NULL!	12.71	452.63	2	14
1	7	2	70	1	B	1	5	2.99	43.97	3.11	39.55	12.34	12.38	2.3	0.97	12.07	#NULL!	1	12.41	13.01	14.64	260.99	19.57	5	3.08	54.95	3.38	979.15	710.3	34.28	7.51	203.41	5	9
1	7	2	70	1	B	1	6	3.08	46.34	3.16	49.79	9.21	9.36	1.92	0.73	11.45	#NULL!	1.06	10.36	6.44	9.33	189.36	13.32	2.77	2.94	43.18	2.34	808.44	598.94	22.34	2.52	262.4	6	9
1	7	2	70	1	B	1	8	2.32	23.7	#NULL!	13.3	1.34	12.14	0.34	1.01	45.18	#NULL!	5.03	16.2	1.99	10.77	46.84	66.58	3.01	2.94	16.83	#NULL!	1279.14	323.89	#NULL!	30.59	1088.72	6	13
1	7	2	70	1	B	1	14	2.21	58.32	#NULL!	8.73	2.32	8.42	0.8	0.72	74.12	#NULL!	3.99	11.71	#NULL!	13.55	26.7	15.54	3.17	3.27	5.52	#NULL!	816.9	327.03	#NULL!	19.95	1420.72	8	16
1	7	2	70	1	B	1	22	5.48	26.33	2.66	23.31	3.89	19.47	4.14	4.58	110.19	2.57	4.8	7.69	7.58	7.16	31.65	10.69	10.59	4.29	6.25	3.06	2141.57	215.18	#NULL!	28.28	1091.71	3.5	13
1	8	2	28	1	A	2	2	2.72	26.63	0.96	12.67	11.95	6.36	1.54	5.3	22.4	#NULL!	0.65	10.85	#NULL!	8.9	24.23	118.47	23.32	1.94	2.84	2.25	433.98	426.81	61.01	16.28	166.7	5	14
1	8	2	28	1	A	2	3	4.24	49.49	2.19	29.84	22.14	9.36	1.54	3.99	42.3	#NULL!	0.84	108	#NULL!	25.58	141.18	99.08	126.4	2.23	15.2	6.56	673.44	537.11	74.55	26.54	632.25	5	18
1	8	2	28	1	A	2	4	4.24	40.81	1.33	19	21.16	12.38	1.54	1.23	59.12	#NULL!	0.78	31.11	#NULL!	21.18	50.16	105.42	88.67	1.04	10.74	7.5	632.8	570.74	66.12	18.59	284.97	10	18
1	8	2	28	1	A	2	5	6.29	57.37	1.75	12.05	55.64	21.58	1.39	5.93	75.39	#NULL!	0.84	83.22	#NULL!	67.51	203.61	104.16	73.05	1.04	14.16	6.87	2000.85	1058.14	68.15	19.69	6116.86	10	9
1	8	2	28	1	A	2	11	7.23	22.92	3.51	58.09	7.48	27.91	7.11	4.4	138.86	1.16	4.88	15.86	11.02	18.95	18.18	31.85	40.02	5.16	6.4	6.77	466.7	182.57	9.16	20.5	513.25	5	18
1	8	2	28	1	A	2	19	5.94	61.47	3.61	11.51	35.88	45.74	10.88	3.89	73.38	#NULL!	4.8	12.71	12.03	22.59	20.31	41.36	207.46	5.34	13.07	14.93	312.42	194.34	53.62	19.22	509.15	5	16
1	8	2	28	1	A	2	26	4.02	60.28	0.96	62.79	44.62	15.82	3.44	3.38	73.01	#NULL!	4.06	12.71	0.88	19.2	9.59	29.48	206.71	6.4	20	21.69	437.82	162.3	76.23	11.15	525.6	5	15
1	8	2	28	1	A	2	33	4.02	62.58	#NULL!	30.31	25.29	14.59	0.8	1.23	76.72	#NULL!	3.92	4.81	#NULL!	14.58	9.59	18.87	202.25	4.81	14.01	12.63	539.06	159.92	55.88	22.01	382.55	2	17
1	8	2	28	1	A	2	41	3.37	57.63	#NULL!	21.71	40.49	4.64	0.58	0.86	57.67	#NULL!	3.92	10.1	#NULL!	13.59	9.59	6.07	160.26	4.81	13.54	14.2	523.68	181.28	66.22	16.08	394.49	10	15
1	9	1	26	1	A	2	5	4.2	24.58	5.02	69.22	17.43	23.64	1.84	4.28	77.34	4.93	0.87	17.78	4.64	35.33	99.12	68.74	3.85	12.98	16.02	2.9	2604.42	584.94	43.1	37.87	2513.55	8	16
1	9	1	26	1	A	2	6	3.25	36.5	7.74	82.89	17.04	20.55	3.22	5.93	111.17	11.01	0.78	10.54	5.87	29.26	60.71	66.58	5.3	14.79	12.68	3	998.74	514.79	38.23	37.5	1329.23	7	16
1	9	1	26	1	A	2	7	4.75	78.48	16.72	119.08	22.53	31.94	3.22	2.28	107.08	23.42	1.12	17.06	10.66	36.12	72.4	81.64	7.99	25.58	14.16	4.87	1406.17	749.35	44.65	61.44	1356.07	9	15
1	10	2	19	1	B	1	6	2.72	22.92	#NULL!	25.32	1.86	1.7	2.3	1.99	57.42	#NULL!	1.28	14.78	#NULL!	4.79	93.68	60.51	2.26	1.82	14.69	0.77	426.49	187.18	#NULL!	19.95	66.87	10	13
1	10	2	19	1	B	1	7	2.63	22.71	0.69	26.29	3.15	1.7	13.8	4.3	43.47	#NULL!	1.33	7.75	#NULL!	4.97	164.81	31.85	1.7	0.64	9.97	0.77	439.31	129.01	12.87	16.74	112.52	8	13
1	10	2	19	1	B	1	10	2.98	50.48	#NULL!	45.28	12.17	20.4	0.8	6.7	88.11	#NULL!	1.46	6.24	4.52	12.52	184.37	17.7	2.55	3.95	7.14	6.51	266.91	141.59	47.61	27.65	193.71	3	13
1	10	2	19	1	B	1	11	2.57	23.05	#NULL!	32.65	6.45	3.11	2.54	1.65	55.69	#NULL!	1.82	10.05	#NULL!	10.03	137.93	8.96	1.63	3.57	7.73	0.77	1076.47	277.3	#NULL!	16.06	225.16	5	13
1	10	2	19	1	B	1	13	2.4	32.66	#NULL!	29.1	1.86	20.55	2.16	0.97	81.7	#NULL!	3.37	7.67	#NULL!	1.9	72.24	8.96	1.7	1.29	2.66	0.37	1226.64	332	#NULL!	11.51	590.74	8	13
1	10	2	19	1	B	1	17	4.36	84.89	#NULL!	19	5.12	0.23	14.56	10.92	236.51	#NULL!	3.49	6.24	#NULL!	6.18	116.58	40.75	1.98	1.82	2.66	0.91	1181.07	402.15	18.01	27.65	603.63	10	13
1	10	2	19	1	B	1	19	3.69	83.25	#NULL!	29.1	12.34	7.21	8.94	5.3	92.15	#NULL!	2.65	4.83	#NULL!	6.65	130.86	5.6	3	3.57	4.04	5.62	906.58	471.19	46.22	30.59	508.7	5	13
1	10	2	19	1	B	1	21	3.22	81.76	#NULL!	17.85	6.29	1.7	3.08	1.99	127.68	#NULL!	1.82	5.78	#NULL!	2.02	149.95	0.72	2.05	2.75	3.37	1.18	1070.04	337.08	29.99	26.11	362.95	8	13
1	10	2	19	1	B	1	24	3.39	44.73	#NULL!	19	6.78	3.11	1.54	1.99	154.16	#NULL!	1.4	5.15	#NULL!	6.11	222.76	1.51	2.05	0.64	1.09	1.6	1410.34	296.61	39.16	22.3	917.83	3	13
1	10	2	19	1	B	1	25	2.83	31.79	#NULL!	23.31	1.86	0.23	6.31	1.99	77.29	#NULL!	1.33	3.17	#NULL!	0.77	188.25	103.4	1.98	0.64	8.73	0.64	1150.35	202.24	15.64	17.41	672.38	0	13
1	10	2	19	1	B	1	26	2.54	51.37	#NULL!	16.65	1.86	0.23	1.9	1.28	151.24	#NULL!	1.33	3.85	#NULL!	0.7	138.94	26.39	1.84	1.82	9.63	0.64	1301.52	269.03	#NULL!	13.13	603.63	0	13
1	10	2	19	1	B	1	31	3.99	39.75	#NULL!	28.18	3.15	0.23	1.54	1.28	73.89	#NULL!	1.4	9.62	#NULL!	7.93	160.86	7.22	2.12	7.12	1.91	1.04	1261.28	367.32	3.7	23.43	519.98	5	13
1	11	2	19	1	A	2	7	4.33	30.67	2.83	17.23	31.97	88.17	11.65	12.11	94.21	#NULL!	2.27	23.38	36.92	26.55	272.56	123.09	1.22	13.46	29.02	17.35	754.87	390.39	50.49	30.03	133.52	8	14
1	11	2	19	1	A	2	9	4.59	37.38	2.6	9.05	29.21	90.33	12.39	14.9	152.45	#NULL!	2.27	21.32	37.74	23.25	287.55	144.82	0.79	13.1	25.45	15.68	1774.3	330.12	73.74	36.38	3250.57	9	16
1	11	2	19	1	A	2	13	5.13	116.27	2.28	31.7	29.21	61.44	12.72	2.28	180.4	#NULL!	3.05	11.65	42.1	19.8	292.14	119.31	0.65	14.31	23.93	10.74	1390.33	306.19	99.67	25.63	800.89	8	16
1	11	2	19	1	A	2	14	4.06	33.7	3.02	19.57	35.12	71.03	11.24	13.51	132.31	#NULL!	2.2	64.83	38.96	24.6	327.58	104.16	1.07	14.07	26.59	14.43	1194.02	280.43	112.1	30.03	146.3	7	16
1	11	2	19	1	A	2	16	8.34	23.75	2.24	10.6	29.02	77.45	9.6	0.3	267.55	#NULL!	2.44	12.69	40.55	19.56	396.43	108.8	1.22	13.58	28.46	8.84	5538.15	450.65	45.4	59.15	2069.03	5	16
1	11	2	19	1	A	2	20	7.18	38.16	5.99	49.04	97.22	73.17	12.97	2.78	482.05	#NULL!	2.11	10.88	39.76	21.34	394.19	163.94	2.17	17.43	37.01	11.46	5363.63	371.76	88.56	42.16	3646.62	6	16
1	11	2	19	1	A	2	21	6.66	35.67	3.78	27.93	77	60.38	9.93	0.3	396.48	#NULL!	1.99	9.77	39.36	14.85	344.62	121.83	0.93	15.52	34.86	7.34	5622.2	340.1	55.26	29.18	4913.25	6	0
1	11	2	19	1	A	2	23	4.8	29.52	2.1	5.51	42.61	68.36	10.34	7.47	257.18	#NULL!	1.65	8.86	38.56	12.59	252.86	91.45	1.6	13.58	24.69	6.77	1338.3	233.7	57.86	20.22	536.03	7	16
1	11	2	19	1	A	2	28	4.51	22.65	1.33	19.57	138.13	83.88	11.4	11.66	324.19	#NULL!	2.25	25.27	42.48	10.21	333.27	123.51	0.93	13.83	24.69	5.83	1649.17	299.73	62.23	21.77	619.17	7	16
1	11	2	19	1	A	2	30	6.01	31.37	8.17	125.12	343.69	94.63	13.8	7.77	156.73	#NULL!	3.2	21.45	36.92	18	266.78	148.56	7.78	23.28	26.96	11.46	1588.36	294.36	140.7	26.54	406.39	10	16
1	12	2	54	1	A	1	9	7.53	52.6	15.4	16.08	8.51	250.44	16.36	0.28	161.75	2.73	14.81	240.63	#NULL!	44.34	154.2	8.97	2.14	2.3	17.97	#NULL!	1384.95	965.97	6.22	32.17	104.18	3	14
1	12	2	54	1	A	1	10	7.31	12.15	4.24	9.62	73.04	102.83	3.44	5.56	139.7	#NULL!	0.54	74.78	#NULL!	19.57	64.51	123.09	2.14	2.7	8.57	#NULL!	716.27	513.54	#NULL!	29.17	111.48	0	14
1	12	2	54	1	A	1	13	2.19	16.39	3.4	11.02	0.55	68.27	3.68	0.28	110.81	#NULL!	1.12	65.31	#NULL!	15.47	48.49	34.01	2.14	0.83	10.57	#NULL!	424.08	330	#NULL!	20.44	65.27	10	14
1	12	2	54	1	A	1	15	1.95	21.53	#NULL!	4.83	2.32	65.65	2.33	1.23	91.85	#NULL!	1.06	58.86	#NULL!	16.22	74.72	13.32	4.11	2.23	10.29	#NULL!	301.96	318.99	#NULL!	14.25	57.01	0	14
1	12	2	54	1	A	1	17	0.8	31.15	3.54	13.64	1.92	81.02	0.6	0.74	129.05	14.15	2.07	42.54	#NULL!	13.43	48.49	5.19	7.18	1.19	10.01	#NULL!	322.76	387.93	#NULL!	17.43	84.42	0	14
1	12	2	54	1	A	1	24	1.45	36.44	2.27	23.78	5.46	54.9	4.46	1.65	111.74	18.79	2.51	57.05	#NULL!	19.24	35.68	5.19	2.99	3.25	10.29	#NULL!	266.85	403.95	#NULL!	16.39	58.69	0	11
1	12	2	54	1	A	1	22	0.67	38.91	2.27	12.35	25.87	50.74	10.09	1.28	102.38	#NULL!	1.56	28.56	#NULL!	16.92	26.57	10.36	0.4	5.25	8.28	#NULL!	352.71	458.35	#NULL!	10.82	59.42	0	11
1	12	2	54	1	A	1	27	1.82	37.09	2.55	13.64	1.1	60.33	1.77	0.9	95.23	#NULL!	1.56	33.79	#NULL!	18.65	29.67	21.53	1.28	2.94	7.99	#NULL!	438.48	481.05	#NULL!	17.43	135.03	0	11
1	12	2	54	1	A	1	30	1.95	63.51	1.84	12.35	3.42	88.43	3.68	1.88	119.1	#NULL!	1.96	26.08	#NULL!	20.49	32.71	5.19	1.28	0.4	6.81	#NULL!	409.79	446.01	#NULL!	16.39	84.94	0	15
1	12	2	54	1	A	1	31	5.72	115.53	3.12	16.08	2.67	107.53	1.77	1.65	142.34	13.46	2.54	40.05	#NULL!	34.07	47.1	34.98	2.14	4.42	11.42	#NULL!	477.98	880.85	51.74	37.13	110.39	0	15
1	12	2	54	1	A	1	37	0.93	31.98	#NULL!	44.58	14.38	114.47	0.58	4.28	163.87	#NULL!	7.49	52.84	#NULL!	17.89	49.86	0.27	2.81	5.16	4.38	#NULL!	290.34	354.16	#NULL!	15.33	111.2	0	15
1	13	2	34	1	A	1	5	4.36	27.64	#NULL!	25.32	3.15	20.4	0.74	2.63	153.19	#NULL!	1.38	266.79	4.52	45.74	191.15	34.01	4.6	0.64	15.69	2.02	1304.7	819.33	25.5	29.63	435.75	8	9
1	13	2	34	1	A	1	6	2.63	8.77	#NULL!	19	0.59	4.49	2.37	3.22	177.14	#NULL!	1.31	7.6	0.66	8.43	49.98	47.58	3.79	0.64	9.97	1.25	340.88	158.14	#NULL!	17.41	268.18	1	9
1	13	2	34	1	A	1	7	3.16	33.34	4.59	23.31	1.54	3.11	4.45	3.77	153.84	#NULL!	1.26	7.15	9.9	8.29	96.84	44.86	2.7	1.82	19.58	1.95	187.8	216.43	#NULL!	24.52	329.16	4	9
1	13	2	34	1	A	1	12	2.89	31.92	#NULL!	11.31	0.91	3.11	2.6	2.34	21.19	#NULL!	1.33	6.55	#NULL!	5.74	55.64	3.2	5.8	3.25	7.73	10.08	232.98	307.35	#NULL!	26.11	457.38	5	9
1	13	2	34	1	A	1	13	6.77	36.67	21.38	22.27	2.18	3.11	10.06	2.93	32.81	108.9	1.35	14.52	6.68	10.14	77.67	11.32	7.23	2.75	7.73	16.31	242.97	384.83	#NULL!	53.28	489.66	7	9
1	13	2	34	1	A	1	14	4.17	49.64	5.01	29.1	3.81	28.78	1.15	4.3	40.64	#NULL!	1.28	14.32	12.49	11.83	80.9	31.85	6.42	4.32	10.79	10.23	268.11	343.93	3.7	45.69	449.58	0	9
1	13	2	34	1	A	1	19	2.51	46.61	#NULL!	8.09	0.03	1.7	2.37	2.49	14.1	#NULL!	1.28	40.56	#NULL!	62.53	31.25	17.7	3.47	0.03	6.25	60.85	195.1	421.43	#NULL!	9.75	189.19	0	9
1	13	2	34	1	A	1	20	3.13	38.57	#NULL!	14.11	1.22	3.11	10.09	1.74	15.23	#NULL!	1.43	32.79	#NULL!	25.6	28.82	0.72	5.45	1.82	4.04	64.09	229.65	415.12	#NULL!	16.06	229.62	0	9
1	13	2	34	1	A	1	22	4.36	47.68	0.59	23.31	3.15	21.7	0.6	8.83	29.93	#NULL!	1.4	20.12	14.73	31.53	74.42	37.68	5.11	2.75	9.15	23.11	363.48	343.28	9.4	38.98	165.75	6	16
1	13	2	34	1	A	1	27	3.45	32.72	3.48	8.09	2.5	4.49	2.33	1.28	17.48	#NULL!	1.4	15.43	#NULL!	9.16	38.4	12.25	3.47	0.64	5.95	16.62	328.5	304.36	#NULL!	23.43	207.88	2	16
1	13	2	34	1	A	1	28	13.67	44.79	54.78	74.56	21.42	144.31	25.13	29.25	72.53	156.35	1.49	33.7	46.71	61.22	204.64	167.21	12.99	24.31	34.68	78.27	458.52	403.83	68.94	141.13	280.09	8	16
1	13	2	34	1	A	1	32	3.81	44.1	10.88	25.32	1.54	13.87	8.56	8.83	31.37	49.25	1.31	40.12	4.52	10.32	70.06	8.34	4.69	0.64	5.01	10.31	503	578.02	#NULL!	37.73	367.84	7	14
1	13	2	34	1	A	1	37	3.33	52.96	#NULL!	19	1.86	4.49	11.86	0.37	26.31	#NULL!	1.34	5.86	4.52	5.67	16.23	7.32	3.79	0.64	4.37	6.73	497.53	464.53	#NULL!	22.3	387.35	8	13
1	14	2	25	1	A	2	7	3.8	20.07	0.54	9.05	4.93	6.36	1.32	1.88	183.84	#NULL!	0.68	20.4	#NULL!	17.92	86.48	10.36	2.51	0.73	13.32	3.53	483.96	334.89	25.25	2.52	103.19	9	11
1	14	2	25	1	A	2	8	3.52	26.42	1.24	24.96	2.6	8.36	1.39	0.72	113.08	#NULL!	0.71	7.45	#NULL!	16.08	60.71	5.23	1.68	0.4	6.88	2.9	482.66	326.53	15.53	12.38	139.88	0	11
1	14	2	25	1	A	2	11	3.16	14.3	0.65	10.28	2.99	3.41	0.95	1.88	146.02	#NULL!	0.53	12.24	#NULL!	10.58	44.82	3.61	1.68	0.03	3.65	3	372.32	307.81	#NULL!	5.39	106.64	8	11
1	14	2	25	1	A	2	12	2.99	19.11	1.75	9.05	9.99	6.36	1.39	0.9	133.39	#NULL!	0.6	16.03	#NULL!	12.37	60.71	4.69	1.37	1.04	5.92	3.48	383.02	357.67	29.5	5.39	131.53	7	11
1	14	2	25	1	A	2	14	2.7	15.69	2.97	9.87	3.37	11.37	1.54	3.35	103.26	#NULL!	0.6	7.59	#NULL!	6.25	52.82	8.34	1.37	1.04	3.91	2.34	363.81	187.11	#NULL!	7.51	236.45	6	11
1	14	2	25	1	A	2	19	2.66	30.57	2.37	9.05	6.09	4.39	1.17	0.9	54.31	#NULL!	0.53	18.53	#NULL!	8.38	22.81	7.32	1.07	1.35	2.84	1.52	211.46	424.96	#NULL!	13.76	148.35	7	11
1	14	2	25	1	A	2	20	3.26	27.88	2.48	2.49	8.4	146.05	3.44	0.86	262.33	#NULL!	3.92	5.21	#NULL!	6.74	8.15	6.07	4	3.11	3.22	0.77	870.96	180.21	18.65	8.23	3382.67	0	17
1	14	2	25	1	A	2	22	2.11	17.62	#NULL!	7.77	14.64	9.66	1.42	0.93	80.06	#NULL!	3.92	17.14	#NULL!	9.17	9.59	14.19	3.83	3.61	3.78	0.51	220.32	125.65	#NULL!	11.88	167.77	7	17
1	14	2	25	1	A	2	28	2.84	22.92	1.53	13.3	8.04	14.59	3.44	1.3	126.92	#NULL!	4.14	8.29	5.24	7.35	12.11	27.7	4	4.64	4.07	2.18	286.36	153.89	#NULL!	10.2	166.57	7	17
1	14	2	25	1	A	2	34	2.84	17.78	0.06	16.75	2.17	4.64	2.37	1.3	64.43	#NULL!	3.78	7.09	#NULL!	6.55	5.61	18.87	3.17	3.11	3.64	0.24	618.21	129.91	#NULL!	1.46	691.75	5	17
1	14	2	25	1	A	2	42	1.71	4.41	#NULL!	3.64	0.92	19.68	0.8	0.31	88.56	#NULL!	3.85	3.47	#NULL!	6.31	5.24	17.7	2.53	2.94	1.56	#NULL!	690.96	141.24	#NULL!	2.52	1534.25	6	17
1	15	2	49	1	A	2	2	7.76	32.91	10.99	19.57	141.71	31.94	5.41	4.2	133.66	2.29	1.24	140.94	6.97	60.91	222.48	239.5	2.34	3.08	26.21	3.38	771.86	657.36	298.55	28.31	391.62	10	11
1	15	2	49	1	A	2	4	5.54	39.22	7.26	5.51	86.12	101.1	2.76	3.03	116.34	#NULL!	0.87	24.49	3.19	43.88	102.88	148.56	3.76	1.65	17.25	4.17	997.49	549.58	215.15	23.75	533.24	0	11
1	15	2	49	1	A	2	8	10.38	52.57	8.99	35.28	93.25	148.36	7.81	4.87	120.68	9.71	0.98	53.59	8.93	54.07	170.23	214.78	5.5	2.37	26.96	4.67	1093.8	987.09	239.03	57.4	282.58	0	12
1	15	2	49	1	A	2	9	7.62	35.43	8.66	27.93	91.67	182.36	9.36	1.74	108.72	9.71	1	34.41	5.87	46.41	111.62	156.88	4.32	1.94	22.39	3.38	722.44	653.43	201.02	49.46	205.99	0	12
1	15	2	49	1	A	2	11	7.66	32.37	11.9	23.92	90.08	107.59	8.46	4.76	89.52	2.29	0.87	30.87	7.98	27.79	110.37	251.85	5.1	2.52	25.45	3.63	865.7	449.5	219.06	43.54	213.79	0	12
1	15	2	49	1	A	2	14	4.82	44.49	9.82	29.84	73.04	57.73	6.69	3.86	80.12	#NULL!	0.84	17.37	9.38	18	96.6	191.26	4.81	3.91	27.15	3.87	591.32	436.16	166.41	33.29	270.66	0	12
1	15	2	49	1	A	2	15	3.54	25.71	2.65	20.7	36.69	24.68	1.69	1.65	33.61	#NULL!	0.65	10.47	#NULL!	21.66	39.43	114.27	1.52	0.4	4.68	1.97	604.89	376.62	117.38	9.31	302.3	0	12
1	15	2	49	1	A	2	17	6.1	35.96	8.33	24.95	119.85	48.73	10.09	3.63	88.42	3.17	0.58	11.23	8.46	37.8	86.48	180.92	3.21	2.8	23.74	3.43	421.66	462.39	220	54.72	103.81	0	12
1	15	2	49	1	A	2	21	5.75	49.58	9.87	25.96	127	65.7	11.57	5.94	110.63	7.11	0.58	8.72	12.26	24.16	60.71	250.61	4.52	2.8	25.45	3.58	554.14	326.77	285.81	52.9	216.78	5	12
1	15	2	49	1	A	2	23	3.59	26.53	7.9	16.01	118.66	26.23	6.05	2.78	61.1	#NULL!	0.53	7.23	1.14	11.93	42.13	160.62	3.57	1.65	19.65	3.38	328.46	206.4	221.6	27.44	114.58	5	12
1	15	2	49	1	A	2	31	2.41	39.9	#NULL!	9.87	2.58	13.9	6.69	2.22	40.74	4.51	1.52	3.54	#NULL!	6.09	10.88	39.71	2.59	2.02	2.19	#NULL!	96.54	76.49	#NULL!	13.76	422.76	7	13
1	15	2	49	1	A	2	38	6.05	24.01	8.17	19.87	19.18	96.14	10.14	3.99	45.51	12.67	3.07	6	8.99	9.83	13.21	147.7	6.02	3.97	6.77	4.2	191.07	212	#NULL!	15.44	489.59	3	15
1	16	2	21	1	A	2	2	2.57	12.37	#NULL!	9.87	2.49	25.91	2.94	0.9	29.18	#NULL!	1.04	52.5	3.83	30.03	22.29	11.32	2.06	1.94	5.94	#NULL!	166.64	455.68	0.93	6.86	203.23	0	13
1	16	2	21	1	A	2	3	4.34	17.8	#NULL!	3.64	1.68	15.5	3.14	0.97	27.97	#NULL!	0.62	57.54	2.73	43.26	22.29	0.72	0.43	1.11	8.02	#NULL!	343.83	855.01	#NULL!	14.88	231.08	3	13
1	16	2	21	1	A	2	4	4.71	27.05	#NULL!	8.73	2.65	19.68	0.31	1.07	43.73	#NULL!	1.09	41.02	3.4	39.21	13.52	5.6	1.1	2.06	7.18	#NULL!	821.82	821.49	#NULL!	17.02	286.09	0	13
1	16	2	21	1	A	2	7	4.96	32.27	#NULL!	10.21	6.54	36.2	3.45	1.88	69.72	#NULL!	0.9	13.53	3.83	16.33	11.07	20.18	1.82	2.66	6.35	#NULL!	460.31	419.06	11.32	14.88	726.31	0	14
1	16	2	21	1	A	2	8	5.13	24.97	#NULL!	7.22	5.89	31.07	1.9	1.65	63.48	#NULL!	0.88	9.67	5.04	16.65	8.27	21.89	1.58	2.3	6.68	#NULL!	335.29	311.05	0.93	17.33	594.62	5	13
1	16	2	21	1	A	2	9	4.23	26.23	#NULL!	2.67	8.97	42.34	5.22	3.54	54.82	#NULL!	1.45	8.56	5.04	12.81	10.51	43.02	2.81	3.73	5.04	#NULL!	175.47	296.7	8.55	17.63	137.18	2	13
1	16	2	21	1	A	2	12	5.03	51.08	8.83	21.33	16.15	27.79	11.47	11.66	49.24	#NULL!	5.66	0.76	#NULL!	5.67	39.43	98.16	9.49	13.55	9.51	9.97	389.19	270.36	#NULL!	14.44	683.4	5	16
1	16	2	21	1	A	2	17	6.29	31.91	2.85	23.05	1.1	31.75	2.16	1.23	36.23	#NULL!	0.98	3.27	#NULL!	7.64	2.19	16.36	1.76	0.4	0.77	3.05	354.9	227.6	7.46	13.42	604.69	5	15
1	16	2	21	1	A	2	22	5.73	35.02	2.19	24.96	0.02	26.36	0.74	1.23	7.2	#NULL!	0.54	1.5	#NULL!	5.74	2.19	8.96	2.24	3.44	7.99	1.77	356.46	229.42	6.69	16.4	756.89	0	15
1	16	2	21	1	A	2	29	5.85	28.39	2.19	12.35	0.27	12.93	1.22	0.9	25.98	#NULL!	0.93	0.85	#NULL!	3.5	0.87	8.96	1.76	1.23	2.7	0.91	411.7	195.68	2.57	14.92	297.92	5	16
1	16	2	21	1	A	2	36	5.61	28.76	2.85	22.41	1.39	23.67	1.22	1.4	8.74	#NULL!	0.73	3.92	#NULL!	4.89	3.52	23.76	4.8	1.04	0.06	2.24	579.1	219.2	4.93	16.04	652.26	5	17
1	17	2	54	1	A	1	1	5.36	26.55	1.54	10.21	2.6	47.96	2.16	0.9	8.74	#NULL!	0.26	54.02	#NULL!	7.1	11.13	15.54	1.53	0.8	2.04	#NULL!	180.71	372.91	12.66	34.61	230.43	10	15
1	17	2	54	1	A	1	2	8.24	58.31	2.02	14.44	21.56	143.19	3.08	0.58	57.67	0.79	0.67	169.04	#NULL!	37.77	22.5	13.9	1.29	3.56	4.14	#NULL!	450.32	976.52	22.59	63.42	113.72	0	15
1	17	2	54	1	A	1	6	5	42.95	1.86	27.47	3.75	56.08	5.8	1.4	36.23	#NULL!	0.93	6.98	#NULL!	6.02	12.72	33.62	0.42	1.7	5.02	0.65	376.6	415.64	15.35	23.53	184.48	0	15
1	17	2	54	1	A	1	7	6.6	49.94	3.54	29.95	8.97	64.21	6.71	1.74	36.23	0.42	1.81	6.26	#NULL!	5.99	13.85	34.44	2.24	2.47	5.61	0.09	393.86	384.82	16.26	30.49	175.4	7	15
1	17	2	54	1	A	1	8	5.36	53.43	1.54	29.95	7.01	50.66	7.15	1.23	36.23	0.98	0.99	5.69	#NULL!	5.83	15.66	33.62	0.84	3.23	5.61	#NULL!	316.78	356.45	15.58	25.6	184.48	3	15
1	17	2	54	1	A	1	15	8.05	32.08	8.3	49.97	2.83	111.8	10.28	4.28	35.86	4.15	2.48	5.45	#NULL!	5.88	14.53	48.4	5.6	4.42	10.06	3.96	181.55	288.48	13.43	27.64	182.21	1	15
1	17	2	54	1	A	1	20	7.35	30.5	10.23	49.4	0.41	77.78	10.06	2.18	25.98	21.42	2.55	8.8	#NULL!	8.47	16.12	53.33	3.24	12.63	7.34	1.89	329.7	301.5	16.48	23.88	158.74	1	15
1	17	2	54	1	A	1	27	15.39	24.77	2.41	40.69	44.39	46.8	6.31	12.62	1.96	21.36	2.56	15.39	11.02	22.37	7.73	48.03	5.14	20.73	11.94	1.85	3227.89	317.41	24.64	71.95	2915.89	0	16
1	17	2	54	1	A	1	34	5.01	27.08	2.29	32.94	5.89	46.8	5.64	13.29	102.38	21.36	2.58	24.87	11.5	13.93	9.23	40.75	4.11	19.88	4.18	3.7	596.12	175.35	16.09	37.38	978.83	0	16
1	17	2	54	1	A	1	41	5.26	21.6	2.17	23.4	2.32	36.74	4.28	11.95	151.24	11.61	1.92	12.15	4.66	11.88	8.36	36.18	2.33	14.43	7.42	1.01	706.12	202.24	16.69	47.36	503.34	3	16
1	18	2	39	1	B	2	2	5.69	23.44	#NULL!	9.48	13.51	76.7	14.56	7.47	45.66	#NULL!	2.55	64.39	9.26	12.48	22.67	125.93	9.25	8.41	4.88	0.86	89.9	206.06	28.84	15.81	192.33	5	13
1	18	2	39	1	B	2	3	6.88	69.65	1.2	21.55	17.87	108.63	22	9.75	52.18	#NULL!	3.25	30.33	10.54	14.42	17.69	151.86	10.27	10.45	7.35	3.07	78.74	394.71	36.9	22.87	182.19	10	16
1	18	2	39	1	B	2	4	3.01	32.63	#NULL!	58.09	2.49	133.39	3.96	3.54	40.1	#NULL!	0.83	10.87	3.83	10.69	9.57	3.55	2.19	2.78	4.24	#NULL!	91.04	212.82	17.5	8.65	237.72	0	16
1	18	2	39	1	B	2	8	5.1	50.56	#NULL!	32.65	12.53	48.44	2.42	5.56	67.32	#NULL!	1.54	25.89	6.16	10.61	12.01	39.87	4.25	3.97	4.32	#NULL!	239.83	182.84	26.37	12.67	343.5	4.5	16
1	18	2	39	1	B	2	10	8.31	44.8	2.58	43.82	27.09	126.47	28.18	13.95	66.12	0.69	3.58	38.44	11.16	11.59	23.06	162.62	14.46	9.49	8.19	4.94	160.26	144.83	40.9	23.01	510.75	9	16
1	18	2	39	1	B	2	17	6.91	45.03	2.92	15.1	19.17	110.62	21.05	8.62	52.66	#NULL!	2.62	23.08	10.85	12.89	37.8	125.93	10.42	7.69	6.6	3.29	445.04	246.98	37.39	28.4	677.07	10	16
1	18	2	39	1	B	2	24	6.14	38.56	0.73	11.6	14.64	70.67	13.34	11.87	59.39	#NULL!	1.83	9.18	8.93	9.82	57.7	80.66	7.68	4.93	4.08	1.57	472.71	208.65	33.06	22.01	902.77	6	16
1	18	2	39	1	B	2	30	9.57	47.83	6.95	26.27	21.43	130.43	26.52	12.29	67.8	#NULL!	3.58	16.85	12.38	8.32	31.95	170.64	15.07	10.21	8.1	4.83	458.76	217.57	41.13	26.08	2037.8	10	16
1	18	2	39	1	B	2	38	5.58	25.81	#NULL!	21.765	3.62	19.68	4.46	2.31	36.23	#NULL!	1.12	13.81	3.83	3.81	10.88	7.56	4.11	2.18	2.44	#NULL!	495.71	193.05	16.6	11.36	596.22	8.5	16
1	19	1	53	1	B	2	2	1.72	57.97	10.22	56.36	10.49	74.26	16.01	12.27	229.98	15.04	6.11	10.96	#NULL!	33.48	81.48	36.35	9.02	13.32	15.65	9.36	120.03	388.59	#NULL!	20.33	160	0	14
1	19	1	53	1	B	2	3	4.96	93.73	9.31	52.52	8.55	52.86	13.2	11.5	137.57	2.26	5.81	96.93	#NULL!	75.25	164.26	34.01	7.18	12.2	15.3	7.96	231.72	913.39	#NULL!	31.48	172.85	0	14
1	19	1	53	1	B	2	4	10.36	74.4	9.1	41.28	6.62	125.08	11.86	11	218.75	#NULL!	5.59	155.39	#NULL!	109.06	486.9	23.93	6.28	11.75	16	8.66	532.5	1169.28	#NULL!	23.78	353.16	0	14
1	19	1	53	1	B	2	7	1.72	85.65	10.79	15.14	7.01	26.19	11.08	11	241.18	#NULL!	5.59	38.12	#NULL!	35.94	144.18	15.54	5.11	11.52	9.51	8.66	1151.44	1350.45	#NULL!	32.02	432.5	0	14
1	19	1	53	1	B	2	8	4.25	98.11	10.22	64.49	8.17	75.78	14.89	11.72	296.9	1.22	6.11	61.62	#NULL!	37.44	225.11	43.07	6.88	13.32	15.3	10.58	943.34	778.91	#NULL!	31.48	357.9	4	15
1	19	1	53	1	B	2	9	9.27	80.42	11.23	56.36	8.94	71.23	22.15	12.11	232.86	2.72	7.86	43.96	#NULL!	32.41	71.74	59.4	8.71	12.88	16	9.88	547.4	538.48	#NULL!	31.12	99.75	5	15
1	19	1	53	1	B	2	14	5.9	133.66	9.87	43.52	9.91	55.95	13.77	12.22	236.88	#NULL!	6.11	8.09	#NULL!	25.72	86.29	34.01	6.73	12.2	8.94	8.84	753.67	467.38	#NULL!	25.81	576.56	0	15
1	19	1	53	1	B	2	16	5.26	69.23	7.75	24.44	5.46	4.57	9.11	11.55	119.42	#NULL!	5.36	1.5	#NULL!	12.52	23.06	4.69	6.28	11.29	4.33	7.09	413.14	395.7	#NULL!	52.9	392.92	0	15
1	19	1	53	1	B	2	22	7.98	76.25	5.13	19.81	0.55	37.15	4.45	2.44	7.2	#NULL!	0.04	1.66	#NULL!	6.76	7.98	15.54	3.24	0.64	7.58	3.05	558.04	325.32	8	14.92	332.36	0	17
1	19	1	53	1	B	2	29	10.57	122.89	8.3	44.24	1.39	88.65	8.5	3.54	32.47	2.74	2.12	4.12	#NULL!	79.36	9.78	40.19	8.08	0.57	1.73	3.51	549.99	501.84	35.47	35.43	858.36	0	17
1	19	1	53	1	B	2	36	7.35	90.91	3.54	18.49	0.55	42.55	4.45	1.74	1.06	#NULL!	0.04	1.42	#NULL!	5.88	4.41	20.47	4.27	2.3	5.02	3.17	481.2	320.46	4.93	18.95	524.16	0	17
1	20	2	57	1	A	2	2	4.36	50.75	21.41	111.52	14	89.35	25.66	13.96	74.83	8.03	5.74	2.09	#NULL!	9.62	86.29	191.43	25.27	12.43	18.42	7.26	791.49	202.09	#NULL!	58.02	120.04	8	16
1	20	2	57	1	A	2	4	24.35	178.75	242.31	260.79	23.81	817.86	205.09	121.45	599.99	158.12	9.47	35.74	24.67	16.16	317.34	977.18	313.2	18.72	61.34	8.31	2556.2	448.19	14.85	302.18	138.11	6	16
1	20	2	57	1	A	2	5	12.88	136.7	223.02	151.83	13.61	577.24	153.4	35.13	331.65	49.55	7.42	42.05	17.18	10.81	210.09	820.03	170.13	16.54	51.68	7.96	4288.61	549.15	#NULL!	265.14	139.11	8	15
1	20	2	57	1	A	2	10	15.14	138.53	257.44	125.23	3.42	378.8	100.17	16.43	113.41	32.05	3.87	14.25	#NULL!	5.56	18.39	215.75	165.1	2.58	18.42	1.4	2182.25	255.71	9.98	202.53	145.06	8.5	17
1	20	2	57	1	A	2	17	8.56	52.09	38.51	64.98	1.96	83.21	16.72	4.28	34.27	2.94	1.09	3.43	#NULL!	5.99	7.09	47.58	19.98	10.21	1.58	#NULL!	2575.93	427.18	13.8	62.82	205.6	0	17
1	20	2	57	1	A	2	24	10.97	81	109.29	85.76	7.61	210.34	66.43	9.47	31.57	9.34	1.93	6.13	#NULL!	7.27	14.75	130.46	47.92	2.58	9.63	3.51	1840.16	499.14	15.35	102.59	184.48	8	17
1	20	2	57	1	A	2	31	8.75	55.93	104.68	96.62	2.83	124.07	39.44	7.37	24.17	6.41	0.67	8.84	#NULL!	4.5	7.76	96	44.84	1.02	4.14	2.82	1751.71	254.36	10.13	77.75	156.46	5	17
1	20	2	57	1	A	2	38	15	85.14	264.56	115.32	14.38	402.4	131.83	20.95	149.88	23.17	3.27	10.01	#NULL!	4.87	12.94	263.31	149.1	3.66	17	4.3	1795.72	348.59	14.29	180.94	261.21	10	17
1	21	2	21	1	A	2	1	2.54	8.3	2.19	19	12.51	2.26	0.74	0.42	40.74	#NULL!	2.2	6.74	#NULL!	6.07	18.85	15.54	0.63	2.02	6.68	#NULL!	103.85	98.72	#NULL!	11.88	180.7	7	14
1	21	2	21	1	A	2	4	9.27	16.99	1.54	5.66	2.65	26.36	1.39	0.9	138.86	#NULL!	1.56	36.27	#NULL!	22.78	17.71	0.72	0.42	3.73	0.25	1.4	901.71	762.35	6.28	41.05	401.21	0	14
1	21	2	21	1	A	2	6	3.92	14.92	0.5	13.3	20.01	19.64	0.26	0.73	48.04	#NULL!	3.92	3.07	#NULL!	13.31	5.74	3.2	0.42	1.65	7.58	0.38	433.39	272.6	#NULL!	7.05	217.64	5	14
1	21	2	21	1	A	2	8	6.6	17.27	1.54	43.52	145.57	29.06	2.16	1.57	36.23	#NULL!	0.54	1.26	#NULL!	10.81	6.19	28.69	2.74	20.73	19.58	3.05	320.2	313.2	6.28	11.49	119.09	7	14
1	21	2	21	1	A	2	11	7.1	13.28	0.93	27.63	84.76	37.15	2.39	1.4	12.07	#NULL!	1.69	3.39	#NULL!	11.18	5.52	27.05	3.24	9.49	3.78	2.12	501.82	309.43	9.03	13.42	313.65	7	14
1	21	2	21	1	A	2	14	7.73	25.85	3.89	15.81	32.88	64.21	4.45	3.35	11.02	#NULL!	1.31	1.18	#NULL!	18.7	4.41	36.08	5.6	0.33	0.06	3.51	339.27	547.98	8.35	16.4	288.19	8	16
1	21	2	21	1	A	2	15	5.85	18.86	0.78	15.81	35.93	23.67	0.26	0.9	7.2	#NULL!	0.67	1.5	#NULL!	11.92	0.87	10.61	2.49	0.73	6.21	1.4	361.12	367.71	4.93	12.27	300.17	7	16
1	21	2	21	1	A	2	19	5.24	16.42	#NULL!	10.21	21.27	18.3	2.37	0.58	36.23	#NULL!	0.87	0.65	#NULL!	8.07	2.63	12.25	0.84	3.97	0.77	#NULL!	460.95	270.36	5.85	10.71	647.72	0	16
1	21	2	21	1	A	2	26	5.94	19.34	3.64	22.36	5.24	1.57	2.21	10.92	3.37	#NULL!	1.34	19.64	4.1	7.8	5.41	26.39	4.84	2.8	2.41	2.02	307.49	260.14	9.28	26.03	745.8	8.5	17
1	21	2	21	1	A	2	33	5.64	14.14	0.79	20.08	1.68	85.27	8.56	7.72	33.02	#NULL!	1.22	15.43	#NULL!	4.94	3.77	58.55	3.41	2.94	2.65	0.28	1027.2	230.79	5.92	25.21	914.08	0	14
1	21	2	21	1	A	2	40	4.2	13.75	1.35	1.72	1.35	4.49	0.05	9.17	111.99	#NULL!	1.3	3.27	2.8	3.9	2.42	68.74	4.26	9.06	2.7	0.65	494.48	191.62	7.31	21.73	601.12	0	9
1	22	2	18	1	A	1	2	2.68	38.22	#NULL!	27.47	2.81	44.37	10.42	1.43	42.76	#NULL!	1.15	39.48	7.93	17.48	26.91	44.59	0.65	3.25	7.52	#NULL!	210.76	291.1	21.55	12.02	345.02	4	14
1	22	2	18	1	A	1	3	1.81	12.87	#NULL!	10.28	2.49	40.29	5.97	0.95	34.29	#NULL!	0.67	24.88	5.42	21.44	59.49	41.45	0.23	2.78	5.69	#NULL!	295.02	722.6	8.55	22.94	569.99	7	14
1	22	2	18	1	A	1	5	5.49	51.78	#NULL!	26.29	9.94	58.58	8.94	3.84	54.1	#NULL!	1.31	10.58	7.59	10.03	18.07	68.9	2.81	3.73	8.95	#NULL!	924.29	386.97	18.37	22.87	569.19	7	14
1	22	2	18	1	A	1	11	8.11	35.83	11.02	56.71	5.2	132.26	15.61	6.78	11.02	#NULL!	2.55	2.38	4.06	5.5	17.94	75.49	12.11	3.88	5.9	4.41	445.92	201.03	9.35	11.49	635.63	0	15
1	22	2	18	1	A	1	16	4.64	33.28	1.54	29.95	0.55	31.75	3.54	0.9	1.06	#NULL!	3.58	1.98	#NULL!	4.15	7.31	23.76	0.84	0.09	16.84	#NULL!	558.72	203.55	5.85	3.03	791.91	5	15
1	22	2	18	1	A	1	23	7.6	34.94	5.5	29.95	2.54	72.35	8.5	2.62	7.2	#NULL!	1.18	3.76	#NULL!	6.37	12.49	45.12	2.74	1.92	2.65	2.59	789.12	306.7	8.18	12.65	707.53	8	15
1	22	2	18	1	A	1	30	32.73	69.77	58.12	197.26	31.28	518.05	46.06	38.19	70.17	21.86	14.81	7.14	17.27	9.9	45.6	261.67	49.64	20.18	21.82	32.02	600.12	371.9	23.56	59.24	708.29	7	15
1	23	2	31	1	A	2	10	32.76	126.76	13.32	99.69	9.78	114.62	16.36	19.66	65.81	55.37	4.38	42.44	16.03	36.61	50.82	168.72	16.53	19.03	32.85	10.02	1045.04	517.74	30.36	96.12	822.43	10	9
1	23	2	31	1	A	2	12	27.57	154.06	4.89	60.46	11.23	87.56	10.9	15.01	44.57	33.95	4.19	42.29	12.63	38.51	39.89	103.66	15.15	10.52	18.89	7.02	1301.94	562.07	19.81	79.48	1097.01	1	9
1	23	2	31	1	A	2	14	23.86	112.35	6.97	51.96	3.51	58.08	7.58	11.37	70.17	27.56	3.44	41.81	16.03	38.4	35.92	97.7	11.64	10.52	16.71	5.68	849.59	398.78	20.94	71.53	618.24	1.5	9
1	23	2	31	1	A	2	17	20.09	71.22	1.52	42.7	6.78	36.05	4.61	6.21	70.17	10.69	2.69	51.93	#NULL!	36.29	29.91	35.83	3.55	5.16	10.74	0.9	1166.63	447.96	20.94	56.53	1066.78	2.5	9
1	23	2	31	1	A	2	18	19.77	74.65	20.23	72.19	9.78	127.54	10.36	13.51	44.57	21.94	4.38	40.38	16.03	40.8	28.18	113.3	24.68	6.59	21.04	8.35	770.34	278.15	21.39	54.6	836.26	2.5	10
1	23	2	31	1	A	2	20	19.29	62.14	10.93	56.29	2.31	73.21	7.58	10.43	70.17	23.09	3.82	59.66	#NULL!	49.32	27.6	69.77	12.34	11.35	11.5	5.87	491.62	317.11	19.34	49.58	348.31	4	14
1	23	2	31	1	A	2	25	18.5	77.33	9.96	51.96	0.98	73.21	9.26	11.06	32.47	31.86	3.82	18.53	5.75	23.91	26.73	89.5	13.75	10.1	15.98	3.89	640.69	233.67	19.58	44.22	733.58	0	11
1	23	2	31	1	A	2	33	15.76	90.23	4.89	47.44	0.98	82.85	13.54	13.81	32.81	47.87	4.19	27.48	8.46	23.1	33.07	109.49	11.64	16.06	18.16	5.48	819.42	336.81	21.39	54.6	700.18	0	15
1	24	1	52	1	A	2	2	1.37	26.69	#NULL!	10.28	2.32	22.03	2.06	0.29	83.97	#NULL!	0.73	41.72	#NULL!	8.56	17.19	9.14	2.06	2.94	7.58	#NULL!	493.71	546.61	2.6	15.19	405.48	4	15
1	24	1	52	1	A	2	8	2.2	39.21	8	35.25	3.75	57.8	4.34	2.61	25.98	#NULL!	1.26	3.27	2.06	7.18	10.12	48.29	4.25	3.26	7.58	#NULL!	514.94	191.43	3.11	19.23	416.71	8	13
1	24	1	52	1	A	2	13	2.01	46.88	4.28	22.11	2.52	70.14	5.86	5.82	50.11	7.77	1.53	3.74	4.61	8.32	11.06	74.81	3.01	6.65	9.3	#NULL!	679.92	230.46	2.47	21.12	487.96	4	13
1	24	1	52	1	A	2	20	2.2	53.47	#NULL!	13.3	0.03	35.47	3.33	1.63	80.12	#NULL!	1	1.66	1.21	7.54	5.47	32.91	2.14	4.17	5.88	#NULL!	800.64	290.21	2.6	15.19	783.65	0	17
1	24	1	52	1	A	2	27	2.2	53.29	1.2	4.62	1.28	57.8	4.6	2.94	257.18	#NULL!	1.23	0.76	2.81	5.98	13.34	62.06	0.79	5.25	7.24	#NULL!	1579.78	285.69	5.25	22.04	1048.44	2	17
1	24	1	52	1	A	2	34	4.07	62.53	8	37.66	3.75	100.12	6.62	4.86	91.85	1.3	1.47	4.83	4.3	8.56	13.34	76.04	1.09	7.35	9.64	0.62	1003.09	312.72	5.3	23.83	747.61	2	16
1	24	1	52	1	A	2	41	0.91	51.32	#NULL!	9	0.03	85.27	6.62	5.66	257.18	10.69	1.06	5.69	2.25	5.49	12.58	69.81	1.82	9.06	8.61	#NULL!	1087.25	254.74	3.95	18.26	978.24	0	16
1	25	2	55	1	B	1	4	5.58	39.52	0.95	9	14.33	88.26	3.83	0.97	8.74	#NULL!	0.67	51.96	#NULL!	17.7	12.39	48.29	15.07	2.7	13.82	0.49	1514.79	584.12	4.3	24.71	2887.54	9	17
1	25	2	55	1	B	1	5	8.81	37.65	0.71	13.3	1.69	82.27	4.85	3.74	25.98	#NULL!	0.78	36.77	#NULL!	13.33	15.07	53.95	4.81	4.17	12.42	#NULL!	1296.55	336.84	4.86	28.09	3046.56	7	17
1	25	2	55	1	B	1	7	5.39	34.56	#NULL!	12.67	3.81	70.14	4.22	2.29	35.86	#NULL!	0.73	12.88	#NULL!	17.76	11.06	45.38	49.64	3.44	8.95	#NULL!	584	269.03	3.83	21.58	2208.46	8	17
1	25	2	55	1	B	1	11	3.79	33.46	5.33	27.63	2.1	85.27	5.36	4.23	45.51	#NULL!	1	12.88	2.25	24.41	11.06	64.68	4.81	5.25	7.75	#NULL!	350.92	135.95	3.95	22.94	1083.38	0	11
1	25	2	55	1	B	1	18	1.92	31.09	6.39	32.78	4.98	85.27	4.85	4.55	76.72	#NULL!	1.17	10.86	2.44	16.94	6.2	60.74	4.81	4.17	7.58	0.98	363.61	128	3.71	22.94	571.33	0	11
1	25	2	55	1	B	1	25	6.34	32.68	11.52	44.58	8.04	97.17	7.38	5.18	42.76	#NULL!	1.29	22.06	2.98	6.46	9.93	89.16	0.44	5.95	10.85	1.23	797.25	112.49	5.08	28.09	1351.37	0	12
1	25	2	55	1	B	1	32	2.2	40.74	4.28	23.54	0.24	94.21	7.13	5.18	75.39	#NULL!	0.89	7.12	#NULL!	5.19	11.44	67.26	2.34	6.3	7.24	#NULL!	496.4	155.01	3.71	20.18	1036.09	0	13
2	1	2	62	1	A	2	5	9.31	39.16	12.71	43.75	7.3	46.49	6.73	6.61	262.15	34	20.35	40.82	8.28	8.56	24.99	27.1	16.94	2.11	10.86	7.34	728.26	218.81	25.29	61.16	280.26	0	15
2	1	2	62	1	A	2	8	9.97	48.45	13.92	42.93	15.29	70.86	9.45	7.28	193.79	49.61	19.21	64.42	10.02	12.21	42.9	44.86	16.94	3.78	19.04	7.76	696.81	319.94	30.16	69.58	160.84	3	15
2	1	2	62	1	A	2	9	4.34	37.87	7.82	36.97	4.75	34.66	5.86	3.1	208.74	20.71	30.49	42.35	#NULL!	9.98	31.2	0.27	7.99	0.28	7.99	2.47	620.6	288.81	6.22	39.52	191.68	5	15
2	1	2	62	1	A	2	10	10.84	36.83	16.2	35.2	10.85	46.49	5.8	5.93	276.5	41.94	19.21	42.64	14.47	8.35	28.13	27.1	17.75	2.54	10.86	6.92	686.99	203.85	27.81	60.81	398.98	0	15
2	1	2	62	1	A	2	17	15.36	88.3	11.9	36.09	21.56	52.14	9.45	10.55	207.54	72.97	3.57	31.49	18.86	8.56	31.95	32.41	22.57	7.12	9.72	9.81	416.13	262.33	34.47	82.41	160.84	0	14
2	1	2	62	1	A	2	24	1.7	44.15	8.1	9.62	8.51	28.36	1.77	1.96	123.64	#NULL!	0.73	22.73	10.82	9.4	14.96	8.97	7.16	2.47	4.69	0.11	559.09	242.44	9.47	23.31	146.11	0	16
2	1	2	62	1	A	2	31	1.7	66.53	1.98	7.77	3.39	14.49	5.86	0.28	132.62	11.37	3.58	23.57	5.21	10.88	7.36	33.62	6.33	1.23	1.77	#NULL!	481.72	307.66	6.22	36.72	214.83	7	16
2	1	2	62	1	A	2	39	8.86	39.16	10	14.88	16.36	40.68	8.56	6.61	113.59	46.35	0.84	9	21.68	6.78	23.39	43.66	19.36	5.38	6.21	11.42	564.62	167.84	42.04	54.5	338.63	5	13
2	2	1	18	1	A	1	2	3.25	39.9	11.73	27.93	6.48	15.43	3.53	1.16	48.33	#NULL!	0.75	40.01	15.14	47.55	78.83	20.04	2.59	2.52	16.84	4.17	291.48	271.67	21.72	26.54	132.86	10	11
2	2	1	18	1	A	1	3	3.04	31.97	11.33	24.95	5.51	17.48	2.6	1.88	39.42	#NULL!	0.89	30.07	22.39	7.8	78.83	8.34	1.84	1.35	18.05	5.07	490.61	155.56	13.91	22.77	342.28	7	13
2	2	1	18	1	A	1	9	3.29	19.22	5.33	16.01	1.25	16.45	2.6	0.73	80.67	#NULL!	0.81	14.49	11.48	12.99	138.74	4.69	1.52	2.52	9.18	2.86	317.79	262.12	10.22	24.23	42.11	9	12
2	2	1	18	1	A	1	10	2.79	19.11	1.5	29.1	0.1	13.91	1.84	0.72	55.16	#NULL!	0.73	9.91	9.82	11.57	109.13	1.92	1.14	1.35	3.65	2.52	300.79	197.32	#NULL!	16.28	43.62	6	12
2	2	1	18	1	A	1	13	2.58	20.39	1.5	9.87	16.36	9.86	1.32	1.96	33.02	#NULL!	0.63	9	6.44	9.89	73.69	103.4	0.72	1.04	2.84	2.71	272.84	205.2	#NULL!	7.51	50.85	6	12
2	2	1	18	1	A	1	14	3.42	21.82	7.9	5.66	2.6	20.55	2.6	1.28	48.04	#NULL!	0.77	7.73	9.82	16.08	47.5	1.92	1.68	2.23	5.92	3.09	337.12	264.81	7.99	26.54	78.97	6	12
2	2	1	18	1	A	1	16	2.94	14.81	#NULL!	19.81	9.21	4.64	0.8	0.72	64.05	#NULL!	3.92	19.15	#NULL!	10.86	10.31	41.45	2.85	2.94	2.38	0.51	284.64	172.9	#NULL!	16.08	145.04	3	16
2	2	1	18	1	A	1	23	2.01	16.5	#NULL!	80.38	1.54	24.31	3.62	1.15	42.51	#NULL!	4.21	6.28	#NULL!	7.44	11.03	7.22	3.17	3.95	3.78	#NULL!	445.46	159.17	#NULL!	24.52	182.31	10	16
2	2	1	18	1	A	1	30	3.59	18.24	#NULL!	9.67	0.18	2.06	1.22	0.93	57.67	#NULL!	3.99	11.1	8.41	9.71	14.97	1.51	3.17	3.11	2.11	2.3	376.22	191.52	#NULL!	8.23	159.35	8	16
2	2	1	18	1	A	1	38	5.03	36.66	1.72	20.08	1.75	21.89	3.79	1.92	95.55	#NULL!	6.21	14.05	12.03	10.33	48.25	18.87	5.04	3.44	4.07	3.31	513.8	197.63	28.14	18.79	543.48	7	17
2	3	2	19	1	A	2	19	5.09	35.89	#NULL!	43.06	7.12	9.9	4.14	3.77	186.47	#NULL!	2.21	20.61	17.21	4.35	52.26	48.4	4.19	9.29	6.55	1.81	1781.16	292.8	18.01	28.65	583.7	7	12
2	3	2	19	1	A	2	20	5.31	29.1	#NULL!	73.42	12.51	0.23	0.29	0.37	192.24	#NULL!	2.12	18.5	#NULL!	4.64	28.82	11.32	4.6	15.5	3.02	2.58	1785.17	280.31	38.06	16.06	640.41	5	12
2	3	2	19	1	A	2	22	6.77	37.86	2.16	82.34	13.53	20.4	0.88	8	238.72	#NULL!	1.98	14.65	26.34	7.74	49.98	147.7	6.06	17.08	8.3	4.02	2408.42	320.22	43.82	39.39	1572.44	5	12
2	4	2	42	1	A	2	6	3.8	29.87	4.22	16.01	1.83	21.58	3.14	5.73	81.78	#NULL!	0.68	55.75	3.19	90.88	241.21	41.1	3.39	1.94	16.84	15.05	629.15	494.46	35.18	29.6	2269.73	4	11
2	4	2	42	1	A	2	7	4.55	22.08	7.2	27.93	3.37	42.41	6.13	9.51	111.99	#NULL!	1.06	53.33	15.81	40.15	296.74	55.7	4.32	4.18	24.12	21.4	530.99	334.21	47.99	42.85	316.59	5	11
2	4	2	42	1	A	2	8	5.34	25.19	9.04	46.75	6.09	56.14	9.11	14.9	130.15	0.26	1.27	45.46	22.94	29.57	241.21	64.85	4.52	5.65	29.94	10.85	1647.9	302.13	58.82	61.72	272.24	3	99
2	4	2	42	1	A	2	14	3.52	75.56	4.27	25.96	4.15	28.82	3.53	2.53	39.42	#NULL!	0.87	12.2	8.93	20.01	63.33	24.26	1.52	2.66	14.79	4.47	827.79	456.15	38.65	22.77	379.99	8	11
2	4	2	42	1	A	2	16	4.51	73.48	11.45	13.3	6.09	26.75	3.68	4.09	46.9	#NULL!	0.84	16.34	11.48	20.21	81.39	17.19	2	2.66	13.32	5.07	850.64	697.15	45.03	34.85	379.56	8	13
2	4	2	42	1	A	2	6	4.2	24.58	5.02	69.22	17.43	23.64	1.84	4.2	77.34	4.93	0.87	17.78	4.64	35.33	99.12	68.74	3.85	12.98	16.02	2.9	2604.42	584.94	43.1	37.87	2513.55	4	11
2	5	2	21	1	A	1	2	3.63	48.55	0.8	57.06	9.99	20.04	1.25	2.71	325.21	#NULL!	0.46	171.78	#NULL!	25.77	251.7	155.63	2.51	0.03	8.73	1.34	1095.37	466.5	70.98	2.52	1015.61	4	11
2	5	2	21	1	A	1	3	2.99	35.47	1.97	48.28	22.53	7.86	1.39	10.43	435.36	#NULL!	0.51	43.84	#NULL!	10.39	189.36	161.86	2.85	0.73	11.39	2.62	912.08	283.21	88.08	6.5	1462.94	4	11
2	5	2	21	1	A	1	6	3.61	34.93	5.53	76.81	43.2	51.9	6.69	5.31	76.78	#NULL!	1.33	17.3	21.28	15.83	172.63	105.85	7.57	9.01	25.64	4.67	381.34	156.89	89.04	34.85	196.44	2	12
2	5	2	21	1	A	1	7	5.84	45.25	9.93	117.04	58.8	88.71	13.05	13.51	119.6	12.73	2.51	15.1	34.18	19.35	247.04	145.23	17.12	15.4	33.96	10.52	446.99	163.32	114.55	56.22	156.59	0	12
2	5	2	21	1	A	1	9	4.55	51.45	7.95	84.08	46.95	60.38	9.76	8.75	77.34	0.94	1.96	13.28	30.39	13.08	177.42	115.11	9.75	12.36	26.96	7.24	442.31	234.7	99	44.22	115.22	0	12
2	5	2	21	1	A	1	16	4.13	32.56	1.81	25.68	3.45	31.5	5.15	1.61	155.07	#NULL!	4.88	9.63	7.58	7.35	21.02	25.93	6.68	4.64	5.08	3.81	468.09	131.05	#NULL!	5.09	361.44	2	13
2	5	2	21	1	A	1	23	2.94	16.17	#NULL!	21.71	2.17	8.42	2.37	0.72	304.44	#NULL!	4.39	9.09	1.99	6.6	16.04	25.93	4.52	3.11	3.5	0.51	1259.41	114.19	#NULL!	3.37	688.91	3	15
2	5	2	21	1	A	1	30	5.26	29.64	6.37	22.75	14.37	89.23	8.58	3.67	98.34	13.04	2.92	12.11	9.18	4.6	21.91	144.96	7.23	3.55	5.75	3.96	309.4	107.58	#NULL!	13.77	687.08	2	11
2	5	2	21	1	A	1	35	3.72	16.8	1.84	12.67	4.75	28.06	1.81	2.55	55.28	7.19	1.87	6.6	1.5	2.7	6.79	103.4	3.77	1.63	3.49	#NULL!	343.31	39.7	#NULL!	2.16	507.61	0	14
2	5	2	21	1	A	1	42	4.15	66.27	9.1	17.23	25.87	13.4	2.3	0.31	130.96	#NULL!	0.72	4.59	5.87	6.5	47.5	60.94	2.17	1.65	3.38	2.06	695.22	157.29	69.86	21.77	178.02	2	13
2	6	2	24	1	A	1	14	2.22	8.52	0.7	10.01	8.66	13.43	0.29	2.28	342.87	8.22	1.62	5.28	#NULL!	10.16	3.62	53.65	3.31	0.86	5.16	#NULL!	200.96	242.48	#NULL!	15.11	209.61	8	14
2	6	2	24	1	A	1	16	2.08	6.61	#NULL!	9.2	3.75	4.45	1.32	2.05	301.21	7.7	2.43	17.25	#NULL!	10.07	57.7	32.59	2.59	0.49	3.85	#NULL!	151.52	325.33	#NULL!	6.3	149.08	0	14
2	6	2	24	1	A	1	17	2.43	13.63	2.43	12.14	0.92	32.12	2.54	2.74	377.59	9.62	2.22	4.57	#NULL!	6.05	0.18	58.55	3.93	0.97	3.94	0.61	200.47	238.66	#NULL!	11.6	99.83	6	13
2	6	2	24	1	A	1	22	2.58	16.37	1.33	9.6	0.22	27.61	1.59	2.71	164.51	12.13	2.02	0.33	0.72	6.91	2.81	60.51	4.43	1.19	3.94	#NULL!	263.27	238.26	#NULL!	16.08	172.04	2	13
2	6	2	24	1	A	1	23	3.22	26.54	0.92	9.87	5.45	38.38	5.71	2.31	237.09	6.08	2.07	7.81	3.02	11.19	18.86	94.01	2.73	2.33	9.34	#NULL!	682.77	149.21	#NULL!	16.08	766.37	0	13
2	6	2	24	1	A	1	29	3.775	53.285	7.635	21.765	8.66	92.245	10.75	4.35	291.75	19.135	2.865	11.295	8.505	11.635	43.025	119.575	10.575	2.655	7.03	7.96	234.145	404.975	#NULL!	37.945	321.45	5	14
2	6	2	24	1	A	1	31	2.47	16.28	1.13	11.08	27.09	23.99	1.15	2.61	263.6	9.89	1.58	1.07	1.32	6.02	7.95	59.53	4.18	0.69	4.29	0.34	135.21	132.73	#NULL!	10.43	115.84	7	14
2	6	2	24	1	A	1	35	2.55	21.95	0.24	10.28	6.45	18.05	1.92	2.49	183	9.8	1.52	5.69	#NULL!	4.61	3.62	44.73	3.77	0.69	2.1	#NULL!	362.92	161.35	#NULL!	3.85	202.85	8	14
2	6	2	24	1	A	1	37	2.43	16.63	1.02	9.87	14.33	10.16	0.14	2.49	158.79	7.53	1.5	10.58	#NULL!	4.77	5.62	35.65	3.89	0.83	2.4	#NULL!	239.42	141.93	#NULL!	15.11	396.93	4	14
2	6	2	24	1	A	1	38	2.52	16.54	0.92	11.08	0.27	9.22	0.42	2.34	146.21	8.75	1.58	1.98	#NULL!	5.66	2.6	37.68	3.46	0.9	2.7	#NULL!	245.17	161.01	#NULL!	5.39	500.6	2	14
2	6	2	24	1	A	1	42	2.49	31.25	2.53	10.28	1.39	23.99	2.33	2.8	91.86	8.57	1.86	5.2	#NULL!	6.95	1.11	64.4	4.18	1.33	3.54	#NULL!	230.84	231.23	#NULL!	12.71	452.63	2	14
2	7	2	70	1	B	1	5	2.99	43.97	3.11	39.55	12.34	12.38	2.3	3.63	12.07	#NULL!	1	12.41	13.01	14.64	260.99	19.57	5	3.08	54.95	3.38	979.15	710.3	34.28	7.51	203.41	5	9
2	7	2	70	1	B	1	6	3.08	46.34	3.16	49.79	9.21	9.36	1.92	1.23	11.45	#NULL!	1.06	10.36	6.44	9.33	189.36	13.32	2.77	2.94	43.18	2.34	808.44	598.94	22.34	2.52	262.4	6	9
2	7	2	70	1	B	1	8	2.32	23.7	#NULL!	13.3	1.34	12.14	0.34	1.01	45.18	#NULL!	5.03	16.2	1.99	10.77	46.84	13.9	3.01	2.94	16.83	#NULL!	1279.14	323.89	#NULL!	25.6	1088.72	6	13
2	7	2	70	1	B	1	14	2.21	58.32	#NULL!	8.73	8.55	8.42	0.8	0.72	74.12	#NULL!	3.99	11.71	#NULL!	13.55	26.7	27.1	3.17	3.27	5.52	#NULL!	816.9	327.03	#NULL!	15.33	1420.72	8	14
2	7	2	70	1	B	1	22	5.48	26.33	2.66	23.31	3.89	19.47	4.14	4.58	110.19	2.57	4.8	7.69	7.58	7.16	31.65	10.69	10.59	4.29	6.25	3.06	2141.57	215.18	#NULL!	28.28	1091.71	3.5	13
2	8	2	28	1	A	2	2	2.72	26.63	0.96	8.09	11.95	6.36	1.54	1.23	22.4	#NULL!	0.65	10.85	#NULL!	8.9	24.23	118.47	23.32	1.94	2.84	2.25	433.98	426.81	61.01	16.28	166.7	5	14
2	8	2	28	1	A	2	3	4.24	49.49	2.19	16.65	22.14	9.36	1.54	1.23	42.3	#NULL!	0.84	108	#NULL!	25.58	141.18	99.08	126.4	2.23	15.2	6.56	673.44	537.11	74.55	26.54	632.25	5	18
2	8	2	28	1	A	2	4	4.24	40.81	1.33	17.85	21.16	12.38	1.54	6.21	59.12	#NULL!	0.78	31.11	#NULL!	21.18	50.16	105.42	88.67	1.04	10.74	7.5	632.8	570.74	66.12	18.59	284.97	10	18
2	8	2	28	1	A	2	5	6.29	57.37	1.75	12.05	55.64	21.58	1.39	1.4	75.39	#NULL!	0.84	83.22	#NULL!	67.51	203.61	104.16	73.05	1.04	14.16	6.87	2000.85	1058.14	68.15	19.69	6116.86	10	9
2	8	2	28	1	A	2	11	7.23	22.92	3.51	58.09	7.48	27.91	7.11	4.4	138.86	1.16	4.88	15.86	11.02	18.95	18.18	31.85	40.02	5.16	6.4	6.77	466.7	182.57	9.16	20.5	513.25	5	18
2	8	2	28	1	A	2	19	5.94	61.47	3.61	11.51	35.88	45.74	10.88	3.89	73.38	#NULL!	4.8	12.71	12.03	22.59	20.31	41.36	207.46	5.34	13.07	14.93	312.42	194.34	53.62	19.22	509.15	5	99
2	8	2	28	1	A	2	26	4.02	60.28	0.96	62.79	44.62	15.82	3.44	3.38	73.01	#NULL!	4.06	12.71	0.88	19.2	9.59	29.48	206.71	6.4	20	21.69	437.82	162.3	76.23	11.15	525.6	5	16
2	8	2	28	1	A	2	33	4.02	62.58	#NULL!	30.31	25.29	14.59	0.8	1.23	76.72	#NULL!	3.92	4.81	#NULL!	14.58	9.59	18.87	202.25	4.81	14.01	12.63	539.06	159.92	55.88	15.19	382.55	2	16
2	8	2	28	1	A	2	41	3.37	57.63	#NULL!	21.71	40.49	4.64	0.58	0.86	57.67	#NULL!	3.92	10.1	#NULL!	13.59	9.59	6.07	160.26	4.81	13.54	14.2	523.68	181.28	66.22	53.28	394.49	0	99
2	9	1	26	1	A	2	5	4.2	24.58	5.02	69.22	17.43	23.64	1.84	2.49	77.34	4.93	0.87	17.78	4.64	35.33	99.12	68.74	3.85	12.98	16.02	2.9	2604.42	584.94	43.1	37.87	2513.55	8	16
2	9	1	26	1	A	2	6	3.25	36.5	7.74	82.89	17.04	20.55	3.22	11.55	111.17	11.01	0.78	10.54	5.87	29.26	60.71	66.58	5.3	14.79	12.68	3	998.74	514.79	38.23	37.5	1329.23	7	16
2	9	1	26	1	A	2	7	4.75	78.48	16.72	119.08	22.53	31.94	3.22	2.28	107.08	23.42	1.12	17.06	10.66	36.12	72.4	81.64	7.99	25.58	14.16	4.87	1406.17	749.35	44.65	61.44	1356.07	9	15
2	10	2	19	1	B	1	6	2.72	22.92	#NULL!	25.32	1.86	1.7	0.8	1.99	57.42	#NULL!	1.28	14.78	#NULL!	4.79	93.68	45.12	2.26	1.82	14.69	0.77	426.49	187.18	#NULL!	19.95	66.87	10	13
2	10	2	19	1	B	1	7	2.63	22.71	0.69	26.29	3.15	1.7	7.13	4.3	43.47	#NULL!	1.33	7.75	#NULL!	4.97	164.81	68.74	1.7	0.64	9.97	0.77	439.31	129.01	12.87	16.74	112.52	8	13
2	10	2	19	1	B	1	10	2.98	50.48	#NULL!	45.28	12.17	20.4	4.14	6.7	88.11	#NULL!	1.46	6.24	4.52	12.52	184.37	21.89	2.55	3.95	7.14	6.51	266.91	141.59	47.61	27.65	193.71	3	13
2	10	2	19	1	B	1	11	2.57	23.05	#NULL!	32.65	6.45	3.11	1.84	1.65	55.69	#NULL!	1.82	10.05	#NULL!	11.88	137.93	3.2	1.63	3.57	7.73	0.77	1076.47	277.3	#NULL!	16.06	225.16	5	13
2	10	2	19	1	B	1	13	2.4	32.66	#NULL!	29.1	1.86	12.38	10.9	2.55	81.7	#NULL!	3.37	7.67	#NULL!	1.9	72.24	33.62	1.7	1.29	2.66	0.37	1226.64	332	#NULL!	11.51	590.74	8	13
2	10	2	19	1	B	1	17	4.36	84.89	#NULL!	19	5.12	0.23	10.36	5.18	236.51	#NULL!	3.49	6.24	#NULL!	6.18	116.58	60.74	1.98	1.82	2.66	0.91	1181.07	402.15	18.01	27.65	603.63	10	13
2	10	2	19	1	B	1	19	3.69	83.25	#NULL!	29.1	12.34	7.21	8.56	5.3	92.15	#NULL!	2.65	4.83	#NULL!	6.65	130.86	33.62	3	3.57	4.04	5.62	906.58	471.19	46.22	30.59	508.7	5	13
2	10	2	19	1	B	1	21	3.22	81.76	#NULL!	17.85	6.29	1.7	10.9	1.99	127.68	#NULL!	1.82	5.78	#NULL!	2.02	149.95	68.74	2.05	2.75	3.37	1.18	1070.04	337.08	29.99	26.11	362.95	8	13
2	10	2	19	1	B	1	24	3.39	44.73	#NULL!	19	6.78	3.11	2.6	1.99	154.16	#NULL!	1.4	5.15	#NULL!	6.11	222.76	7.32	2.05	0.64	1.09	1.6	1410.34	296.61	39.16	22.3	917.83	3	13
2	10	2	19	1	B	1	25	2.83	31.79	#NULL!	23.31	1.86	0.23	2.16	1.99	77.29	#NULL!	1.33	3.17	#NULL!	0.77	188.25	69.77	1.98	0.64	11.94	0.64	1150.35	202.24	15.64	17.41	672.38	0	13
2	10	2	19	1	B	1	26	2.54	51.37	#NULL!	16.65	1.86	0.23	1.39	2.78	151.24	#NULL!	1.33	3.85	#NULL!	0.7	138.94	48.4	1.84	1.82	13.32	0.64	1301.52	269.03	#NULL!	13.13	603.63	0	13
2	10	2	19	1	B	1	31	3.99	39.75	#NULL!	28.18	3.15	0.23	1.54	1.28	73.89	#NULL!	1.4	9.62	#NULL!	7.93	160.86	11.32	2.12	5.16	1.91	1.04	1261.28	367.32	3.7	23.43	519.98	5	13
2	11	2	19	1	A	2	7	4.33	30.67	2.83	17.23	31.97	88.17	11.65	11	94.21	#NULL!	2.27	23.38	36.92	26.55	272.56	123.09	1.22	13.46	29.02	17.35	754.87	390.39	50.49	30.03	133.52	8	14
2	11	2	19	1	A	2	9	4.59	37.38	2.6	9.05	29.21	90.33	12.39	10.55	152.45	#NULL!	2.27	21.32	37.74	23.25	287.55	144.82	0.79	13.1	25.45	15.68	1774.3	330.12	73.74	36.38	3250.57	9	16
2	11	2	19	1	A	2	13	5.13	116.27	2.28	31.7	29.21	61.44	12.72	10.55	180.4	#NULL!	3.05	11.65	42.1	19.8	292.14	119.31	0.65	14.31	23.93	10.74	1390.33	306.19	99.67	25.63	800.89	8	16
2	11	2	19	1	A	2	14	4.06	33.7	3.02	19.57	35.12	71.03	11.24	5.18	132.31	#NULL!	2.2	64.83	38.96	24.6	327.58	104.16	1.07	14.07	26.59	14.43	1194.02	280.43	112.1	30.03	146.3	7	16
2	11	2	19	1	A	2	16	8.34	23.75	2.24	10.6	29.02	77.45	9.6	0.3	267.55	#NULL!	2.44	12.69	40.55	19.56	396.43	108.8	1.22	13.58	28.46	8.84	5538.15	450.65	45.4	59.15	2069.03	5	16
2	11	2	19	1	A	2	20	7.18	38.16	5.99	49.04	97.22	73.17	12.97	2.78	482.05	#NULL!	2.11	10.88	39.76	21.34	394.19	163.94	2.17	17.43	37.01	11.46	5363.63	371.76	88.56	42.16	3646.62	6	16
2	11	2	19	1	A	2	21	6.66	35.67	3.78	27.93	77	60.38	9.93	4.58	396.48	#NULL!	1.99	9.77	39.36	14.85	344.62	121.83	0.93	15.52	34.86	7.34	5622.2	340.1	55.26	29.18	4913.25	6	0
2	11	2	19	1	A	2	23	4.8	29.52	2.1	5.51	42.61	68.36	10.34	11.5	257.18	#NULL!	1.65	8.86	38.56	12.59	252.86	91.45	1.6	13.58	24.69	6.77	1338.3	233.7	57.86	20.22	536.03	7	16
2	11	2	19	1	A	2	28	4.51	22.65	1.33	40.69	138.13	83.88	11.4	3.86	324.19	#NULL!	2.25	25.27	42.48	10.21	333.27	123.51	0.93	13.83	24.69	5.83	1649.17	299.73	62.23	21.77	619.17	7	16
2	11	2	19	1	A	2	30	6.01	31.37	8.17	125.12	343.69	94.63	13.8	7.77	156.73	#NULL!	3.2	21.45	36.92	18	266.78	148.56	7.78	23.28	26.96	11.46	1588.36	294.36	140.7	26.54	406.39	10	16
2	12	2	54	1	A	1	9	7.53	52.6	15.4	16.08	8.51	250.44	25.66	0.28	161.75	2.73	3.87	240.63	#NULL!	44.34	154.2	8.97	2.14	3.91	17.97	#NULL!	1384.95	965.97	6.22	32.17	104.18	3	14
2	12	2	54	1	A	1	10	7.31	12.15	4.24	9.62	127	102.83	6.71	0.58	139.7	#NULL!	0.53	74.78	#NULL!	19.57	64.51	108.8	2.14	0.64	8.57	#NULL!	716.27	513.54	#NULL!	29.17	111.48	0	14
2	12	2	54	1	A	1	13	2.19	16.39	3.4	11.02	1.39	68.27	10.9	0.28	110.81	#NULL!	1.49	65.31	#NULL!	15.47	48.49	74.81	2.14	2.23	10.57	#NULL!	424.08	330	#NULL!	20.44	65.27	10	14
2	12	2	54	1	A	1	15	1.95	21.53	#NULL!	4.83	1.75	65.65	0.95	1.96	91.85	#NULL!	1.56	58.86	#NULL!	16.22	74.72	41.36	0.42	0.64	10.29	#NULL!	301.96	318.99	#NULL!	14.25	57.01	0	14
2	12	2	54	1	A	1	17	0.8	31.15	3.54	13.64	1.92	81.02	0.6	0.74	129.05	14.15	0.67	42.54	#NULL!	13.43	48.49	13.9	5.6	2.66	10.01	#NULL!	322.76	387.93	#NULL!	17.43	84.42	0	14
2	12	2	54	1	A	1	24	1.45	36.44	2.27	23.78	8.55	54.9	2.33	1.96	111.74	18.79	3.49	57.05	#NULL!	19.24	35.68	5.19	2.99	3.44	10.29	#NULL!	266.85	403.95	#NULL!	16.39	58.69	0	11
2	12	2	54	1	A	1	22	0.67	38.91	2.27	12.35	2.17	50.74	5.97	2.34	102.38	#NULL!	0.67	28.56	#NULL!	16.92	26.57	105.42	0.4	2.33	8.28	#NULL!	352.71	458.35	#NULL!	10.82	59.42	0	11
2	12	2	54	1	A	1	27	1.82	37.09	2.55	13.64	40.49	60.33	1.77	1.4	95.23	#NULL!	4.8	33.79	#NULL!	18.65	29.67	21.53	1.28	3.27	7.99	#NULL!	438.48	481.05	#NULL!	17.43	135.03	0	11
2	12	2	54	1	A	1	30	1.95	63.51	1.84	12.35	8.55	88.43	10.34	3.54	119.1	#NULL!	1.52	26.08	#NULL!	20.49	32.71	5.19	1.28	2.47	6.81	#NULL!	409.79	446.01	#NULL!	16.39	84.94	0	15
2	12	2	54	1	A	1	31	5.72	115.53	3.12	16.08	2.67	107.53	1.77	7.47	142.34	13.46	2.54	40.05	#NULL!	34.07	47.1	34.98	2.14	4.29	11.42	#NULL!	477.98	880.85	51.74	37.13	110.39	0	15
2	12	2	54	1	A	1	37	0.93	31.98	#NULL!	96.62	4.98	114.47	3.53	5.18	163.87	#NULL!	7.49	52.84	#NULL!	17.89	49.86	0.27	3.24	3.78	4.38	#NULL!	290.34	354.16	#NULL!	15.33	111.2	0	15
2	13	2	34	1	A	1	5	4.36	27.64	#NULL!	25.32	3.15	20.4	8.94	2.63	153.19	#NULL!	1.38	266.79	4.52	45.74	191.15	10.69	4.6	0.64	15.69	2.02	1304.7	819.33	25.5	29.63	435.75	8	9
2	13	2	34	1	A	1	6	2.63	8.77	#NULL!	19	0.59	4.49	3.54	3.22	177.14	#NULL!	1.31	7.6	0.66	8.43	49.98	27.05	3.79	0.64	9.97	1.25	340.88	158.14	#NULL!	17.41	268.18	7	9
2	13	2	34	1	A	1	7	3.16	33.34	4.59	23.31	1.54	3.11	2.3	3.77	153.84	#NULL!	1.26	7.15	9.9	8.29	96.84	66.58	2.7	1.82	19.58	1.95	187.8	216.43	#NULL!	24.52	329.16	5	9
2	13	2	34	1	A	1	12	2.89	31.92	#NULL!	11.31	0.91	3.11	0.42	3.54	21.19	#NULL!	1.33	6.55	#NULL!	5.74	55.64	43.02	5.8	4.17	7.73	10.08	232.98	307.35	#NULL!	26.11	457.38	5	9
2	13	2	34	1	A	1	13	6.77	36.67	21.38	22.27	2.18	3.11	2.21	2.93	32.81	108.9	1.35	14.52	6.68	10.14	77.67	81.64	7.23	2.75	7.73	16.31	242.97	384.83	#NULL!	53.28	489.66	7	9
2	13	2	34	1	A	1	14	4.17	49.64	5.01	29.1	3.81	28.78	1.15	4.3	40.64	#NULL!	1.28	14.32	12.49	11.83	80.9	25.93	6.42	4.32	10.79	10.23	268.11	343.93	3.7	45.69	449.58	0	9
2	13	2	34	1	A	1	19	2.51	46.61	#NULL!	8.09	1.83	1.7	1.54	4.58	14.1	#NULL!	1.28	40.56	#NULL!	62.53	31.25	23.93	3.47	2.52	6.25	60.85	195.1	421.43	#NULL!	9.75	189.19	0	9
2	13	2	34	1	A	1	20	3.13	38.57	#NULL!	14.11	1.22	3.11	11.47	1.28	15.23	#NULL!	1.43	32.79	#NULL!	25.6	28.82	1.92	5.45	2.94	4.04	64.09	229.65	415.12	#NULL!	16.06	229.62	5	9
2	13	2	34	1	A	1	22	4.36	47.68	0.59	23.31	3.15	21.7	0.6	8.83	29.93	#NULL!	1.4	20.12	14.73	31.53	74.42	45.38	5.11	2.75	9.15	23.11	363.48	343.28	9.4	38.98	165.75	5	16
2	13	2	34	1	A	1	27	3.45	32.72	3.48	8.09	2.5	4.49	0.8	1.28	17.48	#NULL!	1.4	15.43	#NULL!	9.16	38.4	17.7	3.47	0.64	5.95	16.62	328.5	304.36	#NULL!	23.43	207.88	0	16
2	13	2	34	1	A	1	28	13.67	44.79	54.78	74.56	21.42	144.31	25.13	29.25	72.53	156.35	1.49	33.7	46.71	61.22	204.64	167.21	12.99	24.31	34.68	78.27	458.52	403.83	68.94	141.13	280.09	8	16
2	13	2	34	1	A	1	32	3.81	44.1	10.88	25.32	1.54	13.87	9.26	8.83	31.37	49.25	1.31	40.12	4.52	10.32	70.06	35.83	4.69	0.64	5.01	10.31	503	578.02	#NULL!	37.73	367.84	10	16
2	13	2	34	1	A	1	37	3.33	52.96	#NULL!	19	1.86	4.49	5.71	0.37	26.31	#NULL!	1.34	5.86	4.52	5.67	16.23	11.32	3.79	0.64	4.37	6.73	497.53	464.53	#NULL!	22.3	387.35	8	9
2	14	2	25	1	A	2	7	3.8	20.07	0.54	9.05	4.93	6.36	1.32	0.72	183.84	#NULL!	0.68	20.4	#NULL!	17.92	86.48	10.36	2.51	0.73	13.32	3.53	483.96	334.89	25.25	2.52	103.19	3	11
2	14	2	25	1	A	2	8	3.52	26.42	1.24	28.18	2.6	8.36	1.39	0.9	113.08	#NULL!	0.71	7.45	#NULL!	16.08	60.71	5.23	1.68	0.4	6.88	2.9	482.66	326.53	15.53	12.38	139.88	0	11
2	14	2	25	1	A	2	11	3.16	14.3	0.65	9.87	2.99	3.41	0.95	0.9	146.02	#NULL!	0.53	12.24	#NULL!	10.58	44.82	3.61	1.68	0.03	3.65	3	372.32	307.81	#NULL!	5.39	106.64	2	11
2	14	2	25	1	A	2	12	2.99	19.11	1.75	8.73	9.99	6.36	1.39	0.9	133.39	#NULL!	0.6	16.03	#NULL!	12.37	60.71	4.69	1.37	1.04	5.92	3.48	383.02	357.67	29.5	5.39	131.53	7	11
2	14	2	25	1	A	2	14	2.7	15.69	2.97	25.32	3.37	11.37	1.54	0.31	103.26	#NULL!	0.6	7.59	#NULL!	6.25	52.82	8.34	1.37	1.04	3.91	2.34	363.81	187.11	#NULL!	7.51	236.45	6	11
2	14	2	25	1	A	2	19	2.66	30.57	2.37	17.23	0.02	4.39	1.17	0.9	54.31	#NULL!	0.53	18.53	#NULL!	8.38	22.81	7.32	1.07	1.35	2.84	1.52	211.46	424.96	#NULL!	13.76	148.35	7	11
2	14	2	25	1	A	2	20	3.26	27.88	2.48	2.49	8.4	146.05	3.44	0.86	262.33	#NULL!	3.92	5.21	#NULL!	6.74	8.15	6.07	4	3.11	3.22	0.77	870.96	180.21	18.65	8.23	3382.67	10	16
2	14	2	25	1	A	2	22	2.11	17.62	#NULL!	7.77	2.49	9.66	1.42	0.93	80.06	#NULL!	3.92	17.14	#NULL!	9.17	9.59	14.19	3.83	3.61	3.78	0.51	220.32	125.65	#NULL!	16.06	167.77	7	17
2	14	2	25	1	A	2	28	2.84	22.92	1.53	13.3	1.25	14.59	3.44	1.3	126.92	#NULL!	4.14	8.29	5.24	7.35	12.11	27.7	4	4.64	4.07	2.18	286.36	153.89	#NULL!	10.2	166.57	7	17
2	14	2	25	1	A	2	34	2.84	17.78	0.06	16.75	2.17	4.64	2.37	1.3	64.43	#NULL!	3.78	7.09	#NULL!	6.55	5.61	18.87	3.17	3.11	3.64	0.24	618.21	129.91	#NULL!	1.46	691.75	5	17
2	14	2	25	1	A	2	42	1.71	4.41	#NULL!	3.64	1.83	15.43	0.8	0.31	88.56	#NULL!	3.85	3.47	#NULL!	6.31	5.24	17.7	2.53	2.94	1.56	#NULL!	690.96	141.24	#NULL!	12.27	1534.25	6	17
2	15	2	49	1	A	2	2	7.76	32.91	10.99	19.57	141.71	31.94	5.41	4.2	133.66	2.29	1.24	140.94	6.97	60.91	222.48	239.5	2.34	3.08	26.21	3.38	771.86	657.36	298.55	28.31	391.62	4	11
2	15	2	49	1	A	2	4	5.54	39.22	7.26	5.51	86.12	101.1	2.76	3.03	116.34	#NULL!	0.87	24.49	3.19	43.88	102.88	148.56	3.76	1.65	17.25	4.17	997.49	549.58	215.15	23.75	533.24	2.5	11
2	15	2	49	1	A	2	8	10.38	52.57	8.99	35.28	93.25	148.36	7.81	4.87	120.68	9.71	0.98	53.59	8.93	54.07	170.23	214.78	5.5	2.37	26.96	4.67	1093.8	987.09	239.03	57.4	282.58	0	12
2	15	2	49	1	A	2	9	7.62	35.43	8.66	27.93	91.67	182.36	9.36	1.74	108.72	9.71	1	34.41	5.87	46.41	111.62	156.88	4.32	1.94	22.39	3.38	722.44	653.43	201.02	49.46	205.99	0	12
2	15	2	49	1	A	2	11	7.66	32.37	11.9	23.92	90.08	107.59	8.46	4.76	89.52	2.29	0.87	30.87	7.98	27.79	110.37	251.85	5.1	2.52	25.45	3.63	865.7	449.5	219.06	43.54	213.79	0	12
2	15	2	49	1	A	2	14	4.82	44.49	9.82	29.84	73.04	57.73	6.69	3.86	80.12	#NULL!	0.84	17.37	9.38	18	96.6	191.26	4.81	3.91	27.15	3.87	591.32	436.16	166.41	33.29	270.66	0	12
2	15	2	49	1	A	2	15	3.54	25.71	2.65	20.7	36.69	24.68	1.69	2.53	33.61	#NULL!	0.65	10.47	#NULL!	21.66	39.43	114.27	1.52	0.4	4.68	1.97	604.89	376.62	117.38	9.31	302.3	0	12
2	15	2	49	1	A	2	17	6.1	35.96	8.33	24.95	119.85	48.73	10.09	3.63	88.42	3.17	0.58	11.23	8.46	37.8	86.48	180.92	3.21	2.8	23.74	3.43	421.66	462.39	220	54.72	103.81	0	12
2	15	2	49	1	A	2	21	5.75	49.58	9.87	25.96	127	65.7	11.57	5.94	110.63	7.11	0.58	8.72	12.26	24.16	60.71	250.61	4.52	2.8	25.45	3.58	554.14	326.77	285.81	52.9	216.78	5	12
2	15	2	49	1	A	2	23	3.59	26.53	7.9	16.01	118.66	26.23	6.05	2.78	61.1	#NULL!	0.53	7.23	1.14	11.93	42.13	160.62	3.57	1.65	19.65	3.38	328.46	206.4	221.6	27.44	114.58	5	12
2	15	2	49	1	A	2	31	2.41	17.78	#NULL!	9.87	2.58	13.9	2.33	2.22	40.74	4.51	1.52	3.54	#NULL!	6.09	2.63	39.71	2.59	2.02	2.19	#NULL!	96.54	76.49	#NULL!	36.72	422.76	5	12
2	15	2	49	1	A	2	38	6.05	24.01	8.17	19.87	19.18	96.14	10.14	3.99	45.51	12.67	3.07	6	8.99	9.83	13.21	147.7	6.02	3.97	6.77	4.2	191.07	212	#NULL!	15.44	489.59	3	15
2	16	2	21	1	A	2	2	2.57	12.37	#NULL!	19	2.49	25.91	2.94	2.94	29.18	#NULL!	1.04	52.5	3.83	30.03	22.29	11.32	2.06	1.94	5.94	#NULL!	166.64	455.68	0.93	6.86	203.23	5	13
2	16	2	21	1	A	2	3	4.34	17.8	#NULL!	22.41	1.68	15.5	1.39	9.17	27.97	#NULL!	0.62	57.54	2.73	43.26	22.29	81.64	0.43	1.11	8.02	#NULL!	343.83	855.01	#NULL!	14.88	231.08	5	13
2	16	2	21	1	A	2	4	4.71	27.05	#NULL!	80.38	2.65	19.68	0.31	1.07	43.73	#NULL!	1.09	41.02	3.4	39.21	13.52	5.6	1.1	2.06	7.18	#NULL!	821.82	821.49	#NULL!	17.02	286.09	0	13
2	16	2	21	1	A	2	7	4.96	32.27	#NULL!	8.73	6.54	36.2	3.45	1.88	69.72	#NULL!	0.9	13.53	3.83	16.33	11.07	20.18	1.82	2.66	6.35	#NULL!	460.31	419.06	11.32	14.88	726.31	0	14
2	16	2	21	1	A	2	8	5.13	24.97	#NULL!	7.22	5.89	31.07	1.9	1.65	63.48	#NULL!	0.88	9.67	5.04	16.65	8.27	21.89	1.58	2.3	6.68	#NULL!	335.29	311.05	0.93	17.33	594.62	5	13
2	16	2	21	1	A	2	9	4.23	26.23	#NULL!	2.67	8.97	42.34	5.22	3.54	54.82	#NULL!	1.45	8.56	5.04	12.81	10.51	43.02	2.81	3.73	5.04	#NULL!	175.47	296.7	8.55	17.63	137.18	5	13
2	16	2	21	1	A	2	12	5.39	51.08	8.83	21.33	16.15	27.79	11.47	11.66	49.24	#NULL!	5.66	30.07	#NULL!	25.6	86.48	98.16	9.49	13.55	9.51	9.97	389.19	270.36	#NULL!	14.44	683.4	8	14
2	16	2	21	1	A	2	17	6.29	31.91	2.85	23.05	1.1	31.75	2.16	1.23	130.15	#NULL!	0.84	3.27	#NULL!	7.64	2.19	16.36	1.76	1.04	0.77	3.05	354.9	227.6	7.46	13.42	604.69	5	15
2	16	2	21	1	A	2	22	5.73	35.02	2.19	24.96	0.02	26.36	0.74	1.23	67.8	#NULL!	0.67	1.5	#NULL!	5.74	2.19	8.96	2.24	3.11	0.06	1.77	356.46	229.42	6.69	16.4	756.89	0	15
2	16	2	21	1	A	2	29	5.85	28.39	2.19	12.35	0.27	12.93	2.06	0.9	70.17	#NULL!	1.06	0.85	#NULL!	3.5	0.87	8.96	1.76	2.33	2.19	0.91	411.7	195.68	2.57	14.92	297.92	5	16
2	16	2	21	1	A	2	36	5.61	28.76	2.85	22.41	1.39	23.67	1.22	1.4	54.31	#NULL!	0.53	3.92	#NULL!	4.89	3.52	23.76	4.8	2.75	0.06	2.24	579.1	219.2	4.93	16.04	652.26	5	17
2	17	2	54	1	A	1	1	5.36	26.55	1.54	10.21	1.86	47.96	2.16	0.9	43.73	#NULL!	0.26	54.02	#NULL!	7.1	11.13	15.54	1.53	0.8	2.04	#NULL!	180.71	372.91	12.66	34.61	230.43	1	15
2	17	2	54	1	A	1	2	8.24	58.31	2.02	14.44	23.81	143.19	3.08	0.58	7.2	0.79	0.67	169.04	#NULL!	37.77	22.5	13.9	1.29	3.56	4.14	#NULL!	450.32	976.52	22.59	63.42	113.72	0	15
2	17	2	54	1	A	1	6	5	42.95	1.86	27.47	0.27	56.08	5.8	1.4	7.2	#NULL!	0.93	6.98	#NULL!	6.02	12.72	33.62	0.42	1.7	5.02	0.65	376.6	415.64	15.35	23.53	184.48	6	15
2	17	2	54	1	A	1	7	6.6	49.94	3.54	29.95	6.45	64.21	6.71	1.74	35.86	0.42	1.81	6.26	#NULL!	5.99	13.85	34.44	2.24	2.47	5.61	0.09	393.86	384.82	16.26	30.49	175.4	7	15
2	17	2	54	1	A	1	8	5.36	53.43	1.54	29.95	1.39	50.66	7.15	1.23	35.86	0.98	0.99	5.69	#NULL!	5.83	15.66	33.62	0.84	3.23	5.61	#NULL!	316.78	356.45	15.58	25.6	184.48	5	15
2	17	2	54	1	A	1	15	8.05	32.08	8.3	49.97	2.83	111.8	10.28	4.28	35.86	4.15	2.48	5.45	#NULL!	5.88	14.53	48.4	5.6	4.42	10.06	3.96	181.55	288.48	13.43	27.64	182.21	1	15
2	17	2	54	1	A	1	20	7.35	30.5	10.23	49.4	0.41	77.78	10.06	2.18	70.17	21.42	2.55	8.8	#NULL!	8.47	16.12	53.33	3.24	12.63	7.34	1.89	329.7	301.5	16.48	23.88	158.74	1	15
2	17	2	54	1	A	1	27	15.39	24.77	2.41	40.69	44.39	46.8	6.31	12.62	1.96	21.36	2.56	15.39	11.02	22.37	7.73	48.03	5.14	20.73	11.94	1.85	3227.89	317.41	24.64	71.95	2915.89	0	16
2	17	2	54	1	A	1	34	5.01	27.08	2.29	32.94	5.89	46.8	5.64	13.29	229.98	21.36	2.58	24.87	11.5	13.93	9.23	40.75	4.11	19.88	4.18	3.7	596.12	175.35	16.09	37.38	978.83	0	16
2	17	2	54	1	A	1	41	5.26	21.6	2.17	23.4	2.32	36.74	4.28	11.95	76.78	11.61	1.92	12.15	4.66	11.88	8.36	36.18	2.33	14.43	7.42	1.01	706.12	202.24	16.69	47.36	503.34	3	16
2	18	2	39	1	B	2	2	5.69	23.44	#NULL!	9.48	13.51	76.7	14.56	7.47	45.66	#NULL!	2.55	64.39	9.26	12.48	22.67	125.93	9.25	8.41	4.88	0.86	89.9	206.06	28.84	15.81	192.33	8	16
2	18	2	39	1	B	2	3	6.88	69.65	1.2	21.55	17.87	108.63	22	9.75	52.18	#NULL!	3.25	30.33	10.54	14.42	17.69	151.86	10.27	10.45	7.35	3.07	78.74	394.71	36.9	22.87	182.19	10	16
2	18	2	39	1	B	2	4	3.01	32.63	#NULL!	4.62	2.49	133.39	3.96	3.54	40.1	#NULL!	0.83	10.87	3.83	10.69	9.57	3.55	2.19	2.78	4.24	#NULL!	91.04	212.82	17.5	8.65	237.72	0	16
2	18	2	39	1	B	2	8	5.1	50.56	#NULL!	2.67	12.53	48.44	2.42	5.56	67.32	#NULL!	1.54	25.89	6.16	10.61	12.01	39.87	4.25	3.97	4.32	#NULL!	239.83	182.84	26.37	12.67	343.5	4.5	16
2	18	2	39	1	B	2	10	8.31	44.8	2.58	43.82	27.09	126.47	28.18	13.95	66.12	0.69	3.58	38.44	11.16	11.59	23.06	162.62	14.46	9.49	8.19	4.94	160.26	144.83	40.9	23.01	510.75	9	16
2	18	2	39	1	B	2	17	6.91	45.03	2.92	15.1	19.17	110.62	21.05	8.62	52.66	#NULL!	2.62	23.08	10.85	12.89	37.8	125.93	10.42	7.69	6.6	3.29	445.04	246.98	37.39	28.4	677.07	10	16
2	18	2	39	1	B	2	24	6.14	38.56	0.73	11.6	14.64	70.67	13.34	11.87	59.39	#NULL!	1.83	9.18	8.93	9.82	57.7	80.66	7.68	4.93	4.08	1.57	472.71	208.65	33.06	22.01	902.77	6	16
2	18	2	39	1	B	2	30	9.57	47.83	6.95	26.27	21.43	130.43	26.52	12.29	67.8	#NULL!	3.58	16.85	12.38	8.32	31.95	170.64	15.07	10.21	8.1	4.83	458.76	217.57	41.13	26.08	2037.8	10	16
2	18	2	39	1	B	2	38	5.58	25.81	#NULL!	45.28	3.62	19.68	4.46	2.31	36.23	#NULL!	1.12	13.81	3.83	3.81	10.88	7.56	4.11	2.18	2.44	#NULL!	495.71	193.05	16.6	11.36	596.22	8.5	16
2	19	1	53	1	B	2	2	1.72	57.97	10.22	56.36	10.49	74.26	16.01	12.27	229.98	15.04	6.11	10.96	#NULL!	33.48	81.48	36.35	9.02	13.32	15.65	9.36	120.03	388.59	#NULL!	20.33	160	0	14
2	19	1	53	1	B	2	3	4.96	93.73	9.31	52.52	8.55	52.86	13.2	11.5	137.57	2.26	5.81	96.93	#NULL!	75.25	164.26	34.01	7.18	12.2	15.3	7.96	231.72	913.39	#NULL!	31.48	172.85	5	14
2	19	1	53	1	B	2	4	10.36	74.4	9.1	41.28	6.62	125.08	11.86	11	218.75	#NULL!	5.59	155.39	#NULL!	109.06	486.9	23.93	6.28	11.75	16	8.66	532.5	1169.28	#NULL!	23.78	353.16	0	14
2	19	1	53	1	B	2	7	1.72	85.65	10.79	15.14	7.01	26.19	11.08	11	241.18	#NULL!	5.59	38.12	#NULL!	35.94	144.18	4.69	5.11	11.52	9.51	8.66	1151.44	1350.45	#NULL!	32.02	432.5	0	14
2	19	1	53	1	B	2	8	4.25	98.11	10.22	64.49	8.17	75.78	14.89	11.72	296.9	1.22	6.11	61.62	#NULL!	37.44	225.11	43.07	6.88	13.32	15.3	10.58	943.34	778.91	#NULL!	31.48	357.9	4	15
2	19	1	53	1	B	2	9	9.27	80.42	11.23	56.36	8.94	71.23	22.15	12.11	232.86	2.72	7.86	43.96	#NULL!	32.41	71.74	59.4	8.71	12.88	16	9.88	547.4	538.48	#NULL!	31.12	99.75	5	15
2	19	1	53	1	B	2	14	5.9	133.66	9.87	43.52	9.91	55.95	13.77	12.22	236.88	#NULL!	6.11	8.09	#NULL!	25.72	86.29	34.01	6.73	12.2	8.94	8.84	753.67	467.38	#NULL!	25.81	576.56	0	15
2	19	1	53	1	B	2	16	5.09	69.23	7.75	24.44	5.46	4.57	9.11	11.55	119.42	#NULL!	5.36	42.54	#NULL!	45.74	86.48	8.34	6.28	11.29	4.33	7.09	413.14	395.7	#NULL!	59.15	392.92	0	15
2	19	1	53	1	B	2	22	7.98	76.25	5.13	19.81	1.83	37.15	4.45	2.44	7.2	#NULL!	0.04	1.66	#NULL!	6.76	7.98	15.54	3.24	2.47	7.99	3.05	558.04	325.32	8	14.92	332.36	0	17
2	19	1	53	1	B	2	29	10.57	122.89	8.3	44.24	1.39	88.65	8.5	3.54	32.47	2.74	2.12	4.12	#NULL!	79.36	9.78	40.19	8.08	0.57	1.73	3.51	549.99	501.84	35.47	35.43	858.36	0	17
2	19	1	53	1	B	2	36	7.35	90.91	3.54	18.49	0.55	42.55	4.45	1.74	40.1	#NULL!	0.04	1.42	#NULL!	5.88	4.41	20.47	4.27	0.4	4.37	3.17	481.2	320.46	4.93	18.95	524.16	0	17
2	20	2	57	1	A	2	2	6.77	50.75	21.41	111.52	14	89.35	25.66	13.96	74.83	8.03	5.74	2.09	#NULL!	9.62	86.29	191.43	25.27	12.43	18.42	7.26	791.49	202.09	#NULL!	58.02	120.04	8	16
2	20	2	57	1	A	2	4	24.35	178.75	242.31	260.79	23.81	817.86	205.09	121.45	599.99	158.12	9.47	35.74	24.67	16.16	317.34	977.18	313.2	18.72	61.34	8.31	2556.2	448.19	14.85	302.18	138.11	6	16
2	20	2	57	1	A	2	5	12.88	136.7	223.02	151.83	13.61	577.24	153.4	35.13	331.65	49.55	7.42	42.05	17.18	4.89	210.09	820.03	170.13	16.54	51.68	7.96	4288.61	549.15	#NULL!	265.14	139.11	8	15
2	20	2	57	1	A	2	10	15.14	138.53	257.44	125.23	3.42	378.8	100.17	16.43	113.41	32.05	3.87	14.25	#NULL!	5.56	18.39	215.75	165.1	2.58	18.42	1.4	2182.25	255.71	9.98	202.53	145.06	8.5	17
2	20	2	57	1	A	2	17	8.56	52.09	38.51	64.98	1.96	83.21	16.72	4.28	34.27	2.94	2.55	3.43	#NULL!	5.99	7.09	47.58	19.98	3.78	1.58	#NULL!	2575.93	427.18	13.8	62.82	205.6	0	17
2	20	2	57	1	A	2	24	10.97	81	109.29	85.76	7.61	210.34	66.43	9.47	31.57	9.34	1.93	6.13	#NULL!	7.27	14.75	130.46	47.92	2.58	9.63	3.51	1840.16	499.14	15.35	102.59	184.48	8	17
2	20	2	57	1	A	2	31	8.75	55.93	104.68	96.62	2.83	124.07	39.44	7.37	24.17	6.41	0.67	8.84	#NULL!	4.5	7.76	96	44.84	1.02	4.14	2.82	1751.71	254.36	10.13	77.75	156.46	5	17
2	20	2	57	1	A	2	38	15	85.14	264.56	115.32	14.38	402.4	131.83	20.95	149.88	23.17	3.27	10.01	#NULL!	4.87	12.94	263.31	149.1	3.66	17	4.3	1795.72	348.59	14.29	180.94	261.21	10	17
2	21	2	21	1	A	2	1	2.54	8.3	2.19	26.29	6.62	2.26	1.39	0.42	164.51	#NULL!	1.06	6.74	#NULL!	6.07	18.85	31.85	0.63	0.03	1.77	#NULL!	103.85	98.72	#NULL!	11.88	180.7	8	11
2	21	2	21	1	A	2	4	9.27	16.99	1.54	5.66	3.15	26.36	3.33	0.9	110.81	#NULL!	1.56	36.27	#NULL!	22.78	17.71	0.72	0.42	4.64	0.25	1.4	901.71	762.35	6.28	41.05	401.21	0	14
2	21	2	21	1	A	2	6	3.92	14.92	0.5	44.58	20.01	19.64	4.45	0.73	15.23	#NULL!	3.92	3.07	#NULL!	13.31	5.74	3.2	0.42	2.18	5.88	0.38	433.39	272.6	#NULL!	7.05	217.64	4	14
2	21	2	21	1	A	2	8	6.6	17.27	1.54	32.94	145.57	29.06	2.16	1.57	66.12	#NULL!	0.54	1.26	#NULL!	10.81	6.19	28.69	2.74	12.2	18.16	3.05	320.2	313.2	6.28	11.49	119.09	7	14
2	21	2	21	1	A	2	11	7.1	13.28	0.93	46.75	84.76	37.15	2.39	1.4	67.8	#NULL!	1.69	3.39	#NULL!	11.18	5.52	27.05	3.24	15.5	13.82	2.12	501.82	309.43	9.03	13.42	313.65	7	14
2	21	2	21	1	A	2	14	7.73	25.85	3.89	15.81	32.88	64.21	4.45	3.35	35.86	#NULL!	1.31	1.18	#NULL!	18.7	4.41	36.08	5.6	0.33	0.06	3.51	339.27	547.98	8.35	16.4	288.19	8	16
2	21	2	21	1	A	2	15	5.85	18.86	0.78	25.68	35.93	23.67	0.26	0.9	108.72	#NULL!	2.55	1.5	#NULL!	11.92	0.87	10.61	2.49	0.64	4.37	1.4	361.12	367.71	4.93	12.27	300.17	7	16
2	21	2	21	1	A	2	19	5.24	16.42	#NULL!	17.23	21.27	18.3	0.74	0.58	42.76	#NULL!	2.92	0.65	#NULL!	8.07	2.63	12.25	0.84	3.11	6.35	#NULL!	460.95	270.36	5.85	10.71	647.72	0	16
2	21	2	21	1	A	2	26	5.94	19.34	3.64	22.36	5.24	1.57	2.21	10.92	3.37	#NULL!	1.34	19.64	4.1	7.8	5.41	26.39	4.84	2.75	2.41	2.02	307.49	260.14	9.28	26.03	745.8	6	13
2	21	2	21	1	A	2	33	5.64	14.14	0.79	25.96	1.68	36.2	0.29	7.72	98.34	#NULL!	1.22	25.89	#NULL!	4.94	3.77	17.19	3.41	4.17	7.99	0.28	1027.2	230.79	5.92	25.21	914.08	6	18
2	21	2	21	1	A	2	40	4.2	13.75	1.35	1.72	1.35	9.36	0.05	9.17	155.07	#NULL!	1.3	42.29	2.8	3.9	2.42	5.19	4.26	3.44	2.1	0.65	494.48	191.62	7.31	21.73	601.12	8	13
2	22	2	18	1	A	1	2	2.68	38.22	#NULL!	11.08	2.81	44.37	10.42	1.43	42.76	#NULL!	1.15	39.48	7.93	17.48	26.91	44.59	0.65	3.25	7.52	#NULL!	210.76	291.1	21.55	12.02	345.02	4	14
2	22	2	18	1	A	1	3	1.81	12.87	#NULL!	24.95	2.49	40.29	5.97	0.95	34.29	#NULL!	0.67	24.88	5.42	21.44	59.49	41.45	0.23	2.78	5.69	#NULL!	295.02	722.6	8.55	19.69	569.99	7	14
2	22	2	18	1	A	1	5	5.49	51.78	#NULL!	13.3	9.94	58.58	8.94	3.84	54.1	#NULL!	1.31	10.58	7.59	10.03	18.07	68.9	2.81	3.73	8.95	#NULL!	924.29	386.97	18.37	22.87	569.19	7	14
2	22	2	18	1	A	1	11	8.11	35.83	11.02	56.71	5.2	132.26	15.61	6.78	11.02	#NULL!	2.55	2.38	4.06	5.5	17.94	75.49	12.11	3.88	5.9	4.41	445.92	201.03	9.35	11.49	635.63	0	15
2	22	2	18	1	A	1	16	4.64	33.28	1.54	29.95	0.55	31.75	3.54	0.9	1.06	#NULL!	3.2	1.98	#NULL!	4.15	7.31	23.76	0.84	0.09	2.84	#NULL!	558.72	203.55	5.85	3.03	791.91	5	15
2	22	2	18	1	A	1	23	7.6	34.94	5.5	29.95	2.54	72.35	8.5	2.62	40.1	#NULL!	1.18	3.76	#NULL!	6.37	12.49	45.12	2.74	1.92	2.65	2.59	789.12	306.7	8.18	12.65	707.53	8	15
2	22	2	18	1	A	1	30	32.73	69.77	58.12	197.26	31.28	518.05	46.06	38.19	70.17	21.86	14.81	7.14	17.27	9.9	45.6	261.67	49.64	20.18	21.82	32.02	600.12	371.9	23.56	59.24	708.29	7	15
2	23	2	31	1	A	2	10	32.76	126.76	13.32	99.69	9.78	114.62	16.36	19.66	65.81	55.37	4.38	42.44	16.03	36.61	50.82	168.72	16.53	19.03	32.85	10.02	1045.04	517.74	30.36	96.12	822.43	2	9
2	23	2	31	1	A	2	12	27.57	154.06	4.89	60.46	11.23	87.56	10.9	15.01	44.57	33.95	4.19	42.29	12.63	38.51	39.89	103.66	15.15	10.52	18.89	7.02	1301.94	562.07	19.81	79.48	1097.01	1	9
2	23	2	31	1	A	2	14	23.86	112.35	6.97	51.96	3.51	58.08	7.58	11.37	7.2	27.56	3.44	41.81	16.03	38.4	35.92	97.7	11.64	10.52	16.71	5.68	849.59	398.78	20.94	71.53	618.24	1.5	9
2	23	2	31	1	A	2	17	20.09	71.22	1.52	42.7	3.45	36.05	4.61	6.21	25.98	10.69	2.69	51.93	#NULL!	36.29	29.91	35.83	3.55	5.16	10.74	0.9	1166.63	447.96	20.94	56.53	1066.78	2.5	9
2	23	2	31	1	A	2	18	19.77	74.65	20.23	72.19	9.78	127.54	10.36	13.51	70.17	21.94	4.38	40.38	16.03	40.8	28.18	113.3	24.68	6.59	21.04	8.35	770.34	278.15	21.39	54.6	836.26	2.5	10
2	23	2	31	1	A	2	20	19.29	62.14	10.93	56.29	2.31	73.21	7.58	10.43	7.2	23.09	3.82	59.66	#NULL!	49.32	27.6	69.77	12.34	11.35	11.5	5.87	491.62	317.11	19.34	49.58	348.31	4	14
2	23	2	31	1	A	2	25	18.5	77.33	9.96	51.96	0.98	73.21	9.26	11.06	11.45	31.86	3.82	18.53	5.75	23.91	26.73	89.5	13.75	10.1	15.98	3.89	640.69	233.67	19.58	44.22	733.58	0	11
2	23	2	31	1	A	2	33	15.76	90.23	4.89	47.44	0.98	82.85	13.54	13.81	183	47.87	4.19	27.48	8.46	23.1	33.07	109.49	11.64	16.06	18.16	5.48	819.42	336.81	21.39	54.6	700.18	0	15
2	24	1	52	1	A	2	2	1.37	26.69	#NULL!	29.95	2.1	22.03	2.06	0.29	83.97	#NULL!	0.73	41.72	#NULL!	8.56	17.19	9.14	7.23	12.63	7.58	#NULL!	493.71	546.61	2.6	15.19	405.48	4	15
2	24	1	52	1	A	2	8	2.2	39.21	8	35.25	3.75	57.8	4.34	2.61	25.98	#NULL!	1.26	3.27	2.06	7.18	10.12	48.29	10.27	3.26	7.58	#NULL!	514.94	191.43	3.11	19.23	416.71	8	13
2	24	1	52	1	A	2	13	2.2	46.88	4.28	22.11	2.52	70.14	5.86	5.82	50.11	7.77	1.53	3.74	4.61	8.32	11.06	74.81	2.99	6.65	9.3	#NULL!	679.92	230.46	2.47	21.12	487.96	4	13
2	24	1	52	1	A	2	20	7.6	53.47	#NULL!	8.09	0.03	35.47	3.33	1.63	46.9	#NULL!	1	11.65	1.21	7.54	5.47	32.91	1.63	4.17	5.88	#NULL!	800.64	290.21	2.6	15.19	783.65	0	17
2	24	1	52	1	A	2	27	2.2	53.29	1.2	4.62	1.28	57.8	4.6	2.94	31.37	#NULL!	1.23	0.76	2.81	5.98	13.34	62.06	6.28	5.25	7.24	#NULL!	1579.78	285.69	5.25	22.04	1048.44	2	17
2	24	1	52	1	A	2	34	4.07	62.53	8	37.66	3.75	100.12	6.62	4.86	98.34	1.3	1.47	22.06	4.3	8.56	13.34	76.04	1.09	7.35	9.64	0.62	1003.09	312.72	5.3	23.83	747.61	2	16
2	24	1	52	1	A	2	41	0.91	51.32	#NULL!	9	0.03	85.27	6.62	5.66	111.99	10.69	1.06	0.76	2.25	5.49	12.58	69.81	2	9.06	8.61	#NULL!	1087.25	254.74	3.95	18.26	978.24	0	16
2	25	2	55	1	B	1	4	5.58	39.52	0.95	9	14.33	88.26	3.83	0.97	8.74	#NULL!	0.67	51.96	#NULL!	17.7	12.39	48.29	2.17	2.7	13.82	0.49	1514.79	584.12	4.3	24.71	2887.54	9	17
2	25	2	55	1	B	1	5	8.81	37.65	0.71	16.75	1.69	82.27	4.85	3.74	25.98	#NULL!	0.78	36.77	#NULL!	13.33	15.07	53.95	3.17	4.17	12.42	#NULL!	1296.55	336.84	4.86	28.09	3046.56	7	17
2	25	2	55	1	B	1	7	5.39	34.56	#NULL!	16.75	5.45	70.14	4.22	2.29	35.86	#NULL!	0.73	12.88	#NULL!	17.76	11.06	45.38	2.99	3.44	8.95	#NULL!	584	269.03	3.83	21.58	2208.46	8	17
2	25	2	55	1	B	1	11	3.79	33.46	5.33	27.63	2.1	85.27	5.36	4.23	52.66	#NULL!	1	12.88	2.25	24.41	11.06	64.68	9.49	5.25	7.75	#NULL!	350.92	135.95	3.95	22.94	1083.38	0	11
2	25	2	55	1	B	1	18	1.92	31.09	6.39	32.78	4.98	85.27	4.85	4.55	80.06	#NULL!	1.17	10.86	2.44	16.94	6.2	60.74	3.85	4.17	7.58	0.98	363.61	128	3.71	22.94	571.33	0	11
2	25	2	55	1	B	1	25	6.34	32.68	11.52	44.58	8.04	97.17	7.38	5.18	164.51	#NULL!	1.29	22.06	2.98	6.46	9.93	89.16	0.44	5.95	10.85	1.23	797.25	112.49	5.08	28.09	1351.37	0	12
2	25	2	55	1	B	1	32	2.2	40.74	4.28	23.54	0.24	94.21	7.13	5.18	91.86	#NULL!	0.89	7.12	#NULL!	5.19	11.44	67.26	6.88	6.3	7.24	#NULL!	496.4	155.01	3.71	20.18	1036.09	0	13
3	1	2	62	1	A	2	5	9.31	39.16	12.71	43.75	7.3	46.49	6.73	6.61	262.15	34	20.35	40.82	8.28	8.56	24.99	27.1	16.94	2.11	10.86	7.34	728.26	218.81	25.29	61.16	280.26	0	15
3	1	2	62	1	A	2	8	9.97	48.45	13.92	42.93	15.29	70.86	9.45	7.28	193.79	49.61	19.21	64.42	10.02	12.21	42.9	44.86	16.94	3.78	19.04	7.76	696.81	319.94	30.16	69.58	160.84	3	15
3	1	2	62	1	A	2	9	4.34	37.87	7.82	36.97	4.75	34.66	11.57	3.1	208.74	20.71	30.49	42.35	#NULL!	9.98	31.2	0.27	7.99	0.28	7.99	2.47	620.6	288.81	6.22	39.52	191.68	5	15
3	1	2	62	1	A	2	10	10.84	36.83	16.2	35.2	10.85	46.49	5.8	5.93	276.5	41.94	19.21	42.64	14.47	8.35	28.13	27.1	17.75	2.54	10.86	6.92	686.99	203.85	27.81	60.81	398.98	0	15
3	1	2	62	1	A	2	17	15.36	88.3	11.9	36.09	21.56	52.14	9.45	10.55	207.54	72.97	3.57	31.49	18.86	8.56	31.95	32.41	22.57	7.12	9.72	9.81	416.13	262.33	34.47	82.41	160.84	7	15
3	1	2	62	1	A	2	24	1.7	44.15	8.1	9.62	8.51	28.36	1.77	1.96	123.64	#NULL!	0.83	22.73	10.82	9.4	14.96	8.97	7.16	4.64	4.69	0.11	559.09	242.44	9.47	23.31	146.11	7	16
3	1	2	62	1	A	2	31	1.7	66.53	1.98	43.06	3.39	14.49	6.73	0.28	132.62	11.37	6.21	23.57	5.21	10.88	7.36	118.47	6.33	1.23	1.77	#NULL!	481.72	307.66	6.22	36.72	214.83	7	16
3	1	2	62	1	A	2	39	8.86	39.16	10	14.88	16.36	40.68	8.56	6.61	113.59	46.35	0.84	9	21.68	6.78	23.39	43.66	19.36	5.38	6.21	11.42	564.62	167.84	42.04	54.5	338.63	5	15
3	2	1	18	1	A	1	2	3.25	39.9	11.73	27.93	6.48	15.43	3.53	1.16	48.33	#NULL!	0.75	40.01	15.14	47.55	78.83	20.04	2.59	2.52	16.84	4.17	291.48	271.67	21.72	26.54	132.86	10	11
3	2	1	18	1	A	1	3	3.04	31.97	11.33	24.95	5.51	17.48	2.6	1.88	39.42	#NULL!	0.89	30.07	22.39	7.8	78.83	8.34	1.84	1.35	18.05	5.07	490.61	155.56	13.91	22.77	342.28	7	13
3	2	1	18	1	A	1	9	3.29	19.22	5.33	16.01	1.25	16.45	2.6	1.3	80.67	#NULL!	0.81	14.49	11.48	12.99	138.74	4.69	1.52	2.52	9.18	2.86	317.79	262.12	10.22	24.23	42.11	9	12
3	2	1	18	1	A	1	10	2.79	19.11	1.5	25.32	0.1	13.91	1.84	1.61	55.16	#NULL!	0.73	9.91	9.82	11.57	109.13	1.92	1.14	1.35	3.65	2.52	300.79	197.32	#NULL!	16.28	43.62	6	12
3	2	1	18	1	A	1	13	2.58	20.39	1.5	12.05	2.17	9.86	1.32	1.4	33.02	#NULL!	0.63	9	6.44	9.89	73.69	7.32	0.72	1.04	2.84	2.71	272.84	205.2	#NULL!	7.51	50.85	6	12
3	2	1	18	1	A	1	14	3.42	21.82	7.9	2.67	2.6	20.55	2.6	0.29	48.04	#NULL!	0.77	7.73	9.82	16.08	47.5	1.92	1.68	2.23	5.92	3.09	337.12	264.81	7.99	26.54	78.97	6	12
3	2	1	18	1	A	1	16	2.94	14.81	#NULL!	11.02	22.14	4.64	0.8	0.72	64.05	#NULL!	3.92	19.15	#NULL!	10.86	10.31	24.26	2.85	2.94	2.38	0.51	284.64	172.9	#NULL!	13.76	145.04	8	16
3	2	1	18	1	A	1	23	2.01	16.5	#NULL!	80.38	2.49	24.31	3.62	1.15	42.51	#NULL!	4.21	6.28	#NULL!	7.44	11.03	7.22	3.17	3.95	3.78	#NULL!	445.46	159.17	#NULL!	12.38	182.31	4	16
3	2	1	18	1	A	1	30	3.59	18.24	#NULL!	9.67	0.18	2.06	1.22	0.93	57.67	#NULL!	3.99	11.1	8.41	9.71	14.97	1.51	3.17	3.11	2.11	2.3	376.22	191.52	#NULL!	8.23	159.35	8	16
3	2	1	18	1	A	1	38	5.03	36.66	1.72	20.08	1.75	21.89	3.79	1.92	95.55	#NULL!	6.21	14.05	12.03	10.33	48.25	18.87	5.04	3.44	4.07	3.31	513.8	197.63	28.14	18.79	543.48	7	17
3	3	2	19	1	A	2	19	5.09	35.89	#NULL!	43.06	7.12	9.9	13.54	3.77	186.47	#NULL!	2.21	20.61	17.21	4.35	52.26	44.59	4.19	9.29	6.55	1.81	1781.16	292.8	18.01	28.65	583.7	7	12
3	3	2	19	1	A	2	20	5.31	29.1	#NULL!	73.42	12.51	0.23	0.31	0.37	192.24	#NULL!	2.12	18.5	#NULL!	4.64	28.82	1.51	4.6	15.5	3.02	2.58	1785.17	280.31	38.06	16.06	640.41	5	12
3	3	2	19	1	A	2	22	6.77	37.86	2.16	82.34	13.53	20.4	0.88	8	238.72	#NULL!	1.98	14.65	26.34	7.74	49.98	68.9	6.06	17.08	8.3	4.02	2408.42	320.22	43.82	39.39	1572.44	5	12
3	4	2	42	1	A	2	6	3.8	29.87	4.22	16.01	1.83	21.58	3.14	5.73	81.78	#NULL!	0.68	55.75	3.19	90.88	241.21	41.1	3.39	1.94	16.84	15.05	629.15	494.46	35.18	29.6	2269.73	4	11
3	4	2	42	1	A	2	7	4.55	22.08	7.2	27.93	3.37	42.41	6.13	9.51	111.99	#NULL!	1.06	53.33	15.81	40.15	296.74	55.7	4.32	4.18	24.12	21.4	530.99	334.21	47.99	42.85	316.59	5	11
3	4	2	42	1	A	2	8	5.34	25.19	9.04	46.75	6.09	56.14	9.11	14.9	130.15	0.26	1.27	45.46	22.94	29.57	241.21	64.85	4.52	5.65	29.94	10.85	1647.9	302.13	58.82	61.72	272.24	3	99
3	4	2	42	1	A	2	14	3.52	75.56	4.27	25.96	4.15	28.82	3.53	2.53	39.42	#NULL!	0.87	12.2	8.93	20.01	63.33	24.26	1.52	2.66	14.79	4.47	827.79	456.15	38.65	22.77	379.99	8	11
3	4	2	42	1	A	2	16	4.51	73.48	11.45	2.49	6.09	26.75	3.68	4.09	46.9	#NULL!	0.84	16.34	11.48	20.21	81.39	17.19	2	2.66	13.32	5.07	850.64	697.15	45.03	34.85	379.56	8	13
3	4	2	42	1	A	2	6	4.2	24.58	5.02	69.22	17.43	23.64	1.84	10.92	77.34	4.93	0.87	17.78	4.64	35.33	99.12	68.74	3.85	12.98	16.02	2.9	2604.42	584.94	43.1	37.87	2513.55	4	11
3	5	2	21	1	A	1	2	3.63	48.55	0.8	57.06	9.99	20.04	1.25	7.28	325.21	#NULL!	0.46	171.78	#NULL!	25.77	251.7	155.63	2.51	0.03	8.73	1.34	1095.37	466.5	70.98	2.52	1015.61	4	11
3	5	2	21	1	A	1	3	2.99	35.47	1.97	48.28	22.53	7.86	1.39	2.28	435.36	#NULL!	0.51	43.84	#NULL!	10.39	189.36	161.86	2.85	0.73	11.39	2.62	912.08	283.21	88.08	6.5	1462.94	4	11
3	5	2	21	1	A	1	6	3.61	34.93	5.53	76.81	43.2	51.9	6.69	5.31	76.78	#NULL!	1.33	17.3	21.28	15.83	172.63	105.85	7.57	9.01	25.64	4.67	381.34	156.89	89.04	34.85	196.44	2	12
3	5	2	21	1	A	1	7	5.84	45.25	9.93	117.04	58.8	88.71	13.05	13.51	119.6	12.73	2.51	15.1	34.18	19.35	247.04	145.23	17.12	15.4	33.96	10.52	446.99	163.32	114.55	56.22	156.59	0	12
3	5	2	21	1	A	1	9	4.55	51.45	7.95	84.08	46.95	60.38	9.76	8.75	77.34	0.94	1.96	13.28	30.39	13.08	177.42	115.11	9.75	12.36	26.96	7.24	442.31	234.7	99	44.22	115.22	0	12
3	5	2	21	1	A	1	16	4.13	32.56	1.81	25.68	3.45	31.5	5.15	1.61	155.07	#NULL!	4.88	9.63	7.58	7.35	21.02	25.93	6.68	4.64	5.08	3.81	468.09	131.05	#NULL!	5.09	361.44	2	15
3	5	2	21	1	A	1	23	2.94	16.17	#NULL!	21.71	2.17	8.42	2.37	0.72	304.44	#NULL!	4.39	9.09	1.99	6.6	16.04	25.93	4.52	3.11	3.5	0.51	1259.41	114.19	#NULL!	3.37	688.91	0	16
3	5	2	21	1	A	1	30	5.26	29.64	6.37	22.75	14.37	89.23	8.58	3.67	98.34	13.04	2.92	12.11	9.18	4.6	21.91	144.96	7.23	3.55	5.75	3.96	309.4	107.58	#NULL!	13.77	687.08	2	15
3	5	2	21	1	A	1	35	3.72	16.8	1.84	12.67	4.75	28.06	1.81	2.55	55.28	7.19	1.87	6.6	1.5	2.7	6.79	103.4	3.77	1.63	3.49	#NULL!	343.31	39.7	#NULL!	2.16	507.61	0	14
3	5	2	21	1	A	1	42	4.15	66.27	9.1	17.23	25.87	13.4	2.3	9.47	130.96	#NULL!	0.72	4.59	5.87	6.5	47.5	60.94	2.17	1.65	3.38	2.06	695.22	157.29	69.86	21.77	178.02	2	16
3	6	2	24	1	A	1	14	2.22	8.52	0.7	10.01	17.43	13.43	0.29	2.28	342.87	8.22	1.62	5.28	#NULL!	10.16	3.62	53.65	3.31	0.86	5.16	#NULL!	200.96	242.48	#NULL!	15.11	209.61	8	14
3	6	2	24	1	A	1	16	2.08	6.61	#NULL!	9.2	16.15	4.45	1.39	2.05	301.21	7.7	2.43	17.25	#NULL!	10.07	14.96	32.59	2.59	0.49	3.85	#NULL!	151.52	325.33	#NULL!	6.3	149.08	0	14
3	6	2	24	1	A	1	17	2.43	13.63	2.43	12.14	0.92	32.12	2.54	2.74	377.59	9.62	2.22	4.57	#NULL!	6.05	0.18	58.55	3.93	0.97	3.94	0.61	200.47	238.66	#NULL!	11.6	99.83	6	13
3	6	2	24	1	A	1	22	2.58	16.37	1.33	9.6	0.22	27.61	1.59	2.71	164.51	12.13	2.02	0.33	0.72	6.91	2.81	60.51	4.43	1.19	3.94	#NULL!	263.27	238.26	#NULL!	16.08	172.04	2	13
3	6	2	24	1	A	1	23	3.22	26.54	0.92	9.87	5.45	38.38	5.71	2.31	237.09	6.08	2.07	7.81	3.02	11.19	18.86	94.01	2.73	2.33	9.34	#NULL!	682.77	149.21	#NULL!	16.08	766.37	0	13
3	6	2	24	1	A	1	29	3.775	53.285	7.635	21.765	8.66	92.245	10.75	4.35	291.75	19.135	2.865	11.295	8.505	11.635	43.025	119.575	10.575	2.655	7.03	7.96	234.145	404.975	#NULL!	37.945	321.45	5	14
3	6	2	24	1	A	1	31	2.47	16.28	1.13	11.08	0.98	23.99	1.15	2.61	263.6	9.89	1.58	1.07	1.32	6.02	7.95	59.53	4.18	0.69	4.29	0.34	135.21	132.73	#NULL!	10.43	115.84	7	14
3	6	2	24	1	A	1	35	2.55	21.95	0.24	10.28	8.04	18.05	1.92	2.49	183	9.8	1.52	1.98	#NULL!	4.61	3.62	44.73	3.77	0.69	2.1	#NULL!	362.92	161.35	#NULL!	3.85	202.85	8	14
3	6	2	24	1	A	1	37	2.43	16.63	1.02	9.87	10.49	10.16	0.14	2.49	158.79	7.53	1.5	1.98	#NULL!	4.77	5.62	35.65	3.89	0.83	2.4	#NULL!	239.42	141.93	#NULL!	15.11	396.93	4	14
3	6	2	24	1	A	1	38	2.52	16.54	0.92	11.08	8.04	9.22	0.42	2.34	146.21	8.75	1.58	1.98	#NULL!	5.66	2.6	37.68	3.46	0.9	2.7	#NULL!	245.17	161.01	#NULL!	7.51	500.6	5	14
3	6	2	24	1	A	1	42	2.49	31.25	2.53	10.28	0.91	23.99	2.33	2.8	91.86	8.57	1.86	5.2	#NULL!	6.95	1.11	64.4	4.18	1.33	3.54	#NULL!	230.84	231.23	#NULL!	12.71	452.63	2	14
3	7	2	70	1	B	1	5	2.99	43.97	3.11	39.55	12.34	12.38	2.3	11	12.07	#NULL!	1	12.41	13.01	14.64	260.99	19.57	5	3.08	54.95	3.38	979.15	710.3	34.28	7.51	203.41	5	9
3	7	2	70	1	B	1	6	3.08	46.34	3.16	49.79	9.21	9.36	1.92	3.74	11.45	#NULL!	1.06	10.36	6.44	9.33	189.36	13.32	2.77	2.94	43.18	2.34	808.44	598.94	22.34	2.52	262.4	6	9
3	7	2	70	1	B	1	8	2.32	23.7	#NULL!	13.3	1.34	12.14	0.34	1.01	45.18	#NULL!	5.03	16.2	1.99	10.77	46.84	16.36	3.01	2.94	16.83	#NULL!	1279.14	323.89	#NULL!	14.92	1088.72	6	13
3	7	2	70	1	B	1	14	2.21	58.32	#NULL!	8.73	2.18	8.42	0.8	0.72	74.12	#NULL!	3.99	11.71	#NULL!	13.55	26.7	1.51	3.17	3.27	5.52	#NULL!	816.9	327.03	#NULL!	13.76	1420.72	8	13
3	7	2	70	1	B	1	22	5.48	26.33	2.66	23.31	3.89	19.47	4.14	4.58	110.19	2.57	4.8	7.69	7.58	7.16	31.65	10.69	10.59	4.29	6.25	3.06	2141.57	215.18	#NULL!	28.28	1091.71	3.5	13
3	8	2	28	1	A	2	2	2.72	26.63	0.96	11.08	11.95	6.36	1.54	4.23	22.4	#NULL!	0.65	10.85	#NULL!	8.9	24.23	118.47	23.32	1.94	2.84	2.25	433.98	426.81	61.01	16.28	166.7	5	14
3	8	2	28	1	A	2	3	4.24	49.49	2.19	20.7	22.14	9.36	1.54	3.38	42.3	#NULL!	0.84	108	#NULL!	25.58	141.18	99.08	126.4	2.23	15.2	6.56	673.44	537.11	74.55	26.54	632.25	5	18
3	8	2	28	1	A	2	4	4.24	40.81	1.33	25.32	21.16	12.38	1.54	5.73	59.12	#NULL!	0.78	31.11	#NULL!	21.18	50.16	105.42	88.67	1.04	10.74	7.5	632.8	570.74	66.12	18.59	284.97	10	18
3	8	2	28	1	A	2	5	6.29	57.37	1.75	12.05	55.64	21.58	1.39	4.28	75.39	#NULL!	0.84	83.22	#NULL!	67.51	203.61	104.16	73.05	1.04	14.16	6.87	2000.85	1058.14	68.15	19.69	6116.86	7	17
3	8	2	28	1	A	2	11	7.23	22.92	3.51	58.09	7.48	27.91	7.11	4.4	138.86	1.16	4.88	15.86	11.02	18.95	18.18	31.85	40.02	5.16	6.4	6.77	466.7	182.57	9.16	20.5	513.25	5	18
3	8	2	28	1	A	2	19	5.94	61.47	3.61	11.51	35.88	45.74	10.88	3.89	73.38	#NULL!	4.8	12.71	12.03	22.59	20.31	41.36	207.46	5.34	13.07	14.93	312.42	194.34	53.62	19.22	509.15	5	11
3	8	2	28	1	A	2	26	4.02	60.28	0.96	62.79	44.62	15.82	3.44	3.38	73.01	#NULL!	4.06	12.71	0.88	19.2	9.59	29.48	206.71	6.4	20	21.69	437.82	162.3	76.23	11.15	525.6	5	14
3	8	2	28	1	A	2	33	4.02	62.58	#NULL!	30.31	25.29	14.59	0.8	1.23	76.72	#NULL!	3.92	4.81	#NULL!	14.58	9.59	18.87	202.25	4.81	14.01	12.63	539.06	159.92	55.88	3.37	382.55	2	9
3	8	2	28	1	A	2	41	3.37	57.63	#NULL!	21.71	40.49	4.64	0.58	0.86	57.67	#NULL!	3.92	10.1	#NULL!	13.59	9.59	6.07	160.26	4.81	13.54	14.2	523.68	181.28	66.22	22.94	394.49	6	13
3	9	1	26	1	A	2	5	4.2	24.58	5.02	69.22	17.43	23.64	1.84	1.92	77.34	4.93	0.87	17.78	4.64	35.33	99.12	68.74	3.85	12.98	16.02	2.9	2604.42	584.94	43.1	37.87	2513.55	8	16
3	9	1	26	1	A	2	6	3.25	36.5	7.74	82.89	17.04	20.55	3.22	4.4	111.17	11.01	0.78	10.54	5.87	29.26	60.71	66.58	5.3	14.79	12.68	3	998.74	514.79	38.23	37.5	1329.23	7	16
3	9	1	26	1	A	2	7	4.75	78.48	16.72	119.08	22.53	31.94	3.22	2.28	107.08	23.42	1.12	17.06	10.66	36.12	72.4	81.64	7.99	25.58	14.16	4.87	1406.17	749.35	44.65	61.44	1356.07	9	15
3	10	2	19	1	B	1	6	2.72	22.92	#NULL!	25.32	1.86	1.7	1.39	1.99	57.42	#NULL!	1.28	14.78	#NULL!	4.79	93.68	64.4	2.26	1.82	14.69	0.77	426.49	187.18	#NULL!	19.95	66.87	10	13
3	10	2	19	1	B	1	7	2.63	22.71	0.69	26.29	3.15	1.7	15.61	4.3	43.47	#NULL!	1.33	7.75	#NULL!	4.97	164.81	60.51	1.7	0.64	9.97	0.77	439.31	129.01	12.87	16.74	112.52	8	13
3	10	2	19	1	B	1	10	2.98	50.48	#NULL!	45.28	12.17	20.4	12.97	6.7	88.11	#NULL!	1.46	6.24	4.52	12.52	184.37	59.53	2.55	3.95	7.14	6.51	266.91	141.59	47.61	27.65	193.71	3	13
3	10	2	19	1	B	1	11	2.57	23.05	#NULL!	32.65	6.45	3.11	2.6	1.65	55.69	#NULL!	1.82	10.05	#NULL!	11.92	137.93	29.48	1.63	3.57	7.73	0.77	1076.47	277.3	#NULL!	16.06	225.16	5	13
3	10	2	19	1	B	1	13	2.4	32.66	#NULL!	29.1	1.86	12.38	8.5	1.28	81.7	#NULL!	3.37	7.67	#NULL!	1.9	72.24	6.07	1.7	1.29	2.66	0.37	1226.64	332	#NULL!	11.51	590.74	8	13
3	10	2	19	1	B	1	17	4.36	84.89	#NULL!	19	5.12	0.23	7.81	1.88	236.51	#NULL!	3.49	6.24	#NULL!	6.18	116.58	15.54	1.98	1.82	2.66	0.91	1181.07	402.15	18.01	27.65	603.63	10	13
3	10	2	19	1	B	1	19	3.69	83.25	#NULL!	29.1	12.34	7.21	8.5	5.3	92.15	#NULL!	2.65	4.83	#NULL!	6.65	130.86	118.47	3	3.57	4.04	5.62	906.58	471.19	46.22	30.59	508.7	5	13
3	10	2	19	1	B	1	21	3.22	81.76	#NULL!	17.85	6.29	1.7	6.73	1.99	127.68	#NULL!	1.82	5.78	#NULL!	2.02	149.95	23.76	2.05	2.75	3.37	1.18	1070.04	337.08	29.99	26.11	362.95	8	13
3	10	2	19	1	B	1	24	3.39	44.73	#NULL!	19	6.78	3.11	14.56	1.99	154.16	#NULL!	1.4	5.15	#NULL!	6.11	222.76	25.93	2.05	0.64	1.09	1.6	1410.34	296.61	39.16	22.3	917.83	3	13
3	10	2	19	1	B	1	25	2.83	31.79	#NULL!	23.31	1.86	0.23	1.54	1.99	77.29	#NULL!	1.33	3.17	#NULL!	0.77	188.25	16.36	1.98	0.64	9.51	0.64	1150.35	202.24	15.64	17.41	672.38	0	13
3	10	2	19	1	B	1	26	2.54	51.37	#NULL!	16.65	1.86	0.23	0.6	3.35	151.24	#NULL!	1.33	3.85	#NULL!	0.7	138.94	23.76	1.84	1.82	0.25	0.64	1301.52	269.03	#NULL!	13.13	603.63	0	13
3	10	2	19	1	B	1	31	3.99	39.75	#NULL!	28.18	3.15	0.23	6.62	1.28	73.89	#NULL!	1.4	9.62	#NULL!	7.93	160.86	5.6	2.12	3.11	1.91	1.04	1261.28	367.32	3.7	23.43	519.98	5	13
3	11	2	19	1	A	2	7	4.33	30.67	2.83	17.23	31.97	88.17	11.65	10.43	94.21	#NULL!	2.27	23.38	36.92	26.55	272.56	123.09	1.22	13.46	29.02	17.35	754.87	390.39	50.49	30.03	133.52	8	14
3	11	2	19	1	A	2	9	4.59	37.38	2.6	9.05	29.21	90.33	12.39	13.51	152.45	#NULL!	2.27	21.32	37.74	23.25	287.55	144.82	0.79	13.1	25.45	15.68	1774.3	330.12	73.74	36.38	3250.57	9	16
3	11	2	19	1	A	2	13	5.13	116.27	2.28	31.7	29.21	61.44	12.72	9.75	180.4	#NULL!	3.05	11.65	42.1	19.8	292.14	119.31	0.65	14.31	23.93	10.74	1390.33	306.19	99.67	25.63	800.89	8	16
3	11	2	19	1	A	2	14	4.06	33.7	3.02	19.57	35.12	71.03	11.24	8.62	132.31	#NULL!	2.2	64.83	38.96	24.6	327.58	104.16	1.07	14.07	26.59	14.43	1194.02	280.43	112.1	30.03	146.3	7	16
3	11	2	19	1	A	2	16	8.34	23.75	2.24	10.6	29.02	77.45	9.6	0.3	267.55	#NULL!	2.44	12.69	40.55	19.56	396.43	108.8	1.22	13.58	28.46	8.84	5538.15	450.65	45.4	59.15	2069.03	5	16
3	11	2	19	1	A	2	20	7.18	38.16	5.99	49.04	97.22	73.17	12.97	2.78	482.05	#NULL!	2.11	10.88	39.76	21.34	394.19	163.94	2.17	17.43	37.01	11.46	5363.63	371.76	88.56	42.16	3646.62	6	16
3	11	2	19	1	A	2	21	6.66	35.67	3.78	27.93	77	60.38	9.93	0.9	396.48	#NULL!	1.99	9.77	39.36	14.85	344.62	121.83	0.93	15.52	34.86	7.34	5622.2	340.1	55.26	29.18	4913.25	6	0
3	11	2	19	1	A	2	23	4.8	29.52	2.1	5.51	42.61	68.36	10.34	2.28	257.18	#NULL!	1.65	8.86	38.56	12.59	252.86	91.45	1.6	13.58	24.69	6.77	1338.3	233.7	57.86	20.22	536.03	7	16
3	11	2	19	1	A	2	28	4.51	22.65	1.33	10.6	138.13	83.88	11.4	4.23	324.19	#NULL!	2.25	25.27	42.48	10.21	333.27	123.51	0.93	13.83	24.69	5.83	1649.17	299.73	62.23	21.77	619.17	7	16
3	11	2	19	1	A	2	30	6.01	31.37	8.17	125.12	343.69	94.63	13.8	7.77	156.73	#NULL!	3.2	21.45	36.92	18	266.78	148.56	7.78	23.28	26.96	11.46	1588.36	294.36	140.7	26.54	406.39	10	16
3	12	2	54	1	A	1	9	7.53	52.6	15.4	16.08	8.51	250.44	26.52	0.28	161.75	2.73	9.47	240.63	#NULL!	44.34	154.2	8.97	2.14	0.49	17.97	#NULL!	1384.95	965.97	6.22	32.17	104.18	3	14
3	12	2	54	1	A	1	10	7.31	12.15	4.24	9.62	145.57	102.83	2.33	1.57	139.7	#NULL!	1.62	74.78	#NULL!	19.57	64.51	123.51	2.14	5.25	8.57	#NULL!	716.27	513.54	#NULL!	29.17	111.48	3	14
3	12	2	54	1	A	1	13	2.19	16.39	3.4	11.02	7.48	68.27	15.61	0.28	110.81	#NULL!	1.56	65.31	#NULL!	15.47	48.49	76.04	2.14	0.8	10.57	#NULL!	424.08	330	#NULL!	20.44	65.27	10	14
3	12	2	54	1	A	1	15	1.95	21.53	#NULL!	4.83	15.29	65.65	2.06	3.54	91.85	#NULL!	1.06	58.86	#NULL!	16.22	74.72	40.75	88.67	0.64	10.29	#NULL!	301.96	318.99	#NULL!	14.25	57.01	0	14
3	12	2	54	1	A	1	17	0.8	31.15	3.54	13.64	1.92	81.02	0.6	0.74	129.05	14.15	3.44	42.54	#NULL!	13.43	48.49	5.19	4.8	1.33	10.01	#NULL!	322.76	387.93	#NULL!	17.43	84.42	0	14
3	12	2	54	1	A	1	24	1.45	36.44	2.27	23.78	1.96	54.9	5.71	0.42	111.74	18.79	1.98	57.05	#NULL!	19.24	35.68	5.19	2.99	1.33	10.29	#NULL!	266.85	403.95	#NULL!	16.39	58.69	0	11
3	12	2	54	1	A	1	22	0.67	38.91	2.27	12.35	2.49	50.74	0.8	1.99	102.38	#NULL!	2.2	28.56	#NULL!	16.92	26.57	31.85	0.4	2.94	8.28	#NULL!	352.71	458.35	#NULL!	10.82	59.42	0	11
3	12	2	54	1	A	1	27	1.82	37.09	2.55	13.64	14.64	60.33	1.77	0.58	95.23	#NULL!	0.93	33.79	#NULL!	18.65	29.67	21.53	1.28	2.94	7.99	#NULL!	438.48	481.05	#NULL!	17.43	135.03	0	11
3	12	2	54	1	A	1	30	1.95	63.51	1.84	12.35	2.99	88.43	10.09	2.78	119.1	#NULL!	3.92	26.08	#NULL!	20.49	32.71	5.19	1.28	0.64	6.81	#NULL!	409.79	446.01	#NULL!	16.39	84.94	0	15
3	12	2	54	1	A	1	31	5.72	115.53	3.12	16.08	2.67	107.53	1.77	8.83	142.34	13.46	2.54	40.05	#NULL!	34.07	47.1	34.98	2.14	1.94	11.42	#NULL!	477.98	880.85	51.74	37.13	110.39	0	15
3	12	2	54	1	A	1	37	0.93	31.98	#NULL!	9.48	2.49	114.47	7.58	0.37	163.87	#NULL!	7.49	52.84	#NULL!	17.89	49.86	0.27	88.67	0.49	4.38	#NULL!	290.34	354.16	#NULL!	15.33	111.2	0	15
3	13	2	34	1	A	1	5	4.36	27.64	#NULL!	25.32	3.15	20.4	1.32	2.63	153.19	#NULL!	1.38	266.79	4.52	45.74	191.15	36.18	4.6	0.64	15.69	2.02	1304.7	819.33	25.5	29.63	435.75	7	9
3	13	2	34	1	A	1	6	2.63	8.77	#NULL!	19	0.59	4.49	0.74	3.22	177.14	#NULL!	1.31	7.6	0.66	8.43	49.98	48.29	3.79	0.64	9.97	1.25	340.88	158.14	#NULL!	17.41	268.18	4.5	9
3	13	2	34	1	A	1	7	3.16	33.34	4.59	23.31	1.54	3.11	2.42	3.77	153.84	#NULL!	1.26	7.15	9.9	8.29	96.84	3.55	2.7	1.82	19.58	1.95	187.8	216.43	#NULL!	24.52	329.16	4	9
3	13	2	34	1	A	1	12	2.89	31.92	#NULL!	11.31	0.91	3.11	4.85	1.99	21.19	#NULL!	1.33	6.55	#NULL!	5.74	55.64	99.08	5.8	0.8	7.73	10.08	232.98	307.35	#NULL!	26.11	457.38	5	9
3	13	2	34	1	A	1	13	6.77	36.67	21.38	22.27	2.18	3.11	9.26	2.93	32.81	108.9	1.35	14.52	6.68	10.14	77.67	8.97	7.23	2.75	7.73	16.31	242.97	384.83	#NULL!	53.28	489.66	5	9
3	13	2	34	1	A	1	14	4.17	49.64	5.01	29.1	3.81	28.78	1.15	4.3	40.64	#NULL!	1.28	14.32	12.49	11.83	80.9	5.19	6.42	4.32	10.79	10.23	268.11	343.93	3.7	45.69	449.58	0	9
3	13	2	34	1	A	1	19	2.51	46.61	#NULL!	8.09	9.99	1.7	1.39	1.4	14.1	#NULL!	1.28	40.56	#NULL!	62.53	31.25	16.36	3.47	1.82	6.25	60.85	195.1	421.43	#NULL!	9.75	189.19	2	9
3	13	2	34	1	A	1	20	3.13	38.57	#NULL!	14.11	1.22	3.11	1.22	1.4	15.23	#NULL!	1.43	32.79	#NULL!	25.6	28.82	6.07	5.45	0.09	4.04	64.09	229.65	415.12	#NULL!	16.06	229.62	2	9
3	13	2	34	1	A	1	22	4.36	47.68	0.59	23.31	3.15	21.7	0.6	8.83	29.93	#NULL!	1.4	20.12	14.73	31.53	74.42	43.07	5.11	2.75	9.15	23.11	363.48	343.28	9.4	38.98	165.75	4	16
3	13	2	34	1	A	1	27	3.45	32.72	3.48	8.09	2.5	4.49	0.05	1.28	17.48	#NULL!	1.4	15.43	#NULL!	9.16	38.4	118.47	3.47	0.64	5.95	16.62	328.5	304.36	#NULL!	23.43	207.88	5	16
3	13	2	34	1	A	1	28	13.67	44.79	54.78	74.56	21.42	144.31	25.13	29.25	72.53	156.35	1.49	33.7	46.71	61.22	204.64	167.21	12.99	24.31	34.68	78.27	458.52	403.83	68.94	141.13	280.09	8	16
3	13	2	34	1	A	1	32	3.81	44.1	10.88	25.32	1.54	13.87	8.5	8.83	31.37	49.25	1.31	40.12	4.52	10.32	70.06	8.97	4.69	0.64	5.01	10.31	503	578.02	#NULL!	37.73	367.84	5	15
3	13	2	34	1	A	1	37	3.33	52.96	#NULL!	19	1.86	4.49	1.77	0.37	26.31	#NULL!	1.34	5.86	4.52	5.67	16.23	6.07	3.79	0.64	4.37	6.73	497.53	464.53	#NULL!	22.3	387.35	0	9
3	14	2	25	1	A	2	7	3.8	20.07	0.54	9.05	4.93	6.36	1.32	7.72	183.84	#NULL!	0.68	20.4	#NULL!	17.92	86.48	10.36	2.51	0.73	13.32	3.53	483.96	334.89	25.25	2.52	103.19	0	11
3	14	2	25	1	A	2	8	3.52	26.42	1.24	25.68	2.6	8.36	1.39	2.94	113.08	#NULL!	0.71	7.45	#NULL!	16.08	60.71	5.23	1.68	0.4	6.88	2.9	482.66	326.53	15.53	12.38	139.88	0	11
3	14	2	25	1	A	2	11	3.16	14.3	0.65	21.71	2.99	3.41	0.95	0.28	146.02	#NULL!	0.53	12.24	#NULL!	10.58	44.82	3.61	1.68	0.03	3.65	3	372.32	307.81	#NULL!	5.39	106.64	2.5	11
3	14	2	25	1	A	2	12	2.99	19.11	1.75	9.2	9.99	6.36	1.39	0.72	133.39	#NULL!	0.6	16.03	#NULL!	12.37	60.71	4.69	1.37	1.04	5.92	3.48	383.02	357.67	29.5	5.39	131.53	7	11
3	14	2	25	1	A	2	14	2.7	15.69	2.97	11.02	3.37	11.37	1.54	0.93	103.26	#NULL!	0.6	7.59	#NULL!	6.25	52.82	8.34	1.37	1.04	3.91	2.34	363.81	187.11	#NULL!	7.51	236.45	6	11
3	14	2	25	1	A	2	19	2.66	30.57	2.37	9.05	5.12	4.39	1.17	0.72	54.31	#NULL!	0.53	18.53	#NULL!	8.38	22.81	7.32	1.07	1.35	2.84	1.52	211.46	424.96	#NULL!	13.76	148.35	7	11
3	14	2	25	1	A	2	20	3.26	27.88	2.48	2.49	8.4	146.05	3.44	0.86	262.33	#NULL!	3.92	5.21	#NULL!	6.74	8.15	6.07	4	3.11	3.22	0.77	870.96	180.21	18.65	8.23	3382.67	8	16
3	14	2	25	1	A	2	22	2.11	17.62	#NULL!	7.77	2.17	9.66	1.42	0.93	80.06	#NULL!	3.92	17.14	#NULL!	9.17	9.59	14.19	3.83	3.61	3.78	0.51	220.32	125.65	#NULL!	24.23	167.77	7	17
3	14	2	25	1	A	2	28	2.84	22.92	1.53	13.3	9.21	14.59	3.44	1.3	126.92	#NULL!	4.14	8.29	5.24	7.35	12.11	27.7	4	4.64	4.07	2.18	286.36	153.89	#NULL!	10.2	166.57	7	17
3	14	2	25	1	A	2	34	2.84	17.78	0.06	16.75	2.17	4.64	2.37	1.3	64.43	#NULL!	3.78	7.09	#NULL!	6.55	5.61	18.87	3.17	3.11	3.64	0.24	618.21	129.91	#NULL!	1.46	691.75	5	17
3	14	2	25	1	A	2	42	1.71	4.41	#NULL!	3.64	2.54	47.96	0.8	0.31	88.56	#NULL!	3.85	3.47	#NULL!	6.31	5.24	17.7	2.53	2.94	1.56	#NULL!	690.96	141.24	#NULL!	15.11	1534.25	6	17
3	15	2	49	1	A	2	2	7.76	32.91	10.99	19.57	141.71	31.94	5.41	4.2	133.66	2.29	1.24	140.94	6.97	60.91	222.48	239.5	2.34	3.08	26.21	3.38	771.86	657.36	298.55	28.31	391.62	8	11
3	15	2	49	1	A	2	4	5.54	39.22	7.26	5.51	86.12	101.1	2.76	3.03	116.34	#NULL!	0.87	24.49	3.19	43.88	102.88	148.56	3.76	1.65	17.25	4.17	997.49	549.58	215.15	23.75	533.24	0	11
3	15	2	49	1	A	2	8	10.38	52.57	8.99	35.28	93.25	148.36	7.81	4.87	120.68	9.71	0.98	53.59	8.93	54.07	170.23	214.78	5.5	2.37	26.96	4.67	1093.8	987.09	239.03	57.4	282.58	0	12
3	15	2	49	1	A	2	9	7.62	35.43	8.66	27.93	91.67	182.36	9.36	1.74	108.72	9.71	1	34.41	5.87	46.41	111.62	156.88	4.32	1.94	22.39	3.38	722.44	653.43	201.02	49.46	205.99	0	12
3	15	2	49	1	A	2	11	7.66	32.37	11.9	23.92	90.08	107.59	8.46	4.76	89.52	2.29	0.87	30.87	7.98	27.79	110.37	251.85	5.1	2.52	25.45	3.63	865.7	449.5	219.06	43.54	213.79	0	12
3	15	2	49	1	A	2	14	4.82	44.49	9.82	29.84	73.04	57.73	6.69	3.86	80.12	#NULL!	0.84	17.37	9.38	18	96.6	191.26	4.81	3.91	27.15	3.87	591.32	436.16	166.41	33.29	270.66	0	12
3	15	2	49	1	A	2	15	3.54	25.71	2.65	20.7	36.69	24.68	1.69	4.55	33.61	#NULL!	0.65	10.47	#NULL!	21.66	39.43	114.27	1.52	0.4	4.68	1.97	604.89	376.62	117.38	9.31	302.3	0	12
3	15	2	49	1	A	2	17	6.1	35.96	8.33	24.95	119.85	48.73	10.09	3.63	88.42	3.17	0.58	11.23	8.46	37.8	86.48	180.92	3.21	2.8	23.74	3.43	421.66	462.39	220	54.72	103.81	0	12
3	15	2	49	1	A	2	21	5.75	49.58	9.87	25.96	127	65.7	11.57	5.94	110.63	7.11	0.58	8.72	12.26	24.16	60.71	250.61	4.52	2.8	25.45	3.58	554.14	326.77	285.81	52.9	216.78	5	12
3	15	2	49	1	A	2	23	3.59	26.53	7.9	16.01	118.66	26.23	6.05	2.78	61.1	#NULL!	0.53	7.23	1.14	11.93	42.13	160.62	3.57	1.65	19.65	3.38	328.46	206.4	221.6	27.44	114.58	5	12
3	15	2	49	1	A	2	31	2.41	22.92	#NULL!	9.87	2.58	13.9	10.06	2.22	40.74	4.51	1.52	3.54	#NULL!	6.09	18.39	39.71	2.59	2.02	2.19	#NULL!	96.54	76.49	#NULL!	5.09	422.76	1	14
3	15	2	49	1	A	2	38	6.05	24.01	8.17	19.87	19.18	96.14	10.14	3.99	45.51	12.67	3.07	6	8.99	9.83	13.21	147.7	6.02	3.97	6.77	4.2	191.07	212	#NULL!	15.44	489.59	3	15
3	16	2	21	1	A	2	2	2.57	12.37	#NULL!	9.6	2.49	25.91	2.94	3.22	29.18	#NULL!	1.04	52.5	3.83	30.03	22.29	11.32	2.06	1.94	5.94	#NULL!	166.64	455.68	0.93	6.86	203.23	0	13
3	16	2	21	1	A	2	3	4.34	17.8	#NULL!	12.05	1.68	15.5	2.16	2.61	27.97	#NULL!	0.62	57.54	2.73	43.26	22.29	7.32	0.43	1.11	8.02	#NULL!	343.83	855.01	#NULL!	14.88	231.08	8	13
3	16	2	21	1	A	2	4	4.71	27.05	#NULL!	9.2	2.65	19.68	0.31	1.07	43.73	#NULL!	1.09	41.02	3.4	39.21	13.52	5.6	1.1	2.06	7.18	#NULL!	821.82	821.49	#NULL!	17.02	286.09	8	13
3	16	2	21	1	A	2	7	4.96	32.27	#NULL!	19.57	6.54	36.2	3.45	1.88	69.72	#NULL!	0.9	13.53	3.83	16.33	11.07	20.18	1.82	2.66	6.35	#NULL!	460.31	419.06	11.32	14.88	726.31	0	14
3	16	2	21	1	A	2	8	5.13	24.97	#NULL!	7.22	5.89	31.07	1.9	1.65	63.48	#NULL!	0.88	9.67	5.04	16.65	8.27	21.89	1.58	2.3	6.68	#NULL!	335.29	311.05	0.93	17.33	594.62	5	13
3	16	2	21	1	A	2	9	4.23	26.23	#NULL!	2.67	8.97	42.34	5.22	3.54	54.82	#NULL!	1.45	8.56	5.04	12.81	10.51	43.02	2.81	3.73	5.04	#NULL!	175.47	296.7	8.55	17.63	137.18	0	13
3	16	2	21	1	A	2	12	6.14	51.08	8.83	21.33	16.15	27.79	11.47	11.66	49.24	#NULL!	5.66	1.98	#NULL!	15.47	9.78	98.16	9.49	13.55	9.51	9.97	389.19	270.36	#NULL!	14.44	683.4	8	9
3	16	2	21	1	A	2	17	6.29	31.91	2.85	23.05	1.1	31.75	2.16	1.23	133.39	#NULL!	4.8	3.27	#NULL!	7.64	2.19	16.36	1.76	0.28	0.77	3.05	354.9	227.6	7.46	13.42	604.69	5	15
3	16	2	21	1	A	2	22	5.73	35.02	2.19	24.96	0.02	26.36	0.74	1.23	146.02	#NULL!	2.12	1.5	#NULL!	5.74	2.19	8.96	2.24	0.64	2.7	1.77	356.46	229.42	6.69	16.4	756.89	0	15
3	16	2	21	1	A	2	29	5.85	28.39	2.19	12.35	0.27	12.93	1.39	0.9	111.17	#NULL!	3.82	0.85	#NULL!	3.5	0.87	8.96	1.76	2.52	9.34	0.91	411.7	195.68	2.57	14.92	297.92	5	16
3	16	2	21	1	A	2	36	5.61	28.76	2.85	22.41	1.39	23.67	1.22	1.4	76.78	#NULL!	0.73	3.92	#NULL!	4.89	3.52	23.76	4.8	0.64	0.06	2.24	579.1	219.2	4.93	16.04	652.26	5	17
3	17	2	54	1	A	1	1	5.36	26.55	1.54	10.21	2.99	47.96	2.16	0.9	40.1	#NULL!	0.26	54.02	#NULL!	7.1	11.13	15.54	1.53	0.8	2.04	#NULL!	180.71	372.91	12.66	34.61	230.43	5	15
3	17	2	54	1	A	1	2	8.24	58.31	2.02	14.44	6.29	143.19	3.08	0.58	46.9	0.79	0.67	169.04	#NULL!	37.77	22.5	13.9	1.29	3.56	4.14	#NULL!	450.32	976.52	22.59	63.42	113.72	4	15
3	17	2	54	1	A	1	6	5	42.95	1.86	27.47	14.33	56.08	5.8	1.4	107.08	#NULL!	0.93	6.98	#NULL!	6.02	12.72	33.62	0.42	1.7	5.02	0.65	376.6	415.64	15.35	23.53	184.48	3.5	15
3	17	2	54	1	A	1	7	6.6	49.94	3.54	29.95	14.33	64.21	6.71	1.74	80.67	0.42	1.81	6.26	#NULL!	5.99	13.85	34.44	2.24	2.47	5.61	0.09	393.86	384.82	16.26	30.49	175.4	0	15
3	17	2	54	1	A	1	8	5.36	53.43	1.54	29.95	3.37	50.66	7.15	1.23	149.88	0.98	0.99	5.69	#NULL!	5.83	15.66	33.62	0.84	3.23	5.61	#NULL!	316.78	356.45	15.58	25.6	184.48	4	15
3	17	2	54	1	A	1	15	8.05	32.08	8.3	49.97	2.83	111.8	10.28	4.28	32.81	4.15	2.48	5.45	#NULL!	5.88	14.53	48.4	5.6	4.42	10.06	3.96	181.55	288.48	13.43	27.64	182.21	1	15
3	17	2	54	1	A	1	20	7.35	30.5	10.23	49.4	0.41	77.78	10.06	2.18	15.23	21.42	2.55	8.8	#NULL!	8.47	16.12	53.33	3.24	12.63	7.34	1.89	329.7	301.5	16.48	23.88	158.74	1	15
3	17	2	54	1	A	1	27	15.39	24.77	2.41	40.69	44.39	46.8	6.31	12.62	1.96	21.36	2.56	15.39	11.02	22.37	7.73	48.03	5.14	20.73	11.94	1.85	3227.89	317.41	24.64	71.95	2915.89	0	16
3	17	2	54	1	A	1	34	5.01	27.08	2.29	32.94	5.89	46.8	5.64	13.29	49.24	21.36	2.58	24.87	11.5	13.93	9.23	40.75	4.11	19.88	4.18	3.7	596.12	175.35	16.09	37.38	978.83	0	16
3	17	2	54	1	A	1	41	5.26	21.6	2.17	23.4	2.32	36.74	4.28	11.95	45.51	11.61	1.92	12.15	4.66	11.88	8.36	36.18	2.33	14.43	7.42	1.01	706.12	202.24	16.69	47.36	503.34	3	16
3	18	2	39	1	B	2	2	5.69	23.44	#NULL!	9.48	13.51	76.7	14.56	7.47	45.66	#NULL!	2.55	64.39	9.26	12.48	22.67	125.93	9.25	8.41	4.88	0.86	89.9	206.06	28.84	15.81	192.33	9	16
3	18	2	39	1	B	2	3	6.88	69.65	1.2	21.55	17.87	108.63	22	9.75	52.18	#NULL!	3.25	30.33	10.54	14.42	17.69	151.86	10.27	10.45	7.35	3.07	78.74	394.71	36.9	22.87	182.19	10	16
3	18	2	39	1	B	2	4	3.01	32.63	#NULL!	80.38	2.49	133.39	3.96	3.54	40.1	#NULL!	0.83	10.87	3.83	10.69	9.57	3.55	2.19	2.78	4.24	#NULL!	91.04	212.82	17.5	8.65	237.72	0	16
3	18	2	39	1	B	2	8	5.1	50.56	#NULL!	25.68	12.53	48.44	2.42	5.56	67.32	#NULL!	1.54	25.89	6.16	10.61	12.01	39.87	4.25	3.97	4.32	#NULL!	239.83	182.84	26.37	12.67	343.5	4.5	16
3	18	2	39	1	B	2	10	8.31	44.8	2.58	43.82	27.09	126.47	28.18	13.95	66.12	0.69	3.58	38.44	11.16	11.59	23.06	162.62	14.46	9.49	8.19	4.94	160.26	144.83	40.9	23.01	510.75	9	16
3	18	2	39	1	B	2	17	6.91	45.03	2.92	15.1	19.17	110.62	21.05	8.62	52.66	#NULL!	2.62	23.08	10.85	12.89	37.8	125.93	10.42	7.69	6.6	3.29	445.04	246.98	37.39	28.4	677.07	10	16
3	18	2	39	1	B	2	24	6.14	38.56	0.73	11.6	14.64	70.67	13.34	11.87	59.39	#NULL!	1.83	9.18	8.93	9.82	57.7	80.66	7.68	4.93	4.08	1.57	472.71	208.65	33.06	22.01	902.77	6	16
3	18	2	39	1	B	2	30	9.57	47.83	6.95	26.27	21.43	130.43	26.52	12.29	67.8	#NULL!	3.58	16.85	12.38	8.32	31.95	170.64	15.07	10.21	8.1	4.83	458.76	217.57	41.13	26.08	2037.8	10	16
3	18	2	39	1	B	2	38	5.58	25.81	#NULL!	21.71	3.62	19.68	4.46	2.31	36.23	#NULL!	1.12	13.81	3.83	3.81	10.88	7.56	4.11	2.18	2.44	#NULL!	495.71	193.05	16.6	11.36	596.22	8.5	16
3	19	1	53	1	B	2	2	1.72	57.97	10.22	56.36	10.49	74.26	16.01	12.27	229.98	15.04	6.11	10.96	#NULL!	33.48	81.48	36.35	9.02	13.32	15.65	9.36	120.03	388.59	#NULL!	20.33	160	0	14
3	19	1	53	1	B	2	3	4.96	93.73	9.31	52.52	8.55	52.86	13.2	11.5	137.57	2.26	5.81	96.93	#NULL!	75.25	164.26	34.01	7.18	12.2	15.3	7.96	231.72	913.39	#NULL!	31.48	172.85	4	14
3	19	1	53	1	B	2	4	10.36	74.4	9.1	41.28	6.62	125.08	11.86	11	218.75	#NULL!	5.59	155.39	#NULL!	109.06	486.9	23.93	6.28	11.75	16	8.66	532.5	1169.28	#NULL!	23.78	353.16	0	14
3	19	1	53	1	B	2	7	1.72	85.65	10.79	15.14	7.01	26.19	11.08	11	241.18	#NULL!	5.59	38.12	#NULL!	35.94	144.18	18.87	5.11	11.52	9.51	8.66	1151.44	1350.45	#NULL!	32.02	432.5	0	14
3	19	1	53	1	B	2	8	4.25	98.11	10.22	64.49	8.17	75.78	14.89	11.72	296.9	1.22	6.11	61.62	#NULL!	37.44	225.11	43.07	6.88	13.32	15.3	10.58	943.34	778.91	#NULL!	31.48	357.9	4	15
3	19	1	53	1	B	2	9	9.27	80.42	11.23	56.36	8.94	71.23	22.15	12.11	232.86	2.72	7.86	43.96	#NULL!	32.41	71.74	59.4	8.71	12.88	16	9.88	547.4	538.48	#NULL!	31.12	99.75	5	15
3	19	1	53	1	B	2	14	5.9	133.66	9.87	43.52	9.91	55.95	13.77	12.22	236.88	#NULL!	6.11	8.09	#NULL!	25.72	86.29	34.01	6.73	12.2	8.94	8.84	753.67	467.38	#NULL!	25.81	576.56	0	15
3	19	1	53	1	B	2	16	8.11	69.23	7.75	24.44	5.46	4.57	9.11	11.55	119.42	#NULL!	5.36	53.33	#NULL!	36.29	48.49	17.19	6.28	11.29	4.33	7.09	413.14	395.7	#NULL!	69.58	392.92	0	15
3	19	1	53	1	B	2	22	7.98	76.25	5.13	19.81	1.86	37.15	4.45	2.44	7.2	#NULL!	0.04	1.66	#NULL!	6.76	7.98	15.54	3.24	0.33	3.91	3.05	558.04	325.32	8	14.92	332.36	0	17
3	19	1	53	1	B	2	29	10.57	122.89	8.3	44.24	1.39	88.65	8.5	3.54	32.47	2.74	2.12	4.12	#NULL!	79.36	9.78	40.19	8.08	0.57	1.73	3.51	549.99	501.84	35.47	35.43	858.36	0	17
3	19	1	53	1	B	2	36	7.35	90.91	3.54	18.49	0.55	42.55	4.45	1.74	17.48	#NULL!	0.04	1.42	#NULL!	5.88	4.41	20.47	4.27	3.57	6.4	3.17	481.2	320.46	4.93	18.95	524.16	0	17
3	20	2	57	1	A	2	2	3.52	50.75	21.41	111.52	14	89.35	25.66	13.96	74.83	8.03	5.74	2.09	#NULL!	9.62	86.29	191.43	25.27	12.43	18.42	7.26	791.49	202.09	#NULL!	58.02	120.04	8	16
3	20	2	57	1	A	2	4	24.35	178.75	242.31	260.79	23.81	817.86	205.09	121.45	599.99	158.12	9.47	35.74	24.67	16.16	317.34	977.18	313.2	18.72	61.34	8.31	2556.2	448.19	14.85	302.18	138.11	6	16
3	20	2	57	1	A	2	5	12.88	136.7	223.02	151.83	13.61	577.24	153.4	35.13	331.65	49.55	7.42	42.05	17.18	17.7	210.09	820.03	170.13	16.54	51.68	7.96	4288.61	549.15	#NULL!	265.14	139.11	8	15
3	20	2	57	1	A	2	10	15.14	138.53	257.44	125.23	3.42	378.8	100.17	16.43	113.41	32.05	3.87	14.25	#NULL!	5.56	18.39	215.75	165.1	2.58	18.42	1.4	2182.25	255.71	9.98	202.53	145.06	8.5	17
3	20	2	57	1	A	2	17	8.56	52.09	38.51	64.98	1.96	83.21	16.72	4.28	34.27	2.94	4.88	3.43	#NULL!	5.99	7.09	47.58	19.98	1.94	1.58	#NULL!	2575.93	427.18	13.8	62.82	205.6	0	17
3	20	2	57	1	A	2	24	10.97	81	109.29	85.76	7.61	210.34	66.43	9.47	31.57	9.34	1.93	6.13	#NULL!	7.27	14.75	130.46	47.92	2.58	9.63	3.51	1840.16	499.14	15.35	102.59	184.48	8	17
3	20	2	57	1	A	2	31	8.75	55.93	104.68	96.62	2.83	124.07	39.44	7.37	24.17	6.41	0.67	8.84	#NULL!	4.5	7.76	96	44.84	1.02	4.14	2.82	1751.71	254.36	10.13	77.75	156.46	5	17
3	20	2	57	1	A	2	38	15	85.14	264.56	115.32	14.38	402.4	131.83	20.95	149.88	23.17	3.27	10.01	#NULL!	4.87	12.94	263.31	149.1	3.66	17	4.3	1795.72	348.59	14.29	180.94	261.21	10	17
3	21	2	21	1	A	2	1	2.54	8.3	2.19	10.28	9.99	2.26	2.06	0.42	110.81	#NULL!	1.56	6.74	#NULL!	6.07	18.85	39.71	0.63	3.97	10.29	#NULL!	103.85	98.72	#NULL!	11.88	180.7	0	14
3	21	2	21	1	A	2	4	9.27	16.99	1.54	5.66	5.89	26.36	0.31	0.9	39.42	#NULL!	1.56	36.27	#NULL!	22.78	17.71	0.72	0.42	3.56	0.25	1.4	901.71	762.35	6.28	41.05	401.21	0	14
3	21	2	21	1	A	2	6	3.92	14.92	0.5	29.1	20.01	19.64	1.69	0.73	63.48	#NULL!	2.58	3.07	#NULL!	13.31	5.74	3.2	0.42	1.65	4.32	0.38	433.39	272.6	#NULL!	7.05	217.64	0	14
3	21	2	21	1	A	2	8	6.6	17.27	1.54	25.32	145.57	29.06	2.16	1.57	27.97	#NULL!	0.54	1.26	#NULL!	10.81	6.19	28.69	2.74	11.35	4.14	3.05	320.2	313.2	6.28	11.49	119.09	7	14
3	21	2	21	1	A	2	11	7.1	13.28	0.93	16.08	84.76	37.15	2.39	1.4	153.84	#NULL!	1.69	3.39	#NULL!	11.18	5.52	27.05	3.24	14.43	13.82	2.12	501.82	309.43	9.03	13.42	313.65	7	14
3	21	2	21	1	A	2	14	7.73	25.85	3.89	15.81	32.88	64.21	4.45	3.35	32.81	#NULL!	1.31	1.18	#NULL!	18.7	4.41	36.08	5.6	0.33	0.06	3.51	339.27	547.98	8.35	16.4	288.19	8	16
3	21	2	21	1	A	2	15	5.85	18.86	0.78	10.28	35.93	23.67	0.26	0.9	48.33	#NULL!	0.6	1.5	#NULL!	11.92	0.87	10.61	2.49	5.34	3.49	1.4	361.12	367.71	4.93	12.27	300.17	7	16
3	21	2	21	1	A	2	19	5.24	16.42	#NULL!	8.73	21.27	18.3	2.16	0.58	111.17	#NULL!	0.26	0.65	#NULL!	8.07	2.63	12.25	0.84	0.64	2.19	#NULL!	460.95	270.36	5.85	10.71	647.72	0	16
3	21	2	21	1	A	2	26	5.94	19.34	3.64	22.36	5.24	1.57	2.21	10.92	3.37	#NULL!	1.34	19.64	4.1	7.8	5.41	26.39	4.84	1.94	2.41	2.02	307.49	260.14	9.28	26.03	745.8	5	17
3	21	2	21	1	A	2	33	5.64	14.14	0.79	23.05	1.68	65.65	13.34	7.72	21.19	#NULL!	1.22	14.32	#NULL!	4.94	3.77	151.86	3.41	2.18	4.14	0.28	1027.2	230.79	5.92	25.21	914.08	6	15
3	21	2	21	1	A	2	40	4.2	13.75	1.35	1.72	1.35	1.57	0.05	9.17	42.51	#NULL!	1.3	24.87	2.8	3.9	2.42	144.96	4.26	3.11	9.63	0.65	494.48	191.62	7.31	21.73	601.12	5	13
3	22	2	18	1	A	1	2	2.68	38.22	#NULL!	11.31	2.81	44.37	10.42	1.43	42.76	#NULL!	1.15	39.48	7.93	17.48	26.91	44.59	0.65	3.25	7.52	#NULL!	210.76	291.1	21.55	12.02	345.02	4	14
3	22	2	18	1	A	1	3	1.81	12.87	#NULL!	22.41	2.49	40.29	5.97	0.95	34.29	#NULL!	0.67	24.88	5.42	21.44	59.49	41.45	0.23	2.78	5.69	#NULL!	295.02	722.6	8.55	21.58	569.99	7	14
3	22	2	18	1	A	1	5	5.49	51.78	#NULL!	25.68	9.94	58.58	8.94	3.84	54.1	#NULL!	1.31	10.58	7.59	10.03	18.07	68.9	2.81	3.73	8.95	#NULL!	924.29	386.97	18.37	22.87	569.19	7	14
3	22	2	18	1	A	1	11	8.11	35.83	11.02	56.71	5.2	132.26	15.61	6.78	11.02	#NULL!	2.55	2.38	4.06	5.5	17.94	75.49	12.11	3.88	5.9	4.41	445.92	201.03	9.35	11.49	635.63	0	15
3	22	2	18	1	A	1	16	4.64	33.28	1.54	29.95	0.55	31.75	3.54	0.9	1.06	#NULL!	0.67	1.98	#NULL!	4.15	7.31	23.76	0.84	0.09	2.38	#NULL!	558.72	203.55	5.85	3.03	791.91	5	15
3	22	2	18	1	A	1	23	7.6	34.94	5.5	29.95	2.54	72.35	8.5	2.62	25.98	#NULL!	1.18	3.76	#NULL!	6.37	12.49	45.12	2.74	1.92	2.65	2.59	789.12	306.7	8.18	12.65	707.53	8	15
3	22	2	18	1	A	1	30	32.73	69.77	58.12	197.26	31.28	518.05	46.06	38.19	70.17	21.86	14.81	7.14	17.27	9.9	45.6	261.67	49.64	20.18	21.82	32.02	600.12	371.9	23.56	59.24	708.29	7	15
3	23	2	31	1	A	2	10	32.76	126.76	13.32	99.69	9.78	114.62	16.36	19.66	65.81	55.37	4.38	42.44	16.03	36.61	50.82	168.72	16.53	19.03	32.85	10.02	1045.04	517.74	30.36	96.12	822.43	8	9
3	23	2	31	1	A	2	12	27.57	154.06	4.89	60.46	11.23	87.56	10.9	15.01	44.57	33.95	4.19	42.29	12.63	38.51	39.89	103.66	15.15	10.52	18.89	7.02	1301.94	562.07	19.81	79.48	1097.01	1	9
3	23	2	31	1	A	2	14	23.86	112.35	6.97	51.96	3.51	58.08	7.58	11.37	54.31	27.56	3.44	41.81	16.03	38.4	35.92	97.7	11.64	10.52	16.71	5.68	849.59	398.78	20.94	71.53	618.24	1.5	9
3	23	2	31	1	A	2	17	20.09	71.22	1.52	42.7	2.54	36.05	4.61	6.21	153.84	10.69	2.69	51.93	#NULL!	36.29	29.91	35.83	3.55	5.16	10.74	0.9	1166.63	447.96	20.94	56.53	1066.78	2.5	9
3	23	2	31	1	A	2	18	19.77	74.65	20.23	72.19	9.78	127.54	10.36	13.51	63.48	21.94	4.38	40.38	16.03	40.8	28.18	113.3	24.68	6.59	21.04	8.35	770.34	278.15	21.39	54.6	836.26	2.5	10
3	23	2	31	1	A	2	20	19.29	62.14	10.93	56.29	2.31	73.21	7.58	10.43	40.1	23.09	3.82	59.66	#NULL!	49.32	27.6	69.77	12.34	11.35	11.5	5.87	491.62	317.11	19.34	49.58	348.31	4	14
3	23	2	31	1	A	2	25	18.5	77.33	9.96	51.96	0.98	73.21	9.26	11.06	54.82	31.86	3.82	18.53	5.75	23.91	26.73	89.5	13.75	10.1	15.98	3.89	640.69	233.67	19.58	44.22	733.58	0	11
3	23	2	31	1	A	2	33	15.76	90.23	4.89	47.44	0.98	82.85	13.54	13.81	64.43	47.87	4.19	27.48	8.46	23.1	33.07	109.49	11.64	16.06	18.16	5.48	819.42	336.81	21.39	54.6	700.18	0	15
3	24	1	52	1	A	2	2	1.37	26.69	#NULL!	9.67	2.99	22.03	2.06	0.29	83.97	#NULL!	0.73	41.72	#NULL!	8.56	17.19	9.14	1.52	3.55	7.58	#NULL!	493.71	546.61	2.6	15.19	405.48	4	15
3	24	1	52	1	A	2	8	2.2	39.21	8	35.25	3.75	57.8	4.34	2.61	25.98	#NULL!	1.26	3.27	2.06	7.18	10.12	48.29	2.73	3.26	7.58	#NULL!	514.94	191.43	3.11	19.23	416.71	8	13
3	24	1	52	1	A	2	13	1.92	46.88	4.28	22.11	2.52	70.14	5.86	5.82	50.11	7.77	1.53	3.74	4.61	8.32	11.06	74.81	10.59	6.65	9.3	#NULL!	679.92	230.46	2.47	21.12	487.96	4	13
3	24	1	52	1	A	2	20	3.37	53.47	#NULL!	25.68	0.03	35.47	3.33	1.63	102.38	#NULL!	1	8.84	1.21	7.54	5.47	32.91	6.88	4.17	5.88	#NULL!	800.64	290.21	2.6	15.19	783.65	0	17
3	24	1	52	1	A	2	27	2.2	53.29	1.2	4.62	1.28	57.8	4.6	2.94	241.18	#NULL!	1.23	0.76	2.81	5.98	13.34	62.06	5.04	5.25	7.24	#NULL!	1579.78	285.69	5.25	22.04	1048.44	2	17
3	24	1	52	1	A	2	34	4.07	62.53	8	37.66	3.75	100.12	6.62	4.86	237.09	1.3	1.47	8.09	4.3	8.56	13.34	76.04	1.09	7.35	9.64	0.62	1003.09	312.72	5.3	23.83	747.61	2	16
3	24	1	52	1	A	2	41	0.91	51.32	#NULL!	9	0.03	85.27	6.62	5.66	1.96	10.69	1.06	14.25	2.25	5.49	12.58	69.81	2.14	9.06	8.61	#NULL!	1087.25	254.74	3.95	18.26	978.24	0	16
3	25	2	55	1	B	1	4	5.58	39.52	0.95	9	14.33	88.26	3.83	0.97	8.74	#NULL!	0.67	51.96	#NULL!	17.7	12.39	48.29	10.42	2.7	13.82	0.49	1514.79	584.12	4.3	24.71	2887.54	9	17
3	25	2	55	1	B	1	5	8.81	37.65	0.71	39.55	1.69	82.27	4.85	3.74	25.98	#NULL!	0.78	36.77	#NULL!	13.33	15.07	53.95	11.64	4.17	12.42	#NULL!	1296.55	336.84	4.86	28.09	3046.56	7	17
3	25	2	55	1	B	1	7	5.39	34.56	#NULL!	21.71	2.1	70.14	4.22	2.29	35.86	#NULL!	0.73	12.88	#NULL!	17.76	11.06	45.38	2.14	3.44	8.95	#NULL!	584	269.03	3.83	21.58	2208.46	8	17
3	25	2	55	1	B	1	11	3.79	33.46	5.33	27.63	2.1	85.27	5.36	4.23	137.57	#NULL!	1	12.88	2.25	24.41	11.06	64.68	19.98	5.25	7.75	#NULL!	350.92	135.95	3.95	22.94	1083.38	0	11
3	25	2	55	1	B	1	18	1.92	31.09	6.39	32.78	4.98	85.27	4.85	4.55	111.74	#NULL!	1.17	10.86	2.44	16.94	6.2	60.74	9.25	4.17	7.58	0.98	363.61	128	3.71	22.94	571.33	0	11
3	25	2	55	1	B	1	25	6.34	32.68	11.52	44.58	8.04	97.17	7.38	5.18	11.02	#NULL!	1.29	22.06	2.98	6.46	9.93	89.16	0.44	5.95	10.85	1.23	797.25	112.49	5.08	28.09	1351.37	0	12
3	25	2	55	1	B	1	32	2.2	40.74	4.28	23.54	0.24	94.21	7.13	5.18	45.51	#NULL!	0.89	7.12	#NULL!	5.19	11.44	67.26	3.24	6.3	7.24	#NULL!	496.4	155.01	3.71	20.18	1036.09	0	13
4	1	2	62	1	A	2	5	9.31	39.16	12.71	43.75	7.3	46.49	6.73	6.61	262.15	34	20.35	40.82	8.28	8.56	24.99	27.1	16.94	2.11	10.86	7.34	728.26	218.81	25.29	61.16	280.26	0	15
4	1	2	62	1	A	2	8	9.97	48.45	13.92	42.93	15.29	70.86	9.45	7.28	193.79	49.61	19.21	64.42	10.02	12.21	42.9	44.86	16.94	3.78	19.04	7.76	696.81	319.94	30.16	69.58	160.84	3	15
4	1	2	62	1	A	2	9	4.34	37.87	7.82	36.97	4.75	34.66	10.75	3.1	208.74	20.71	30.49	42.35	#NULL!	9.98	31.2	0.27	7.99	0.28	7.99	2.47	620.6	288.81	6.22	39.52	191.68	5	15
4	1	2	62	1	A	2	10	10.84	36.83	16.2	35.2	10.85	46.49	5.8	5.93	276.5	41.94	19.21	42.64	14.47	8.35	28.13	27.1	17.75	2.54	10.86	6.92	686.99	203.85	27.81	60.81	398.98	0	15
4	1	2	62	1	A	2	17	15.36	88.3	11.9	36.09	21.56	52.14	9.45	10.55	207.54	72.97	3.57	31.49	18.86	8.56	31.95	32.41	22.57	7.12	9.72	9.81	416.13	262.33	34.47	82.41	160.84	0	13
4	1	2	62	1	A	2	24	1.7	44.15	8.1	9.62	8.51	28.36	1.77	1.96	123.64	#NULL!	3.25	22.73	10.82	9.4	14.96	8.97	7.16	0.4	4.69	0.11	559.09	242.44	9.47	23.31	146.11	0	16
4	1	2	62	1	A	2	31	1.7	66.53	1.98	16.65	3.39	14.49	11.24	0.28	132.62	11.37	2.02	23.57	5.21	10.88	7.36	9.14	6.33	1.23	1.77	#NULL!	481.72	307.66	6.22	36.72	214.83	7	16
4	1	2	62	1	A	2	39	8.86	39.16	10	14.88	16.36	40.68	8.56	6.61	113.59	46.35	0.84	9	21.68	6.78	23.39	43.66	19.36	5.38	6.21	11.42	564.62	167.84	42.04	54.5	338.63	5	14
4	2	1	18	1	A	1	2	3.25	39.9	11.73	27.93	6.48	15.43	3.53	1.16	48.33	#NULL!	0.75	40.01	15.14	47.55	78.83	20.04	2.59	2.52	16.84	4.17	291.48	271.67	21.72	26.54	132.86	10	11
4	2	1	18	1	A	1	3	3.04	31.97	11.33	24.95	5.51	17.48	2.6	1.88	39.42	#NULL!	0.89	30.07	22.39	7.8	78.83	8.34	1.84	1.35	18.05	5.07	490.61	155.56	13.91	22.77	342.28	7	13
4	2	1	18	1	A	1	9	3.29	19.22	5.33	16.01	1.25	16.45	2.6	1.23	80.67	#NULL!	0.81	14.49	11.48	12.99	138.74	4.69	1.52	2.52	9.18	2.86	317.79	262.12	10.22	24.23	42.11	9	12
4	2	1	18	1	A	1	10	2.79	19.11	1.5	39.55	0.1	13.91	1.84	1.28	55.16	#NULL!	0.73	9.91	9.82	11.57	109.13	1.92	1.14	1.35	3.65	2.52	300.79	197.32	#NULL!	16.28	43.62	6	12
4	2	1	18	1	A	1	13	2.58	20.39	1.5	21.765	3.81	9.86	1.32	2.53	33.02	#NULL!	0.63	9	6.44	9.89	73.69	118.47	0.72	1.04	2.84	2.71	272.84	205.2	#NULL!	7.51	50.85	6	12
4	2	1	18	1	A	1	14	3.42	21.82	7.9	23.05	2.6	20.55	2.6	0.3	48.04	#NULL!	0.77	7.73	9.82	16.08	47.5	1.92	1.68	2.23	5.92	3.09	337.12	264.81	7.99	26.54	78.97	6	12
4	2	1	18	1	A	1	16	2.94	14.81	#NULL!	44.24	12.53	4.64	0.8	0.72	64.05	#NULL!	3.92	19.15	#NULL!	10.86	10.31	12.25	2.85	2.94	2.38	0.51	284.64	172.9	#NULL!	16.74	145.04	8	16
4	2	1	18	1	A	1	23	2.01	16.5	#NULL!	80.38	2.49	24.31	3.62	1.15	42.51	#NULL!	4.21	6.28	#NULL!	7.44	11.03	7.22	3.17	3.95	3.78	#NULL!	445.46	159.17	#NULL!	7.05	182.31	10	16
4	2	1	18	1	A	1	30	3.59	18.24	#NULL!	9.67	0.18	2.06	1.22	0.93	57.67	#NULL!	3.99	11.1	8.41	9.71	14.97	1.51	3.17	3.11	2.11	2.3	376.22	191.52	#NULL!	8.23	159.35	8	16
4	2	1	18	1	A	1	38	5.03	36.66	1.72	20.08	1.75	21.89	3.79	1.92	95.55	#NULL!	6.21	14.05	12.03	10.33	48.25	18.87	5.04	3.44	4.07	3.31	513.8	197.63	28.14	18.79	543.48	7	17
4	3	2	19	1	A	2	19	5.09	35.89	#NULL!	43.06	7.12	9.9	6.62	3.77	186.47	#NULL!	2.21	20.61	17.21	4.35	52.26	10.61	4.19	9.29	6.55	1.81	1781.16	292.8	18.01	28.65	583.7	7	12
4	3	2	19	1	A	2	20	5.31	29.1	#NULL!	73.42	12.51	0.23	2.94	0.37	192.24	#NULL!	2.12	18.5	#NULL!	4.64	28.82	0.72	4.6	15.5	3.02	2.58	1785.17	280.31	38.06	16.06	640.41	5	12
4	3	2	19	1	A	2	22	6.77	37.86	2.16	82.34	13.53	20.4	0.88	8	238.72	#NULL!	1.98	14.65	26.34	7.74	49.98	34.98	6.06	17.08	8.3	4.02	2408.42	320.22	43.82	39.39	1572.44	5	12
4	4	2	42	1	A	2	6	3.8	29.87	4.22	16.01	1.83	21.58	3.14	5.73	81.78	#NULL!	0.68	55.75	3.19	90.88	241.21	41.1	3.39	1.94	16.84	15.05	629.15	494.46	35.18	29.6	2269.73	4	11
4	4	2	42	1	A	2	7	4.55	22.08	7.2	27.93	3.37	42.41	6.13	9.51	111.99	#NULL!	1.06	53.33	15.81	40.15	296.74	55.7	4.32	4.18	24.12	21.4	530.99	334.21	47.99	42.85	316.59	5	11
4	4	2	42	1	A	2	8	5.34	25.19	9.04	46.75	6.09	56.14	9.11	14.9	130.15	0.26	1.27	45.46	22.94	29.57	241.21	64.85	4.52	5.65	29.94	10.85	1647.9	302.13	58.82	61.72	272.24	3	99
4	4	2	42	1	A	2	14	3.52	75.56	4.27	25.96	4.15	28.82	3.53	2.53	39.42	#NULL!	0.87	12.2	8.93	20.01	63.33	24.26	1.52	2.66	14.79	4.47	827.79	456.15	38.65	22.77	379.99	8	11
4	4	2	42	1	A	2	16	4.51	73.48	11.45	8.73	6.09	26.75	3.68	4.09	46.9	#NULL!	0.84	16.34	11.48	20.21	81.39	17.19	2	2.66	13.32	5.07	850.64	697.15	45.03	34.85	379.56	8	13
4	4	2	42	1	A	2	6	4.2	24.58	5.02	69.22	17.43	23.64	1.84	4.09	77.34	4.93	0.87	17.78	4.64	35.33	99.12	68.74	3.85	12.98	16.02	2.9	2604.42	584.94	43.1	37.87	2513.55	4	11
4	5	2	21	1	A	1	2	3.63	48.55	0.8	57.06	9.99	20.04	1.25	8.62	325.21	#NULL!	0.46	171.78	#NULL!	25.77	251.7	155.63	2.51	0.03	8.73	1.34	1095.37	466.5	70.98	2.52	1015.61	4	11
4	5	2	21	1	A	1	3	2.99	35.47	1.97	48.28	22.53	7.86	1.39	12.11	435.36	#NULL!	0.51	43.84	#NULL!	10.39	189.36	161.86	2.85	0.73	11.39	2.62	912.08	283.21	88.08	6.5	1462.94	4	11
4	5	2	21	1	A	1	6	3.61	34.93	5.53	76.81	43.2	51.9	6.69	5.31	76.78	#NULL!	1.33	17.3	21.28	15.83	172.63	105.85	7.57	9.01	25.64	4.67	381.34	156.89	89.04	34.85	196.44	2	12
4	5	2	21	1	A	1	7	5.84	45.25	9.93	117.04	58.8	88.71	13.05	13.51	119.6	12.73	2.51	15.1	34.18	19.35	247.04	145.23	17.12	15.4	33.96	10.52	446.99	163.32	114.55	56.22	156.59	0	12
4	5	2	21	1	A	1	9	4.55	51.45	7.95	84.08	46.95	60.38	9.76	8.75	77.34	0.94	1.96	13.28	30.39	13.08	177.42	115.11	9.75	12.36	26.96	7.24	442.31	234.7	99	44.22	115.22	0	12
4	5	2	21	1	A	1	16	4.13	32.56	1.81	25.68	3.45	31.5	5.15	1.61	155.07	#NULL!	4.88	9.63	7.58	7.35	21.02	25.93	6.68	4.64	5.08	3.81	468.09	131.05	#NULL!	5.09	361.44	2	17
4	5	2	21	1	A	1	23	2.94	16.17	#NULL!	21.71	2.17	8.42	2.37	0.72	304.44	#NULL!	4.39	9.09	1.99	6.6	16.04	25.93	4.52	3.11	3.5	0.51	1259.41	114.19	#NULL!	3.37	688.91	2.5	13
4	5	2	21	1	A	1	30	5.26	29.64	6.37	22.75	14.37	89.23	8.58	3.67	98.34	13.04	2.92	12.11	9.18	4.6	21.91	144.96	7.23	3.55	5.75	3.96	309.4	107.58	#NULL!	13.77	687.08	2	15
4	5	2	21	1	A	1	35	3.72	16.8	1.84	12.67	4.75	28.06	1.81	2.55	55.28	7.19	1.87	6.6	1.5	2.7	6.79	103.4	3.77	1.63	3.49	#NULL!	343.31	39.7	#NULL!	2.16	507.61	5	17
4	5	2	21	1	A	1	42	4.15	66.27	9.1	17.23	25.87	13.4	2.3	2.44	130.96	#NULL!	0.72	4.59	5.87	6.5	47.5	60.94	2.17	1.65	3.38	2.06	695.22	157.29	69.86	21.77	178.02	2	16
4	6	2	24	1	A	1	14	2.22	8.52	0.7	10.01	118.66	13.43	0.29	2.28	342.87	8.22	1.62	5.28	#NULL!	10.16	3.62	53.65	3.31	0.86	5.16	#NULL!	200.96	242.48	#NULL!	15.11	209.61	8	14
4	6	2	24	1	A	1	16	2.08	6.61	#NULL!	9.2	0.59	4.45	0.74	2.05	301.21	7.7	2.43	17.25	#NULL!	10.07	47.5	32.59	2.59	0.49	3.85	#NULL!	151.52	325.33	#NULL!	6.3	149.08	0	14
4	6	2	24	1	A	1	17	2.43	13.63	2.43	12.14	0.92	32.12	2.54	2.74	377.59	9.62	2.22	4.57	#NULL!	6.05	0.18	58.55	3.93	0.97	3.94	0.61	200.47	238.66	#NULL!	11.6	99.83	6	13
4	6	2	24	1	A	1	22	2.58	16.37	1.33	9.6	0.22	27.61	1.59	2.71	164.51	12.13	2.02	0.33	0.72	6.91	2.81	60.51	4.43	1.19	3.94	#NULL!	263.27	238.26	#NULL!	16.08	172.04	2	13
4	6	2	24	1	A	1	23	3.22	26.54	0.92	9.87	5.45	38.38	5.71	2.31	237.09	6.08	2.07	7.81	3.02	11.19	18.86	94.01	2.73	2.33	9.34	#NULL!	682.77	149.21	#NULL!	16.08	766.37	0	13
4	6	2	24	1	A	1	29	3.775	53.285	7.635	21.765	8.66	92.245	10.75	4.35	291.75	19.135	2.865	11.295	8.505	11.635	43.025	119.575	10.575	2.655	7.03	7.96	234.145	404.975	#NULL!	37.945	321.45	5	14
4	6	2	24	1	A	1	31	2.47	16.28	1.13	11.08	13.53	23.99	1.15	2.61	263.6	9.89	1.58	1.07	1.32	6.02	7.95	59.53	4.18	0.69	4.29	0.34	135.21	132.73	#NULL!	10.43	115.84	7	14
4	6	2	24	1	A	1	35	2.55	21.95	0.24	10.28	0.41	18.05	1.92	2.49	183	9.8	1.52	7.59	#NULL!	4.61	3.62	44.73	3.77	0.69	2.1	#NULL!	362.92	161.35	#NULL!	3.85	202.85	8	14
4	6	2	24	1	A	1	37	2.43	16.63	1.02	9.87	1.25	10.16	0.14	2.49	158.79	7.53	1.5	36.77	#NULL!	4.77	5.62	35.65	3.89	0.83	2.4	#NULL!	239.42	141.93	#NULL!	15.11	396.93	4	14
4	6	2	24	1	A	1	38	2.52	16.54	0.92	11.08	5.12	9.22	0.42	2.34	146.21	8.75	1.58	1.98	#NULL!	5.66	2.6	37.68	3.46	0.9	2.7	#NULL!	245.17	161.01	#NULL!	29.6	500.6	0	14
4	6	2	24	1	A	1	42	2.49	31.25	2.53	10.28	2.49	23.99	2.33	2.8	91.86	8.57	1.86	5.2	#NULL!	6.95	1.11	64.4	4.18	1.33	3.54	#NULL!	230.84	231.23	#NULL!	12.71	452.63	2	14
4	7	2	70	1	B	1	5	2.99	43.97	3.11	39.55	12.34	12.38	2.3	1.99	12.07	#NULL!	1	12.41	13.01	14.64	260.99	19.57	5	3.08	54.95	3.38	979.15	710.3	34.28	7.51	203.41	5	9
4	7	2	70	1	B	1	6	3.08	46.34	3.16	49.79	9.21	9.36	1.92	1.99	11.45	#NULL!	1.06	10.36	6.44	9.33	189.36	13.32	2.77	2.94	43.18	2.34	808.44	598.94	22.34	2.52	262.4	6	9
4	7	2	70	1	B	1	8	2.32	23.7	#NULL!	13.3	1.34	12.14	0.34	1.01	45.18	#NULL!	5.03	16.2	1.99	10.77	46.84	47.58	3.01	2.94	16.83	#NULL!	1279.14	323.89	#NULL!	34.85	1088.72	6	13
4	7	2	70	1	B	1	14	2.21	58.32	#NULL!	8.73	3.81	8.42	0.8	0.72	74.12	#NULL!	3.99	11.71	#NULL!	13.55	26.7	27.7	3.17	3.27	5.52	#NULL!	816.9	327.03	#NULL!	22.94	1420.72	8	15
4	7	2	70	1	B	1	22	5.48	26.33	2.66	23.31	3.89	19.47	4.14	4.58	110.19	2.57	4.8	7.69	7.58	7.16	31.65	10.69	10.59	4.29	6.25	3.06	2141.57	215.18	#NULL!	28.28	1091.71	3.5	13
4	8	2	28	1	A	2	2	2.72	26.63	0.96	5.66	11.95	6.36	1.54	0.37	22.4	#NULL!	0.65	10.85	#NULL!	8.9	24.23	118.47	23.32	1.94	2.84	2.25	433.98	426.81	61.01	16.28	166.7	5	14
4	8	2	28	1	A	2	3	4.24	49.49	2.19	16.08	22.14	9.36	1.54	11.66	42.3	#NULL!	0.84	108	#NULL!	25.58	141.18	99.08	126.4	2.23	15.2	6.56	673.44	537.11	74.55	26.54	632.25	5	18
4	8	2	28	1	A	2	4	4.24	40.81	1.33	57.06	21.16	12.38	1.54	1.74	59.12	#NULL!	0.78	31.11	#NULL!	21.18	50.16	105.42	88.67	1.04	10.74	7.5	632.8	570.74	66.12	18.59	284.97	10	18
4	8	2	28	1	A	2	5	6.29	57.37	1.75	12.05	55.64	21.58	1.39	7.47	75.39	#NULL!	0.84	83.22	#NULL!	67.51	203.61	104.16	73.05	1.04	14.16	6.87	2000.85	1058.14	68.15	19.69	6116.86	8	13
4	8	2	28	1	A	2	11	7.23	22.92	3.51	58.09	7.48	27.91	7.11	4.4	138.86	1.16	4.88	15.86	11.02	18.95	18.18	31.85	40.02	5.16	6.4	6.77	466.7	182.57	9.16	20.5	513.25	5	18
4	8	2	28	1	A	2	19	5.94	61.47	3.61	11.51	35.88	45.74	10.88	3.89	73.38	#NULL!	4.8	12.71	12.03	22.59	20.31	41.36	207.46	5.34	13.07	14.93	312.42	194.34	53.62	19.22	509.15	5	15
4	8	2	28	1	A	2	26	4.02	60.28	0.96	62.79	44.62	15.82	3.44	3.38	73.01	#NULL!	4.06	12.71	0.88	19.2	9.59	29.48	206.71	6.4	20	21.69	437.82	162.3	76.23	11.15	525.6	5	16
4	8	2	28	1	A	2	33	4.02	62.58	#NULL!	30.31	25.29	14.59	0.8	1.23	76.72	#NULL!	3.92	4.81	#NULL!	14.58	9.59	18.87	202.25	4.81	14.01	12.63	539.06	159.92	55.88	13.42	382.55	2	16
4	8	2	28	1	A	2	41	3.37	57.63	#NULL!	21.71	40.49	4.64	0.58	0.86	57.67	#NULL!	3.92	10.1	#NULL!	13.59	9.59	6.07	160.26	4.81	13.54	14.2	523.68	181.28	66.22	9.31	394.49	8	15
4	9	1	26	1	A	2	5	4.2	24.58	5.02	69.22	17.43	23.64	1.84	0.9	77.34	4.93	0.87	17.78	4.64	35.33	99.12	68.74	3.85	12.98	16.02	2.9	2604.42	584.94	43.1	37.87	2513.55	8	16
4	9	1	26	1	A	2	6	3.25	36.5	7.74	82.89	17.04	20.55	3.22	3.38	111.17	11.01	0.78	10.54	5.87	29.26	60.71	66.58	5.3	14.79	12.68	3	998.74	514.79	38.23	37.5	1329.23	7	16
4	9	1	26	1	A	2	7	4.75	78.48	16.72	119.08	22.53	31.94	3.22	2.28	107.08	23.42	1.12	17.06	10.66	36.12	72.4	81.64	7.99	25.58	14.16	4.87	1406.17	749.35	44.65	61.44	1356.07	9	15
4	10	2	19	1	B	1	6	2.72	22.92	#NULL!	25.32	1.86	1.7	10.09	1.99	57.42	#NULL!	1.28	14.78	#NULL!	4.79	93.68	48.29	2.26	1.82	14.69	0.77	426.49	187.18	#NULL!	19.95	66.87	10	13
4	10	2	19	1	B	1	7	2.63	22.71	0.69	26.29	3.15	1.7	3.83	4.3	43.47	#NULL!	1.33	7.75	#NULL!	4.97	164.81	114.27	1.7	0.64	9.97	0.77	439.31	129.01	12.87	16.74	112.52	8	13
4	10	2	19	1	B	1	10	2.98	50.48	#NULL!	45.28	12.17	20.4	3.96	6.7	88.11	#NULL!	1.46	6.24	4.52	12.52	184.37	33.62	2.55	3.95	7.14	6.51	266.91	141.59	47.61	27.65	193.71	3	13
4	10	2	19	1	B	1	11	2.57	23.05	#NULL!	32.65	6.45	3.11	1.15	1.65	55.69	#NULL!	1.82	10.05	#NULL!	16.16	137.93	20.47	1.63	3.57	7.73	0.77	1076.47	277.3	#NULL!	16.06	225.16	5	13
4	10	2	19	1	B	1	13	2.4	32.66	#NULL!	29.1	1.86	24.31	16.36	4.3	81.7	#NULL!	3.37	7.67	#NULL!	1.9	72.24	9.14	1.7	1.29	2.66	0.37	1226.64	332	#NULL!	11.51	590.74	8	13
4	10	2	19	1	B	1	17	4.36	84.89	#NULL!	19	5.12	0.23	22	3.67	236.51	#NULL!	3.49	6.24	#NULL!	6.18	116.58	9.14	1.98	1.82	2.66	0.91	1181.07	402.15	18.01	27.65	603.63	10	13
4	10	2	19	1	B	1	19	3.69	83.25	#NULL!	29.1	12.34	7.21	12.39	5.3	92.15	#NULL!	2.65	4.83	#NULL!	6.65	130.86	15.54	3	3.57	4.04	5.62	906.58	471.19	46.22	30.59	508.7	5	13
4	10	2	19	1	B	1	21	3.22	81.76	#NULL!	17.85	6.29	1.7	13.05	1.99	127.68	#NULL!	1.82	5.78	#NULL!	2.02	149.95	64.4	2.05	2.75	3.37	1.18	1070.04	337.08	29.99	26.11	362.95	8	13
4	10	2	19	1	B	1	24	3.39	44.73	#NULL!	19	6.78	3.11	7.13	1.99	154.16	#NULL!	1.4	5.15	#NULL!	6.11	222.76	40.19	2.05	0.64	1.09	1.6	1410.34	296.61	39.16	22.3	917.83	3	13
4	10	2	19	1	B	1	25	2.83	31.79	#NULL!	23.31	1.86	0.23	2.3	1.99	77.29	#NULL!	1.33	3.17	#NULL!	0.77	188.25	21.53	1.98	0.64	21.04	0.64	1150.35	202.24	15.64	17.41	672.38	0	13
4	10	2	19	1	B	1	26	2.54	51.37	#NULL!	16.65	1.86	0.23	5.22	3.54	151.24	#NULL!	1.33	3.85	#NULL!	0.7	138.94	58.55	1.84	1.82	9.15	0.64	1301.52	269.03	#NULL!	13.13	603.63	0	13
4	10	2	19	1	B	1	31	3.99	39.75	#NULL!	28.18	3.15	0.23	1.15	1.28	73.89	#NULL!	1.4	9.62	#NULL!	7.93	160.86	1.51	2.12	2.23	1.91	1.04	1261.28	367.32	3.7	23.43	519.98	5	13
4	11	2	19	1	A	2	7	4.33	30.67	2.83	17.23	31.97	88.17	11.65	8.75	94.21	#NULL!	2.27	23.38	36.92	26.55	272.56	123.09	1.22	13.46	29.02	17.35	754.87	390.39	50.49	30.03	133.52	8	14
4	11	2	19	1	A	2	9	4.59	37.38	2.6	9.05	29.21	90.33	12.39	12.11	152.45	#NULL!	2.27	21.32	37.74	23.25	287.55	144.82	0.79	13.1	25.45	15.68	1774.3	330.12	73.74	36.38	3250.57	9	16
4	11	2	19	1	A	2	13	5.13	116.27	2.28	31.7	29.21	61.44	12.72	5.93	180.4	#NULL!	3.05	11.65	42.1	19.8	292.14	119.31	0.65	14.31	23.93	10.74	1390.33	306.19	99.67	25.63	800.89	8	16
4	11	2	19	1	A	2	14	4.06	33.7	3.02	19.57	35.12	71.03	11.24	3.67	132.31	#NULL!	2.2	64.83	38.96	24.6	327.58	104.16	1.07	14.07	26.59	14.43	1194.02	280.43	112.1	30.03	146.3	7	16
4	11	2	19	1	A	2	16	8.34	23.75	2.24	10.6	29.02	77.45	9.6	0.3	267.55	#NULL!	2.44	12.69	40.55	19.56	396.43	108.8	1.22	13.58	28.46	8.84	5538.15	450.65	45.4	59.15	2069.03	5	16
4	11	2	19	1	A	2	20	7.18	38.16	5.99	49.04	97.22	73.17	12.97	2.78	482.05	#NULL!	2.11	10.88	39.76	21.34	394.19	163.94	2.17	17.43	37.01	11.46	5363.63	371.76	88.56	42.16	3646.62	6	16
4	11	2	19	1	A	2	21	6.66	35.67	3.78	27.93	77	60.38	9.93	0.97	396.48	#NULL!	1.99	9.77	39.36	14.85	344.62	121.83	0.93	15.52	34.86	7.34	5622.2	340.1	55.26	29.18	4913.25	6	0
4	11	2	19	1	A	2	23	4.8	29.52	2.1	5.51	42.61	68.36	10.34	8.75	257.18	#NULL!	1.65	8.86	38.56	12.59	252.86	91.45	1.6	13.58	24.69	6.77	1338.3	233.7	57.86	20.22	536.03	7	16
4	11	2	19	1	A	2	28	4.51	22.65	1.33	42.93	138.13	83.88	11.4	8.75	324.19	#NULL!	2.25	25.27	42.48	10.21	333.27	123.51	0.93	13.83	24.69	5.83	1649.17	299.73	62.23	21.77	619.17	7	16
4	11	2	19	1	A	2	30	6.01	31.37	8.17	125.12	343.69	94.63	13.8	7.77	156.73	#NULL!	3.2	21.45	36.92	18	266.78	148.56	7.78	23.28	26.96	11.46	1588.36	294.36	140.7	26.54	406.39	10	16
4	12	2	54	1	A	1	9	7.53	52.6	15.4	16.08	8.51	250.44	7.81	0.28	161.75	2.73	0.54	240.63	#NULL!	44.34	154.2	8.97	2.14	0.64	17.97	#NULL!	1384.95	965.97	6.22	32.17	104.18	3	14
4	12	2	54	1	A	1	10	7.31	12.15	4.24	9.62	2.18	102.83	11.57	3.74	139.7	#NULL!	2.02	74.78	#NULL!	19.57	64.51	59.4	2.14	1.35	8.57	#NULL!	716.27	513.54	#NULL!	29.17	111.48	8	14
4	12	2	54	1	A	1	13	2.19	16.39	3.4	11.02	17.04	68.27	3.08	0.28	110.81	#NULL!	3.92	65.31	#NULL!	15.47	48.49	36.18	2.14	0.64	10.57	#NULL!	424.08	330	#NULL!	20.44	65.27	10	14
4	12	2	54	1	A	1	15	1.95	21.53	#NULL!	4.83	16.36	65.65	2.39	1.4	91.85	#NULL!	0.26	58.86	#NULL!	16.22	74.72	29.48	4.11	1.94	10.29	#NULL!	301.96	318.99	#NULL!	14.25	57.01	0	14
4	12	2	54	1	A	1	17	0.8	31.15	3.54	13.64	1.92	81.02	0.6	0.74	129.05	14.15	0.26	42.54	#NULL!	13.43	48.49	147.7	1.82	0.64	10.01	#NULL!	322.76	387.93	#NULL!	17.43	84.42	0	14
4	12	2	54	1	A	1	24	1.45	36.44	2.27	23.78	21.27	54.9	9.26	2.63	111.74	18.79	4.21	57.05	#NULL!	19.24	35.68	5.19	2.99	0.33	10.29	#NULL!	266.85	403.95	#NULL!	16.39	58.69	0	11
4	12	2	54	1	A	1	22	0.67	38.91	2.27	12.35	3.45	50.74	4.22	2.49	102.38	#NULL!	0.63	28.56	#NULL!	16.92	26.57	34.98	0.4	1.7	8.28	#NULL!	352.71	458.35	#NULL!	10.82	59.42	0	11
4	12	2	54	1	A	1	27	1.82	37.09	2.55	13.64	6.54	60.33	1.77	2.53	95.23	#NULL!	1.04	33.79	#NULL!	18.65	29.67	21.53	1.28	5.16	7.99	#NULL!	438.48	481.05	#NULL!	17.43	135.03	0	11
4	12	2	54	1	A	1	30	1.95	63.51	1.84	12.35	0.18	88.43	0.8	0.9	119.1	#NULL!	1.81	26.08	#NULL!	20.49	32.71	5.19	1.28	4.17	6.81	#NULL!	409.79	446.01	#NULL!	16.39	84.94	0	15
4	12	2	54	1	A	1	31	5.72	115.53	3.12	16.08	2.67	107.53	1.77	1.57	142.34	13.46	2.54	40.05	#NULL!	34.07	47.1	34.98	2.14	0.73	11.42	#NULL!	477.98	880.85	51.74	37.13	110.39	0	15
4	12	2	54	1	A	1	37	0.93	31.98	#NULL!	42.7	0.1	114.47	5.8	2.62	163.87	#NULL!	7.49	52.84	#NULL!	17.89	49.86	0.27	4.26	6.3	4.38	#NULL!	290.34	354.16	#NULL!	15.33	111.2	0	15
4	13	2	34	1	A	1	5	4.36	27.64	#NULL!	25.32	3.15	20.4	0.74	2.63	153.19	#NULL!	1.38	266.79	4.52	45.74	191.15	48.29	4.6	0.64	15.69	2.02	1304.7	819.33	25.5	29.63	435.75	10	9
4	13	2	34	1	A	1	6	2.63	8.77	#NULL!	19	0.59	4.49	0.6	3.22	177.14	#NULL!	1.31	7.6	0.66	8.43	49.98	34.44	3.79	0.64	9.97	1.25	340.88	158.14	#NULL!	17.41	268.18	10	9
4	13	2	34	1	A	1	7	3.16	33.34	4.59	23.31	1.54	3.11	3.44	3.77	153.84	#NULL!	1.26	7.15	9.9	8.29	96.84	89.5	2.7	1.82	19.58	1.95	187.8	216.43	#NULL!	24.52	329.16	3	9
4	13	2	34	1	A	1	12	2.89	31.92	#NULL!	11.31	0.91	3.11	6.31	0.9	21.19	#NULL!	1.33	6.55	#NULL!	5.74	55.64	60.51	5.8	3.66	7.73	10.08	232.98	307.35	#NULL!	26.11	457.38	5	9
4	13	2	34	1	A	1	13	6.77	36.67	21.38	22.27	2.18	3.11	0.8	2.93	32.81	108.9	1.35	14.52	6.68	10.14	77.67	64.4	7.23	2.75	7.73	16.31	242.97	384.83	#NULL!	53.28	489.66	5	9
4	13	2	34	1	A	1	14	4.17	49.64	5.01	29.1	3.81	28.78	1.15	4.3	40.64	#NULL!	1.28	14.32	12.49	11.83	80.9	34.98	6.42	4.32	10.79	10.23	268.11	343.93	3.7	45.69	449.58	0	9
4	13	2	34	1	A	1	19	2.51	46.61	#NULL!	8.09	19.18	1.7	0.74	1.16	14.1	#NULL!	1.28	40.56	#NULL!	62.53	31.25	18.87	3.47	10.45	6.25	60.85	195.1	421.43	#NULL!	9.75	189.19	7	9
4	13	2	34	1	A	1	20	3.13	38.57	#NULL!	14.11	1.22	3.11	1.42	2.53	15.23	#NULL!	1.43	32.79	#NULL!	25.6	28.82	7.32	5.45	0.64	4.04	64.09	229.65	415.12	#NULL!	16.06	229.62	5	9
4	13	2	34	1	A	1	22	4.36	47.68	0.59	23.31	3.15	21.7	0.6	8.83	29.93	#NULL!	1.4	20.12	14.73	31.53	74.42	21.53	5.11	2.75	9.15	23.11	363.48	343.28	9.4	38.98	165.75	0	16
4	13	2	34	1	A	1	27	3.45	32.72	3.48	8.09	2.5	4.49	2.6	1.28	17.48	#NULL!	1.4	15.43	#NULL!	9.16	38.4	1.92	3.47	0.64	5.95	16.62	328.5	304.36	#NULL!	23.43	207.88	8	16
4	13	2	34	1	A	1	28	13.67	44.79	54.78	74.56	21.42	144.31	25.13	29.25	72.53	156.35	1.49	33.7	46.71	61.22	204.64	167.21	12.99	24.31	34.68	78.27	458.52	403.83	68.94	141.13	280.09	8	16
4	13	2	34	1	A	1	32	3.81	44.1	10.88	25.32	1.54	13.87	13.77	8.83	31.37	49.25	1.31	40.12	4.52	10.32	70.06	21.53	4.69	0.64	5.01	10.31	503	578.02	#NULL!	37.73	367.84	9	14
4	13	2	34	1	A	1	37	3.33	52.96	#NULL!	19	1.86	4.49	4.61	0.37	26.31	#NULL!	1.34	5.86	4.52	5.67	16.23	18.87	3.79	0.64	4.37	6.73	497.53	464.53	#NULL!	22.3	387.35	8	14
4	14	2	25	1	A	2	7	3.8	20.07	0.54	9.05	4.93	6.36	1.32	3.54	183.84	#NULL!	0.68	20.4	#NULL!	17.92	86.48	10.36	2.51	0.73	13.32	3.53	483.96	334.89	25.25	2.52	103.19	7	11
4	14	2	25	1	A	2	8	3.52	26.42	1.24	20.7	2.6	8.36	1.39	2.63	113.08	#NULL!	0.71	7.45	#NULL!	16.08	60.71	5.23	1.68	0.4	6.88	2.9	482.66	326.53	15.53	12.38	139.88	0	11
4	14	2	25	1	A	2	11	3.16	14.3	0.65	5.66	2.99	3.41	0.95	4.3	146.02	#NULL!	0.53	12.24	#NULL!	10.58	44.82	3.61	1.68	0.03	3.65	3	372.32	307.81	#NULL!	5.39	106.64	0	11
4	14	2	25	1	A	2	12	2.99	19.11	1.75	9	9.99	6.36	1.39	4.3	133.39	#NULL!	0.6	16.03	#NULL!	12.37	60.71	4.69	1.37	1.04	5.92	3.48	383.02	357.67	29.5	5.39	131.53	7	11
4	14	2	25	1	A	2	14	2.7	15.69	2.97	1.72	3.37	11.37	1.54	0.72	103.26	#NULL!	0.6	7.59	#NULL!	6.25	52.82	8.34	1.37	1.04	3.91	2.34	363.81	187.11	#NULL!	7.51	236.45	6	11
4	14	2	25	1	A	2	19	2.66	30.57	2.37	5.66	3.81	4.39	1.17	1.28	54.31	#NULL!	0.53	18.53	#NULL!	8.38	22.81	7.32	1.07	1.35	2.84	1.52	211.46	424.96	#NULL!	13.76	148.35	7	11
4	14	2	25	1	A	2	20	3.26	27.88	2.48	2.49	8.4	146.05	3.44	0.86	262.33	#NULL!	3.92	5.21	#NULL!	6.74	8.15	6.07	4	3.11	3.22	0.77	870.96	180.21	18.65	8.23	3382.67	8	16
4	14	2	25	1	A	2	22	2.11	17.62	#NULL!	7.77	1.25	9.66	1.42	0.93	80.06	#NULL!	3.92	17.14	#NULL!	9.17	9.59	14.19	3.83	3.61	3.78	0.51	220.32	125.65	#NULL!	23.43	167.77	7	17
4	14	2	25	1	A	2	28	2.84	22.92	1.53	13.3	4.98	14.59	3.44	1.3	126.92	#NULL!	4.14	8.29	5.24	7.35	12.11	27.7	4	4.64	4.07	2.18	286.36	153.89	#NULL!	10.2	166.57	7	17
4	14	2	25	1	A	2	34	2.84	17.78	0.06	16.75	2.17	4.64	2.37	1.3	64.43	#NULL!	3.78	7.09	#NULL!	6.55	5.61	18.87	3.17	3.11	3.64	0.24	618.21	129.91	#NULL!	1.46	691.75	5	17
4	14	2	25	1	A	2	42	1.71	4.41	#NULL!	3.64	5.12	20.55	0.8	0.31	88.56	#NULL!	3.85	3.47	#NULL!	6.31	5.24	17.7	2.53	2.94	1.56	#NULL!	690.96	141.24	#NULL!	7.51	1534.25	6	17
4	15	2	49	1	A	2	2	7.76	32.91	10.99	19.57	141.71	31.94	5.41	4.2	133.66	2.29	1.24	140.94	6.97	60.91	222.48	239.5	2.34	3.08	26.21	3.38	771.86	657.36	298.55	28.31	391.62	10	11
4	15	2	49	1	A	2	4	5.54	39.22	7.26	5.51	86.12	101.1	2.76	3.03	116.34	#NULL!	0.87	24.49	3.19	43.88	102.88	148.56	3.76	1.65	17.25	4.17	997.49	549.58	215.15	23.75	533.24	9	11
4	15	2	49	1	A	2	8	10.38	52.57	8.99	35.28	93.25	148.36	7.81	4.87	120.68	9.71	0.98	53.59	8.93	54.07	170.23	214.78	5.5	2.37	26.96	4.67	1093.8	987.09	239.03	57.4	282.58	0	12
4	15	2	49	1	A	2	9	7.62	35.43	8.66	27.93	91.67	182.36	9.36	1.74	108.72	9.71	1	34.41	5.87	46.41	111.62	156.88	4.32	1.94	22.39	3.38	722.44	653.43	201.02	49.46	205.99	0	12
4	15	2	49	1	A	2	11	7.66	32.37	11.9	23.92	90.08	107.59	8.46	4.76	89.52	2.29	0.87	30.87	7.98	27.79	110.37	251.85	5.1	2.52	25.45	3.63	865.7	449.5	219.06	43.54	213.79	0	12
4	15	2	49	1	A	2	14	4.82	44.49	9.82	29.84	73.04	57.73	6.69	3.86	80.12	#NULL!	0.84	17.37	9.38	18	96.6	191.26	4.81	3.91	27.15	3.87	591.32	436.16	166.41	33.29	270.66	0	12
4	15	2	49	1	A	2	15	3.54	25.71	2.65	20.7	36.69	24.68	1.69	0.74	33.61	#NULL!	0.65	10.47	#NULL!	21.66	39.43	114.27	1.52	0.4	4.68	1.97	604.89	376.62	117.38	9.31	302.3	0	12
4	15	2	49	1	A	2	17	6.1	35.96	8.33	24.95	119.85	48.73	10.09	3.63	88.42	3.17	0.58	11.23	8.46	37.8	86.48	180.92	3.21	2.8	23.74	3.43	421.66	462.39	220	54.72	103.81	0	12
4	15	2	49	1	A	2	21	5.75	49.58	9.87	25.96	127	65.7	11.57	5.94	110.63	7.11	0.58	8.72	12.26	24.16	60.71	250.61	4.52	2.8	25.45	3.58	554.14	326.77	285.81	52.9	216.78	5	12
4	15	2	49	1	A	2	23	3.59	26.53	7.9	16.01	118.66	26.23	6.05	2.78	61.1	#NULL!	0.53	7.23	1.14	11.93	42.13	160.62	3.57	1.65	19.65	3.38	328.46	206.4	221.6	27.44	114.58	5	12
4	15	2	49	1	A	2	31	2.41	31.97	#NULL!	9.87	2.58	13.9	4.28	2.22	40.74	4.51	1.52	3.54	#NULL!	6.09	0.87	39.71	2.59	2.02	2.19	#NULL!	96.54	76.49	#NULL!	5.39	422.76	8.5	15
4	15	2	49	1	A	2	38	6.05	24.01	8.17	19.87	19.18	96.14	10.14	3.99	45.51	12.67	3.07	6	8.99	9.83	13.21	147.7	6.02	3.97	6.77	4.2	191.07	212	#NULL!	15.44	489.59	3	15
4	16	2	21	1	A	2	2	2.57	12.37	#NULL!	9	2.49	25.91	2.94	1.99	29.18	#NULL!	1.04	52.5	3.83	30.03	22.29	11.32	2.06	1.94	5.94	#NULL!	166.64	455.68	0.93	6.86	203.23	6	13
4	16	2	21	1	A	2	3	4.34	17.8	#NULL!	12.05	1.68	15.5	6.31	2.49	27.97	#NULL!	0.62	57.54	2.73	43.26	22.29	27.7	0.43	1.11	8.02	#NULL!	343.83	855.01	#NULL!	14.88	231.08	7	13
4	16	2	21	1	A	2	4	4.71	27.05	#NULL!	10.01	2.65	19.68	0.31	1.07	43.73	#NULL!	1.09	41.02	3.4	39.21	13.52	5.6	1.1	2.06	7.18	#NULL!	821.82	821.49	#NULL!	17.02	286.09	8	13
4	16	2	21	1	A	2	7	4.96	32.27	#NULL!	1.72	6.54	36.2	3.45	1.88	69.72	#NULL!	0.9	13.53	3.83	16.33	11.07	20.18	1.82	2.66	6.35	#NULL!	460.31	419.06	11.32	14.88	726.31	0	14
4	16	2	21	1	A	2	8	5.13	24.97	#NULL!	7.22	5.89	31.07	1.9	1.65	63.48	#NULL!	0.88	9.67	5.04	16.65	8.27	21.89	1.58	2.3	6.68	#NULL!	335.29	311.05	0.93	17.33	594.62	5	13
4	16	2	21	1	A	2	9	4.23	26.23	#NULL!	2.67	8.97	42.34	5.22	3.54	54.82	#NULL!	1.45	8.56	5.04	12.81	10.51	43.02	2.81	3.73	5.04	#NULL!	175.47	296.7	8.55	17.63	137.18	4	13
4	16	2	21	1	A	2	12	2.2	51.08	8.83	21.33	16.15	27.79	11.47	11.66	49.24	#NULL!	5.66	10.36	#NULL!	9.89	64.51	98.16	9.49	13.55	9.51	9.97	389.19	270.36	#NULL!	14.44	683.4	5	16
4	16	2	21	1	A	2	17	6.29	31.91	2.85	23.05	1.1	31.75	2.16	1.23	7.2	#NULL!	1.15	3.27	#NULL!	7.64	2.19	16.36	1.76	1.11	0.77	3.05	354.9	227.6	7.46	13.42	604.69	5	15
4	16	2	21	1	A	2	22	5.73	35.02	2.19	24.96	0.02	26.36	0.74	1.23	111.17	#NULL!	3.05	1.5	#NULL!	5.74	2.19	8.96	2.24	0.09	3.91	1.77	356.46	229.42	6.69	16.4	756.89	0	15
4	16	2	21	1	A	2	29	5.85	28.39	2.19	12.35	0.27	12.93	5.22	0.9	138.86	#NULL!	1.49	0.85	#NULL!	3.5	0.87	8.96	1.76	0.8	3.5	0.91	411.7	195.68	2.57	14.92	297.92	5	16
4	16	2	21	1	A	2	36	5.61	28.76	2.85	22.41	1.39	23.67	1.22	1.4	34.29	#NULL!	1.46	3.92	#NULL!	4.89	3.52	23.76	4.8	2.655	0.06	2.24	579.1	219.2	4.93	16.04	652.26	5	17
4	17	2	54	1	A	1	1	5.36	26.55	1.54	10.21	0.27	47.96	2.16	0.9	35.86	#NULL!	0.26	54.02	#NULL!	7.1	11.13	15.54	1.53	0.8	2.04	#NULL!	180.71	372.91	12.66	34.61	230.43	3	15
4	17	2	54	1	A	1	2	8.24	58.31	2.02	14.44	2.6	143.19	3.08	0.58	14.1	0.79	0.67	169.04	#NULL!	37.77	22.5	13.9	1.29	3.56	4.14	#NULL!	450.32	976.52	22.59	63.42	113.72	9	15
4	17	2	54	1	A	1	6	5	42.95	1.86	27.47	14.33	56.08	5.8	1.4	111.17	#NULL!	0.93	6.98	#NULL!	6.02	12.72	33.62	0.42	1.7	5.02	0.65	376.6	415.64	15.35	23.53	184.48	8	15
4	17	2	54	1	A	1	7	6.6	49.94	3.54	29.95	21.43	64.21	6.71	1.74	14.1	0.42	1.81	6.26	#NULL!	5.99	13.85	34.44	2.24	2.47	5.61	0.09	393.86	384.82	16.26	30.49	175.4	8	15
4	17	2	54	1	A	1	8	5.36	53.43	1.54	29.95	3.81	50.66	7.15	1.23	12.07	0.98	0.99	5.69	#NULL!	5.83	15.66	33.62	0.84	3.23	5.61	#NULL!	316.78	356.45	15.58	25.6	184.48	2	15
4	17	2	54	1	A	1	15	8.05	32.08	8.3	49.97	2.83	111.8	10.28	4.28	207.54	4.15	2.48	5.45	#NULL!	5.88	14.53	48.4	5.6	4.42	10.06	3.96	181.55	288.48	13.43	27.64	182.21	1	15
4	17	2	54	1	A	1	20	7.35	30.5	10.23	49.4	0.41	77.78	10.06	2.18	31.57	21.42	2.55	8.8	#NULL!	8.47	16.12	53.33	3.24	12.63	7.34	1.89	329.7	301.5	16.48	23.88	158.74	1	15
4	17	2	54	1	A	1	27	15.39	24.77	2.41	40.69	44.39	46.8	6.31	12.62	1.96	21.36	2.56	15.39	11.02	22.37	7.73	48.03	5.14	20.73	11.94	1.85	3227.89	317.41	24.64	71.95	2915.89	0	16
4	17	2	54	1	A	1	34	5.01	27.08	2.29	32.94	5.89	46.8	5.64	13.29	55.69	21.36	2.58	24.87	11.5	13.93	9.23	40.75	4.11	19.88	4.18	3.7	596.12	175.35	16.09	37.38	978.83	0	16
4	17	2	54	1	A	1	41	5.26	21.6	2.17	23.4	2.32	36.74	4.28	11.95	40.64	11.61	1.92	12.15	4.66	11.88	8.36	36.18	2.33	14.43	7.42	1.01	706.12	202.24	16.69	47.36	503.34	3	16
4	18	2	39	1	B	2	2	5.69	23.44	#NULL!	9.48	13.51	76.7	14.56	7.47	45.66	#NULL!	2.55	64.39	9.26	12.48	22.67	125.93	9.25	8.41	4.88	0.86	89.9	206.06	28.84	15.81	192.33	5	12
4	18	2	39	1	B	2	3	6.88	69.65	1.2	21.55	17.87	108.63	22	9.75	52.18	#NULL!	3.25	30.33	10.54	14.42	17.69	151.86	10.27	10.45	7.35	3.07	78.74	394.71	36.9	22.87	182.19	10	16
4	18	2	39	1	B	2	4	3.01	32.63	#NULL!	29.1	2.49	133.39	3.96	3.54	40.1	#NULL!	0.83	10.87	3.83	10.69	9.57	3.55	2.19	2.78	4.24	#NULL!	91.04	212.82	17.5	8.65	237.72	0	16
4	18	2	39	1	B	2	8	5.1	50.56	#NULL!	23.31	12.53	48.44	2.42	5.56	67.32	#NULL!	1.54	25.89	6.16	10.61	12.01	39.87	4.25	3.97	4.32	#NULL!	239.83	182.84	26.37	12.67	343.5	4.5	16
4	18	2	39	1	B	2	10	8.31	44.8	2.58	43.82	27.09	126.47	28.18	13.95	66.12	0.69	3.58	38.44	11.16	11.59	23.06	162.62	14.46	9.49	8.19	4.94	160.26	144.83	40.9	23.01	510.75	9	16
4	18	2	39	1	B	2	17	6.91	45.03	2.92	15.1	19.17	110.62	21.05	8.62	52.66	#NULL!	2.62	23.08	10.85	12.89	37.8	125.93	10.42	7.69	6.6	3.29	445.04	246.98	37.39	28.4	677.07	10	16
4	18	2	39	1	B	2	24	6.14	38.56	0.73	11.6	14.64	70.67	13.34	11.87	59.39	#NULL!	1.83	9.18	8.93	9.82	57.7	80.66	7.68	4.93	4.08	1.57	472.71	208.65	33.06	22.01	902.77	6	16
4	18	2	39	1	B	2	30	9.57	47.83	6.95	26.27	21.43	130.43	26.52	12.29	67.8	#NULL!	3.58	16.85	12.38	8.32	31.95	170.64	15.07	10.21	8.1	4.83	458.76	217.57	41.13	26.08	2037.8	10	16
4	18	2	39	1	B	2	38	5.58	25.81	#NULL!	21.765	3.62	19.68	4.46	2.31	36.23	#NULL!	1.12	13.81	3.83	3.81	10.88	7.56	4.11	2.18	2.44	#NULL!	495.71	193.05	16.6	11.36	596.22	8.5	16
4	19	1	53	1	B	2	2	1.72	57.97	10.22	56.36	10.49	74.26	16.01	12.27	229.98	15.04	6.11	10.96	#NULL!	33.48	81.48	36.35	9.02	13.32	15.65	9.36	120.03	388.59	#NULL!	20.33	160	0	14
4	19	1	53	1	B	2	3	4.96	93.73	9.31	52.52	8.55	52.86	13.2	11.5	137.57	2.26	5.81	96.93	#NULL!	75.25	164.26	34.01	7.18	12.2	15.3	7.96	231.72	913.39	#NULL!	31.48	172.85	8	14
4	19	1	53	1	B	2	4	10.36	74.4	9.1	41.28	6.62	125.08	11.86	11	218.75	#NULL!	5.59	155.39	#NULL!	109.06	486.9	23.93	6.28	11.75	16	8.66	532.5	1169.28	#NULL!	23.78	353.16	0	14
4	19	1	53	1	B	2	7	1.72	85.65	10.79	15.14	7.01	26.19	11.08	11	241.18	#NULL!	5.59	38.12	#NULL!	35.94	144.18	36.08	5.11	11.52	9.51	8.66	1151.44	1350.45	#NULL!	32.02	432.5	0	14
4	19	1	53	1	B	2	8	4.25	98.11	10.22	64.49	8.17	75.78	14.89	11.72	296.9	1.22	6.11	61.62	#NULL!	37.44	225.11	43.07	6.88	13.32	15.3	10.58	943.34	778.91	#NULL!	31.48	357.9	4	15
4	19	1	53	1	B	2	9	9.27	80.42	11.23	56.36	8.94	71.23	22.15	12.11	232.86	2.72	7.86	43.96	#NULL!	32.41	71.74	59.4	8.71	12.88	16	9.88	547.4	538.48	#NULL!	31.12	99.75	5	15
4	19	1	53	1	B	2	14	5.9	133.66	9.87	43.52	9.91	55.95	13.77	12.22	236.88	#NULL!	6.11	8.09	#NULL!	25.72	86.29	34.01	6.73	12.2	8.94	8.84	753.67	467.38	#NULL!	25.81	576.56	0	15
4	19	1	53	1	B	2	16	7.62	69.23	7.75	24.44	5.46	4.57	9.11	11.55	119.42	#NULL!	5.36	12.11	#NULL!	7.8	39.43	10.61	6.28	11.29	4.33	7.09	413.14	395.7	#NULL!	56.22	392.92	0	15
4	19	1	53	1	B	2	22	7.98	76.25	5.13	19.81	3.15	37.15	4.45	2.44	7.2	#NULL!	0.04	1.66	#NULL!	6.76	7.98	15.54	3.24	6.3	0.06	3.05	558.04	325.32	8	14.92	332.36	0	17
4	19	1	53	1	B	2	29	10.57	122.89	8.3	44.24	1.39	88.65	8.5	3.54	32.47	2.74	2.12	4.12	#NULL!	79.36	9.78	40.19	8.08	0.57	1.73	3.51	549.99	501.84	35.47	35.43	858.36	0	17
4	19	1	53	1	B	2	36	7.35	90.91	3.54	18.49	0.55	42.55	4.45	1.74	42.76	#NULL!	0.04	1.42	#NULL!	5.88	4.41	20.47	4.27	10.45	7.24	3.17	481.2	320.46	4.93	18.95	524.16	0	17
4	20	2	57	1	A	2	2	5.01	50.75	21.41	111.52	14	89.35	25.66	13.96	74.83	8.03	5.74	2.09	#NULL!	9.62	86.29	191.43	25.27	12.43	18.42	7.26	791.49	202.09	#NULL!	58.02	120.04	8	16
4	20	2	57	1	A	2	4	24.35	178.75	242.31	260.79	23.81	817.86	205.09	121.45	599.99	158.12	9.47	35.74	24.67	16.16	317.34	977.18	313.2	18.72	61.34	8.31	2556.2	448.19	14.85	302.18	138.11	6	16
4	20	2	57	1	A	2	5	12.88	136.7	223.02	151.83	13.61	577.24	153.4	35.13	331.65	49.55	7.42	42.05	17.18	6.6	210.09	820.03	170.13	16.54	51.68	7.96	4288.61	549.15	#NULL!	265.14	139.11	8	15
4	20	2	57	1	A	2	10	15.14	138.53	257.44	125.23	3.42	378.8	100.17	16.43	113.41	32.05	3.87	14.25	#NULL!	5.56	18.39	215.75	165.1	2.58	18.42	1.4	2182.25	255.71	9.98	202.53	145.06	8.5	17
4	20	2	57	1	A	2	17	8.56	52.09	38.51	64.98	1.96	83.21	16.72	4.28	34.27	2.94	1.26	3.43	#NULL!	5.99	7.09	47.58	19.98	10.1	1.58	#NULL!	2575.93	427.18	13.8	62.82	205.6	0	17
4	20	2	57	1	A	2	24	10.97	81	109.29	85.76	7.61	210.34	66.43	9.47	31.57	9.34	1.93	6.13	#NULL!	7.27	14.75	130.46	47.92	2.58	9.63	3.51	1840.16	499.14	15.35	102.59	184.48	8	17
4	20	2	57	1	A	2	31	8.75	55.93	104.68	96.62	2.83	124.07	39.44	7.37	24.17	6.41	0.67	8.84	#NULL!	4.5	7.76	96	44.84	1.02	4.14	2.82	1751.71	254.36	10.13	77.75	156.46	5	17
4	20	2	57	1	A	2	38	15	85.14	264.56	115.32	14.38	402.4	131.83	20.95	149.88	23.17	3.27	10.01	#NULL!	4.87	12.94	263.31	149.1	3.66	17	4.3	1795.72	348.59	14.29	180.94	261.21	10	17
4	21	2	21	1	A	2	1	2.54	8.3	2.19	58.09	12.51	2.26	4.85	0.42	76.72	#NULL!	1.3	6.74	#NULL!	6.07	18.85	66.58	0.63	2.75	5.52	#NULL!	103.85	98.72	#NULL!	11.88	180.7	5	10
4	21	2	21	1	A	2	4	9.27	16.99	1.54	5.66	1.54	26.36	2.06	0.9	27.97	#NULL!	1.56	36.27	#NULL!	22.78	17.71	0.72	0.42	2.78	0.25	1.4	901.71	762.35	6.28	41.05	401.21	0	14
4	21	2	21	1	A	2	6	3.92	14.92	0.5	11.08	20.01	19.64	5.64	0.73	130.15	#NULL!	0.53	3.07	#NULL!	13.31	5.74	3.2	0.42	1.04	2.1	0.38	433.39	272.6	#NULL!	7.05	217.64	4	14
4	21	2	21	1	A	2	8	6.6	17.27	1.54	11.08	145.57	29.06	2.16	1.57	31.57	#NULL!	0.54	1.26	#NULL!	10.81	6.19	28.69	2.74	3.26	13.54	3.05	320.2	313.2	6.28	11.49	119.09	7	14
4	21	2	21	1	A	2	11	7.1	13.28	0.93	18.49	84.76	37.15	2.39	1.4	138.86	#NULL!	1.69	3.39	#NULL!	11.18	5.52	27.05	3.24	5.16	6.6	2.12	501.82	309.43	9.03	13.42	313.65	7	14
4	21	2	21	1	A	2	14	7.73	25.85	3.89	15.81	32.88	64.21	4.45	3.35	27.97	#NULL!	1.31	1.18	#NULL!	18.7	4.41	36.08	5.6	0.33	0.06	3.51	339.27	547.98	8.35	16.4	288.19	8	16
4	21	2	21	1	A	2	15	5.85	18.86	0.78	49.79	35.93	23.67	0.26	0.9	65.81	#NULL!	3.58	1.5	#NULL!	11.92	0.87	10.61	2.49	1.02	4.18	1.4	361.12	367.71	4.93	12.27	300.17	7	16
4	21	2	21	1	A	2	19	5.24	16.42	#NULL!	9.87	21.27	18.3	0.74	0.58	69.72	#NULL!	3.37	0.65	#NULL!	8.07	2.63	12.25	0.84	1.35	16.84	#NULL!	460.95	270.36	5.85	10.71	647.72	0	16
4	21	2	21	1	A	2	26	5.94	19.34	3.64	22.36	5.24	1.57	2.21	10.92	3.37	#NULL!	1.34	19.64	4.1	7.8	5.41	26.39	4.84	1.65	2.41	2.02	307.49	260.14	9.28	26.03	745.8	0	14
4	21	2	21	1	A	2	33	5.64	14.14	0.79	16.08	1.68	3.11	4.46	7.72	22.4	#NULL!	1.22	5.78	#NULL!	4.94	3.77	48.4	3.41	4.17	5.92	0.28	1027.2	230.79	5.92	25.21	914.08	10	14
4	21	2	21	1	A	2	40	4.2	13.75	1.35	1.72	1.35	88.17	0.05	9.17	218.75	#NULL!	1.3	40.38	2.8	3.9	2.42	125.93	4.26	1.29	7.73	0.65	494.48	191.62	7.31	21.73	601.12	2	16
4	22	2	18	1	A	1	2	2.68	38.22	#NULL!	22.27	2.81	44.37	10.42	1.43	42.76	#NULL!	1.15	39.48	7.93	17.48	26.91	44.59	0.65	3.25	7.52	#NULL!	210.76	291.1	21.55	12.02	345.02	4	14
4	22	2	18	1	A	1	3	1.81	12.87	#NULL!	9.2	2.49	40.29	5.97	0.95	34.29	#NULL!	0.67	24.88	5.42	21.44	59.49	41.45	0.23	2.78	5.69	#NULL!	295.02	722.6	8.55	24.52	569.99	7	14
4	22	2	18	1	A	1	5	5.49	51.78	#NULL!	2.49	9.94	58.58	8.94	3.84	54.1	#NULL!	1.31	10.58	7.59	10.03	18.07	68.9	2.81	3.73	8.95	#NULL!	924.29	386.97	18.37	22.87	569.19	7	14
4	22	2	18	1	A	1	11	8.11	35.83	11.02	56.71	5.2	132.26	15.61	6.78	11.02	#NULL!	2.55	2.38	4.06	5.5	17.94	75.49	12.11	3.88	5.9	4.41	445.92	201.03	9.35	11.49	635.63	0	15
4	22	2	18	1	A	1	16	4.64	33.28	1.54	29.95	0.55	31.75	3.54	0.9	1.06	#NULL!	1.31	1.98	#NULL!	4.15	7.31	23.76	0.84	0.09	3.64	#NULL!	558.72	203.55	5.85	3.03	791.91	5	15
4	22	2	18	1	A	1	23	7.6	34.94	5.5	29.95	2.54	72.35	8.5	2.62	207.54	#NULL!	1.18	3.76	#NULL!	6.37	12.49	45.12	2.74	1.92	2.65	2.59	789.12	306.7	8.18	12.65	707.53	8	15
4	22	2	18	1	A	1	30	32.73	69.77	58.12	197.26	31.28	518.05	46.06	38.19	70.17	21.86	14.81	7.14	17.27	9.9	45.6	261.67	49.64	20.18	21.82	32.02	600.12	371.9	23.56	59.24	708.29	7	15
4	23	2	31	1	A	2	10	32.76	126.76	13.32	99.69	9.78	114.62	16.36	19.66	65.81	55.37	4.38	42.44	16.03	36.61	50.82	168.72	16.53	19.03	32.85	10.02	1045.04	517.74	30.36	96.12	822.43	8	9
4	23	2	31	1	A	2	12	27.57	154.06	4.89	60.46	11.23	87.56	10.9	15.01	44.57	33.95	4.19	42.29	12.63	38.51	39.89	103.66	15.15	10.52	18.89	7.02	1301.94	562.07	19.81	79.48	1097.01	1	9
4	23	2	31	1	A	2	14	23.86	112.35	6.97	51.96	3.51	58.08	7.58	11.37	43.73	27.56	3.44	41.81	16.03	38.4	35.92	97.7	11.64	10.52	16.71	5.68	849.59	398.78	20.94	71.53	618.24	1.5	9
4	23	2	31	1	A	2	17	20.09	71.22	1.52	42.7	0.91	36.05	4.61	6.21	43.73	10.69	2.69	51.93	#NULL!	36.29	29.91	35.83	3.55	5.16	10.74	0.9	1166.63	447.96	20.94	56.53	1066.78	2.5	9
4	23	2	31	1	A	2	18	19.77	74.65	20.23	72.19	9.78	127.54	10.36	13.51	27.97	21.94	4.38	40.38	16.03	40.8	28.18	113.3	24.68	6.59	21.04	8.35	770.34	278.15	21.39	54.6	836.26	2.5	10
4	23	2	31	1	A	2	20	19.29	62.14	10.93	56.29	2.31	73.21	7.58	10.43	65.81	23.09	3.82	59.66	#NULL!	49.32	27.6	69.77	12.34	11.35	11.5	5.87	491.62	317.11	19.34	49.58	348.31	4	14
4	23	2	31	1	A	2	25	18.5	77.33	9.96	51.96	0.98	73.21	9.26	11.06	138.86	31.86	3.82	18.53	5.75	23.91	26.73	89.5	13.75	10.1	15.98	3.89	640.69	233.67	19.58	44.22	733.58	0	11
4	23	2	31	1	A	2	33	15.76	90.23	4.89	47.44	0.98	82.85	13.54	13.81	126.92	47.87	4.19	27.48	8.46	23.1	33.07	109.49	11.64	16.06	18.16	5.48	819.42	336.81	21.39	54.6	700.18	0	15
4	24	1	52	1	A	2	2	1.37	26.69	#NULL!	5.66	14.33	22.03	2.06	0.29	83.97	#NULL!	0.73	41.72	#NULL!	8.56	17.19	9.14	2.53	4.64	7.58	#NULL!	493.71	546.61	2.6	15.19	405.48	4	15
4	24	1	52	1	A	2	8	2.2	39.21	8	35.25	3.75	57.8	4.34	2.61	25.98	#NULL!	1.26	3.27	2.06	7.18	10.12	48.29	4	3.26	7.58	#NULL!	514.94	191.43	3.11	19.23	416.71	8	13
4	24	1	52	1	A	2	13	6.91	46.88	4.28	22.11	2.52	70.14	5.86	5.82	50.11	7.77	1.53	3.74	4.61	8.32	11.06	74.81	0.84	6.65	9.3	#NULL!	679.92	230.46	2.47	21.12	487.96	4	13
4	24	1	52	1	A	2	20	3.42	53.47	#NULL!	16.01	0.03	35.47	3.33	1.63	33.61	#NULL!	1	8.09	1.21	7.54	5.47	32.91	5.8	4.17	5.88	#NULL!	800.64	290.21	2.6	15.19	783.65	0	17
4	24	1	52	1	A	2	27	2.2	53.29	1.2	4.62	1.28	57.8	4.6	2.94	236.51	#NULL!	1.23	0.76	2.81	5.98	13.34	62.06	7.16	5.25	7.24	#NULL!	1579.78	285.69	5.25	22.04	1048.44	2	17
4	24	1	52	1	A	2	34	4.07	62.53	8	37.66	3.75	100.12	6.62	4.86	81.7	1.3	1.47	12.2	4.3	8.56	13.34	76.04	1.09	7.35	9.64	0.62	1003.09	312.72	5.3	23.83	747.61	2	16
4	24	1	52	1	A	2	41	0.91	51.32	#NULL!	9	0.03	85.27	6.62	5.66	49.24	10.69	1.06	8.84	2.25	5.49	12.58	69.81	0.93	9.06	8.61	#NULL!	1087.25	254.74	3.95	18.26	978.24	0	16
4	25	2	55	1	B	1	4	5.58	39.52	0.95	9	14.33	88.26	3.83	0.97	8.74	#NULL!	0.67	51.96	#NULL!	17.7	12.39	48.29	4	2.7	13.82	0.49	1514.79	584.12	4.3	24.71	2887.54	9	17
4	25	2	55	1	B	1	5	8.81	37.65	0.71	18.49	1.69	82.27	4.85	3.74	25.98	#NULL!	0.78	36.77	#NULL!	13.33	15.07	53.95	3.39	4.17	12.42	#NULL!	1296.55	336.84	4.86	28.09	3046.56	7	17
4	25	2	55	1	B	1	7	5.39	34.56	#NULL!	49.79	1.25	70.14	4.22	2.29	35.86	#NULL!	0.73	12.88	#NULL!	17.76	11.06	45.38	7.18	3.44	8.95	#NULL!	584	269.03	3.83	21.58	2208.46	8	17
4	25	2	55	1	B	1	11	3.79	33.46	5.33	27.63	2.1	85.27	5.36	4.23	33.61	#NULL!	1	12.88	2.25	24.41	11.06	64.68	19.36	5.25	7.75	#NULL!	350.92	135.95	3.95	22.94	1083.38	0	11
4	25	2	55	1	B	1	18	1.92	31.09	6.39	32.78	4.98	85.27	4.85	4.55	66.12	#NULL!	1.17	10.86	2.44	16.94	6.2	60.74	13.75	4.17	7.58	0.98	363.61	128	3.71	22.94	571.33	0	11
4	25	2	55	1	B	1	25	6.34	32.68	11.52	44.58	8.04	97.17	7.38	5.18	77.34	#NULL!	1.29	22.06	2.98	6.46	9.93	89.16	0.44	5.95	10.85	1.23	797.25	112.49	5.08	28.09	1351.37	0	12
4	25	2	55	1	B	1	32	2.2	40.74	4.28	23.54	0.24	94.21	7.13	5.18	238.72	#NULL!	0.89	7.12	#NULL!	5.19	11.44	67.26	11.64	6.3	7.24	#NULL!	496.4	155.01	3.71	20.18	1036.09	0	13
5	1	2	62	1	A	2	5	9.31	39.16	12.71	43.75	7.3	46.49	6.73	6.61	262.15	34	20.35	40.82	8.28	8.56	24.99	27.1	16.94	2.11	10.86	7.34	728.26	218.81	25.29	61.16	280.26	0	15
5	1	2	62	1	A	2	8	9.97	48.45	13.92	42.93	15.29	70.86	9.45	7.28	193.79	49.61	19.21	64.42	10.02	12.21	42.9	44.86	16.94	3.78	19.04	7.76	696.81	319.94	30.16	69.58	160.84	3	15
5	1	2	62	1	A	2	9	4.34	37.87	7.82	36.97	4.75	34.66	14.56	3.1	208.74	20.71	30.49	42.35	#NULL!	9.98	31.2	0.27	7.99	0.28	7.99	2.47	620.6	288.81	6.22	39.52	191.68	5	15
5	1	2	62	1	A	2	10	10.84	36.83	16.2	35.2	10.85	46.49	5.8	5.93	276.5	41.94	19.21	42.64	14.47	8.35	28.13	27.1	17.75	2.54	10.86	6.92	686.99	203.85	27.81	60.81	398.98	0	15
5	1	2	62	1	A	2	17	15.36	88.3	11.9	36.09	21.56	52.14	9.45	10.55	207.54	72.97	3.57	31.49	18.86	8.56	31.95	32.41	22.57	7.12	9.72	9.81	416.13	262.33	34.47	82.41	160.84	0	11
5	1	2	62	1	A	2	24	1.7	44.15	8.1	9.62	8.51	28.36	1.77	1.96	123.64	#NULL!	3.58	22.73	10.82	9.4	14.96	8.97	7.16	0.86	4.69	0.11	559.09	242.44	9.47	23.31	146.11	0	16
5	1	2	62	1	A	2	31	1.7	66.53	1.98	17.23	3.39	14.49	9.76	0.28	132.62	11.37	3.92	23.57	5.21	10.88	7.36	1.92	6.33	1.23	1.77	#NULL!	481.72	307.66	6.22	36.72	214.83	7	16
5	1	2	62	1	A	2	39	8.86	39.16	10	14.88	16.36	40.68	8.56	6.61	113.59	46.35	0.84	9	21.68	6.78	23.39	43.66	19.36	5.38	6.21	11.42	564.62	167.84	42.04	54.5	338.63	5	17
5	2	1	18	1	A	1	2	3.25	39.9	11.73	27.93	6.48	15.43	3.53	1.16	48.33	#NULL!	0.75	40.01	15.14	47.55	78.83	20.04	2.59	2.52	16.84	4.17	291.48	271.67	21.72	26.54	132.86	10	11
5	2	1	18	1	A	1	3	3.04	31.97	11.33	24.95	5.51	17.48	2.6	1.88	39.42	#NULL!	0.89	30.07	22.39	7.8	78.83	8.34	1.84	1.35	18.05	5.07	490.61	155.56	13.91	22.77	342.28	7	13
5	2	1	18	1	A	1	9	3.29	19.22	5.33	16.01	1.25	16.45	2.6	0.95	80.67	#NULL!	0.81	14.49	11.48	12.99	138.74	4.69	1.52	2.52	9.18	2.86	317.79	262.12	10.22	24.23	42.11	9	12
5	2	1	18	1	A	1	10	2.79	19.11	1.5	25.96	0.1	13.91	1.84	1.99	55.16	#NULL!	0.73	9.91	9.82	11.57	109.13	1.92	1.14	1.35	3.65	2.52	300.79	197.32	#NULL!	16.28	43.62	6	12
5	2	1	18	1	A	1	13	2.58	20.39	1.5	29.1	2.1	9.86	1.32	3.1	33.02	#NULL!	0.63	9	6.44	9.89	73.69	17.7	0.72	1.04	2.84	2.71	272.84	205.2	#NULL!	7.51	50.85	6	12
5	2	1	18	1	A	1	14	3.42	21.82	7.9	27.93	2.6	20.55	2.6	0.72	48.04	#NULL!	0.77	7.73	9.82	16.08	47.5	1.92	1.68	2.23	5.92	3.09	337.12	264.81	7.99	26.54	78.97	6	12
5	2	1	18	1	A	1	16	2.94	14.81	#NULL!	23.05	7.12	4.64	0.8	0.72	64.05	#NULL!	3.92	19.15	#NULL!	10.86	10.31	1.92	2.85	2.94	2.38	0.51	284.64	172.9	#NULL!	30.59	145.04	5	16
5	2	1	18	1	A	1	23	2.01	16.5	#NULL!	80.38	10.49	24.31	3.62	1.15	42.51	#NULL!	4.21	6.28	#NULL!	7.44	11.03	7.22	3.17	3.95	3.78	#NULL!	445.46	159.17	#NULL!	16.08	182.31	0	16
5	2	1	18	1	A	1	30	3.59	18.24	#NULL!	9.67	0.18	2.06	1.22	0.93	57.67	#NULL!	3.99	11.1	8.41	9.71	14.97	1.51	3.17	3.11	2.11	2.3	376.22	191.52	#NULL!	8.23	159.35	8	16
5	2	1	18	1	A	1	38	5.03	36.66	1.72	20.08	1.75	21.89	3.79	1.92	95.55	#NULL!	6.21	14.05	12.03	10.33	48.25	18.87	5.04	3.44	4.07	3.31	513.8	197.63	28.14	18.79	543.48	7	17
5	3	2	19	1	A	2	19	5.09	35.89	#NULL!	43.06	7.12	9.9	0.6	3.77	186.47	#NULL!	2.21	20.61	17.21	4.35	52.26	68.74	4.19	9.29	6.55	1.81	1781.16	292.8	18.01	28.65	583.7	7	12
5	3	2	19	1	A	2	20	5.31	29.1	#NULL!	73.42	12.51	0.23	1.84	0.37	192.24	#NULL!	2.12	18.5	#NULL!	4.64	28.82	4.69	4.6	15.5	3.02	2.58	1785.17	280.31	38.06	16.06	640.41	5	12
5	3	2	19	1	A	2	22	6.77	37.86	2.16	82.34	13.53	20.4	0.88	8	238.72	#NULL!	1.98	14.65	26.34	7.74	49.98	64.68	6.06	17.08	8.3	4.02	2408.42	320.22	43.82	39.39	1572.44	5	12
5	4	2	42	1	A	2	6	3.8	29.87	4.22	16.01	1.83	21.58	3.14	5.73	81.78	#NULL!	0.68	55.75	3.19	90.88	241.21	41.1	3.39	1.94	16.84	15.05	629.15	494.46	35.18	29.6	2269.73	4	11
5	4	2	42	1	A	2	7	4.55	22.08	7.2	27.93	3.37	42.41	6.13	9.51	111.99	#NULL!	1.06	53.33	15.81	40.15	296.74	55.7	4.32	4.18	24.12	21.4	530.99	334.21	47.99	42.85	316.59	5	11
5	4	2	42	1	A	2	8	5.34	25.19	9.04	46.75	6.09	56.14	9.11	14.9	130.15	0.26	1.27	45.46	22.94	29.57	241.21	64.85	4.52	5.65	29.94	10.85	1647.9	302.13	58.82	61.72	272.24	3	99
5	4	2	42	1	A	2	14	3.52	75.56	4.27	25.96	4.15	28.82	3.53	2.53	39.42	#NULL!	0.87	12.2	8.93	20.01	63.33	24.26	1.52	2.66	14.79	4.47	827.79	456.15	38.65	22.77	379.99	8	11
5	4	2	42	1	A	2	16	4.51	73.48	11.45	12.35	6.09	26.75	3.68	4.09	46.9	#NULL!	0.84	16.34	11.48	20.21	81.39	17.19	2	2.66	13.32	5.07	850.64	697.15	45.03	34.85	379.56	8	13
5	4	2	42	1	A	2	6	4.2	24.58	5.02	69.22	17.43	23.64	1.84	0.58	77.34	4.93	0.87	17.78	4.64	35.33	99.12	68.74	3.85	12.98	16.02	2.9	2604.42	584.94	43.1	37.87	2513.55	4	11
5	5	2	21	1	A	1	2	3.63	48.55	0.8	57.06	9.99	20.04	1.25	12.27	325.21	#NULL!	0.46	171.78	#NULL!	25.77	251.7	155.63	2.51	0.03	8.73	1.34	1095.37	466.5	70.98	2.52	1015.61	4	11
5	5	2	21	1	A	1	3	2.99	35.47	1.97	48.28	22.53	7.86	1.39	11.72	435.36	#NULL!	0.51	43.84	#NULL!	10.39	189.36	161.86	2.85	0.73	11.39	2.62	912.08	283.21	88.08	6.5	1462.94	4	11
5	5	2	21	1	A	1	6	3.61	34.93	5.53	76.81	43.2	51.9	6.69	5.31	76.78	#NULL!	1.33	17.3	21.28	15.83	172.63	105.85	7.57	9.01	25.64	4.67	381.34	156.89	89.04	34.85	196.44	2	12
5	5	2	21	1	A	1	7	5.84	45.25	9.93	117.04	58.8	88.71	13.05	13.51	119.6	12.73	2.51	15.1	34.18	19.35	247.04	145.23	17.12	15.4	33.96	10.52	446.99	163.32	114.55	56.22	156.59	0	12
5	5	2	21	1	A	1	9	4.55	51.45	7.95	84.08	46.95	60.38	9.76	8.75	77.34	0.94	1.96	13.28	30.39	13.08	177.42	115.11	9.75	12.36	26.96	7.24	442.31	234.7	99	44.22	115.22	0	12
5	5	2	21	1	A	1	16	4.13	32.56	1.81	25.68	3.45	31.5	5.15	1.61	155.07	#NULL!	4.88	9.63	7.58	7.35	21.02	25.93	6.68	4.64	5.08	3.81	468.09	131.05	#NULL!	5.09	361.44	2	14
5	5	2	21	1	A	1	23	2.94	16.17	#NULL!	21.71	2.17	8.42	2.37	0.72	304.44	#NULL!	4.39	9.09	1.99	6.6	16.04	25.93	4.52	3.11	3.5	0.51	1259.41	114.19	#NULL!	3.37	688.91	0	14
5	5	2	21	1	A	1	30	5.26	29.64	6.37	22.75	14.37	89.23	8.58	3.67	98.34	13.04	2.92	12.11	9.18	4.6	21.91	144.96	7.23	3.55	5.75	3.96	309.4	107.58	#NULL!	13.77	687.08	2	14
5	5	2	21	1	A	1	35	3.72	16.8	1.84	12.67	4.75	28.06	1.81	2.55	55.28	7.19	1.87	6.6	1.5	2.7	6.79	103.4	3.77	1.63	3.49	#NULL!	343.31	39.7	#NULL!	2.16	507.61	8	16
5	5	2	21	1	A	1	42	4.15	66.27	9.1	17.23	25.87	13.4	2.3	1.28	130.96	#NULL!	0.72	4.59	5.87	6.5	47.5	60.94	2.17	1.65	3.38	2.06	695.22	157.29	69.86	21.77	178.02	2	11
5	6	2	24	1	A	1	14	2.22	8.52	0.7	10.01	35.93	13.43	0.29	2.28	342.87	8.22	1.62	5.28	#NULL!	10.16	3.62	53.65	3.31	0.86	5.16	#NULL!	200.96	242.48	#NULL!	15.11	209.61	8	14
5	6	2	24	1	A	1	16	2.08	6.61	#NULL!	9.2	1.83	4.45	2.37	2.05	301.21	7.7	2.43	17.25	#NULL!	10.07	60.71	32.59	2.59	0.49	3.85	#NULL!	151.52	325.33	#NULL!	6.3	149.08	0	14
5	6	2	24	1	A	1	17	2.43	13.63	2.43	12.14	0.92	32.12	2.54	2.74	377.59	9.62	2.22	4.57	#NULL!	6.05	0.18	58.55	3.93	0.97	3.94	0.61	200.47	238.66	#NULL!	11.6	99.83	6	13
5	6	2	24	1	A	1	22	2.58	16.37	1.33	9.6	0.22	27.61	1.59	2.71	164.51	12.13	2.02	0.33	0.72	6.91	2.81	60.51	4.43	1.19	3.94	#NULL!	263.27	238.26	#NULL!	16.08	172.04	2	13
5	6	2	24	1	A	1	23	3.22	26.54	0.92	9.87	5.45	38.38	5.71	2.31	237.09	6.08	2.07	7.81	3.02	11.19	18.86	94.01	2.73	2.33	9.34	#NULL!	682.77	149.21	#NULL!	16.08	766.37	0	13
5	6	2	24	1	A	1	29	3.775	53.285	7.635	21.765	8.66	92.245	10.75	4.35	291.75	19.135	2.865	11.295	8.505	11.635	43.025	119.575	10.575	2.655	7.03	7.96	234.145	404.975	#NULL!	37.945	321.45	5	14
5	6	2	24	1	A	1	31	2.47	16.28	1.13	11.08	6.62	23.99	1.15	2.61	263.6	9.89	1.58	1.07	1.32	6.02	7.95	59.53	4.18	0.69	4.29	0.34	135.21	132.73	#NULL!	10.43	115.84	7	14
5	6	2	24	1	A	1	35	2.55	21.95	0.24	10.28	2.83	18.05	1.92	2.49	183	9.8	1.52	5.69	#NULL!	4.61	3.62	44.73	3.77	0.69	2.1	#NULL!	362.92	161.35	#NULL!	3.85	202.85	8	14
5	6	2	24	1	A	1	37	2.43	16.63	1.02	9.87	1.75	10.16	0.14	2.49	158.79	7.53	1.5	2.09	#NULL!	4.77	5.62	35.65	3.89	0.83	2.4	#NULL!	239.42	141.93	#NULL!	15.11	396.93	4	14
5	6	2	24	1	A	1	38	2.52	16.54	0.92	11.08	1.28	9.22	0.42	2.34	146.21	8.75	1.58	1.98	#NULL!	5.66	2.6	37.68	3.46	0.9	2.7	#NULL!	245.17	161.01	#NULL!	26.11	500.6	0	14
5	6	2	24	1	A	1	42	2.49	31.25	2.53	10.28	1.86	23.99	2.33	2.8	91.86	8.57	1.86	5.2	#NULL!	6.95	1.11	64.4	4.18	1.33	3.54	#NULL!	230.84	231.23	#NULL!	12.71	452.63	2	14
5	7	2	70	1	B	1	5	2.99	43.97	3.11	39.55	12.34	12.38	2.3	2.61	12.07	#NULL!	1	12.41	13.01	14.64	260.99	19.57	5	3.08	54.95	3.38	979.15	710.3	34.28	7.51	203.41	5	9
5	7	2	70	1	B	1	6	3.08	46.34	3.16	49.79	9.21	9.36	1.92	1.23	11.45	#NULL!	1.06	10.36	6.44	9.33	189.36	13.32	2.77	2.94	43.18	2.34	808.44	598.94	22.34	2.52	262.4	6	9
5	7	2	70	1	B	1	8	2.32	23.7	#NULL!	13.3	1.34	12.14	0.34	1.01	45.18	#NULL!	5.03	16.2	1.99	10.77	46.84	25.93	3.01	2.94	16.83	#NULL!	1279.14	323.89	#NULL!	14.88	1088.72	6	13
5	7	2	70	1	B	1	14	2.21	58.32	#NULL!	8.73	2.49	8.42	0.8	0.72	74.12	#NULL!	3.99	11.71	#NULL!	13.55	26.7	5.6	3.17	3.27	5.52	#NULL!	816.9	327.03	#NULL!	13.76	1420.72	8	15
5	7	2	70	1	B	1	22	5.48	26.33	2.66	23.31	3.89	19.47	4.14	4.58	110.19	2.57	4.8	7.69	7.58	7.16	31.65	10.69	10.59	4.29	6.25	3.06	2141.57	215.18	#NULL!	28.28	1091.71	3.5	13
5	8	2	28	1	A	2	2	2.72	26.63	0.96	7.22	11.95	6.36	1.54	2.28	22.4	#NULL!	0.65	10.85	#NULL!	8.9	24.23	118.47	23.32	1.94	2.84	2.25	433.98	426.81	61.01	16.28	166.7	5	14
5	8	2	28	1	A	2	3	4.24	49.49	2.19	16.01	22.14	9.36	1.54	5.18	42.3	#NULL!	0.84	108	#NULL!	25.58	141.18	99.08	126.4	2.23	15.2	6.56	673.44	537.11	74.55	26.54	632.25	5	18
5	8	2	28	1	A	2	4	4.24	40.81	1.33	13.3	21.16	12.38	1.54	2.71	59.12	#NULL!	0.78	31.11	#NULL!	21.18	50.16	105.42	88.67	1.04	10.74	7.5	632.8	570.74	66.12	18.59	284.97	10	18
5	8	2	28	1	A	2	5	6.29	57.37	1.75	12.05	55.64	21.58	1.39	4.76	75.39	#NULL!	0.84	83.22	#NULL!	67.51	203.61	104.16	73.05	1.04	14.16	6.87	2000.85	1058.14	68.15	19.69	6116.86	10	17
5	8	2	28	1	A	2	11	7.23	22.92	3.51	58.09	7.48	27.91	7.11	4.4	138.86	1.16	4.88	15.86	11.02	18.95	18.18	31.85	40.02	5.16	6.4	6.77	466.7	182.57	9.16	20.5	513.25	5	18
5	8	2	28	1	A	2	19	5.94	61.47	3.61	11.51	35.88	45.74	10.88	3.89	73.38	#NULL!	4.8	12.71	12.03	22.59	20.31	41.36	207.46	5.34	13.07	14.93	312.42	194.34	53.62	19.22	509.15	5	14
5	8	2	28	1	A	2	26	4.02	60.28	0.96	62.79	44.62	15.82	3.44	3.38	73.01	#NULL!	4.06	12.71	0.88	19.2	9.59	29.48	206.71	6.4	20	21.69	437.82	162.3	76.23	11.15	525.6	5	15
5	8	2	28	1	A	2	33	4.02	62.58	#NULL!	30.31	25.29	14.59	0.8	1.23	76.72	#NULL!	3.92	4.81	#NULL!	14.58	9.59	18.87	202.25	4.81	14.01	12.63	539.06	159.92	55.88	16.39	382.55	2	13
5	8	2	28	1	A	2	41	3.37	57.63	#NULL!	21.71	40.49	4.64	0.58	0.86	57.67	#NULL!	3.92	10.1	#NULL!	13.59	9.59	6.07	160.26	4.81	13.54	14.2	523.68	181.28	66.22	6.86	394.49	7	13
5	9	1	26	1	A	2	5	4.2	24.58	5.02	69.22	17.43	23.64	1.84	4.09	77.34	4.93	0.87	17.78	4.64	35.33	99.12	68.74	3.85	12.98	16.02	2.9	2604.42	584.94	43.1	37.87	2513.55	8	16
5	9	1	26	1	A	2	6	3.25	36.5	7.74	82.89	17.04	20.55	3.22	7.47	111.17	11.01	0.78	10.54	5.87	29.26	60.71	66.58	5.3	14.79	12.68	3	998.74	514.79	38.23	37.5	1329.23	7	16
5	9	1	26	1	A	2	7	4.75	78.48	16.72	119.08	22.53	31.94	3.22	2.28	107.08	23.42	1.12	17.06	10.66	36.12	72.4	81.64	7.99	25.58	14.16	4.87	1406.17	749.35	44.65	61.44	1356.07	9	15
5	10	2	19	1	B	1	6	2.72	22.92	#NULL!	25.32	1.86	1.7	5.97	1.99	57.42	#NULL!	1.28	14.78	#NULL!	4.79	93.68	10.36	2.26	1.82	14.69	0.77	426.49	187.18	#NULL!	19.95	66.87	10	13
5	10	2	19	1	B	1	7	2.63	22.71	0.69	26.29	3.15	1.7	6.05	4.3	43.47	#NULL!	1.33	7.75	#NULL!	4.97	164.81	114.27	1.7	0.64	9.97	0.77	439.31	129.01	12.87	16.74	112.52	8	13
5	10	2	19	1	B	1	10	2.98	50.48	#NULL!	45.28	12.17	20.4	14.56	6.7	88.11	#NULL!	1.46	6.24	4.52	12.52	184.37	34.01	2.55	3.95	7.14	6.51	266.91	141.59	47.61	27.65	193.71	3	13
5	10	2	19	1	B	1	11	2.57	23.05	#NULL!	32.65	6.45	3.11	4.46	1.65	55.69	#NULL!	1.82	10.05	#NULL!	5.5	137.93	23.76	1.63	3.57	7.73	0.77	1076.47	277.3	#NULL!	16.06	225.16	5	13
5	10	2	19	1	B	1	13	2.4	32.66	#NULL!	29.1	1.86	1.7	1.42	4.28	81.7	#NULL!	3.37	7.67	#NULL!	1.9	72.24	18.87	1.7	1.29	2.66	0.37	1226.64	332	#NULL!	11.51	590.74	8	13
5	10	2	19	1	B	1	17	4.36	84.89	#NULL!	19	5.12	0.23	6.62	3.54	236.51	#NULL!	3.49	6.24	#NULL!	6.18	116.58	5.23	1.98	1.82	2.66	0.91	1181.07	402.15	18.01	27.65	603.63	10	13
5	10	2	19	1	B	1	19	3.69	83.25	#NULL!	29.1	12.34	7.21	2.76	5.3	92.15	#NULL!	2.65	4.83	#NULL!	6.65	130.86	1.51	3	3.57	4.04	5.62	906.58	471.19	46.22	30.59	508.7	5	13
5	10	2	19	1	B	1	21	3.22	81.76	#NULL!	17.85	6.29	1.7	11.4	1.99	127.68	#NULL!	1.82	5.78	#NULL!	2.02	149.95	18.87	2.05	2.75	3.37	1.18	1070.04	337.08	29.99	26.11	362.95	8	13
5	10	2	19	1	B	1	24	3.39	44.73	#NULL!	19	6.78	3.11	4.45	1.99	154.16	#NULL!	1.4	5.15	#NULL!	6.11	222.76	118.47	2.05	0.64	1.09	1.6	1410.34	296.61	39.16	22.3	917.83	3	13
5	10	2	19	1	B	1	25	2.83	31.79	#NULL!	23.31	1.86	0.23	1.84	1.99	77.29	#NULL!	1.33	3.17	#NULL!	0.77	188.25	23.93	1.98	0.64	9.97	0.64	1150.35	202.24	15.64	17.41	672.38	0	13
5	10	2	19	1	B	1	26	2.54	51.37	#NULL!	16.65	1.86	0.23	3.44	0.28	151.24	#NULL!	1.33	3.85	#NULL!	0.7	138.94	34.98	1.84	1.82	2.66	0.64	1301.52	269.03	#NULL!	13.13	603.63	0	13
5	10	2	19	1	B	1	31	3.99	39.75	#NULL!	28.18	3.15	0.23	1.59	1.28	73.89	#NULL!	1.4	9.62	#NULL!	7.93	160.86	10.61	2.12	6.65	1.91	1.04	1261.28	367.32	3.7	23.43	519.98	5	13
5	11	2	19	1	A	2	7	4.33	30.67	2.83	17.23	31.97	88.17	11.65	4.35	94.21	#NULL!	2.27	23.38	36.92	26.55	272.56	123.09	1.22	13.46	29.02	17.35	754.87	390.39	50.49	30.03	133.52	8	14
5	11	2	19	1	A	2	9	4.59	37.38	2.6	9.05	29.21	90.33	12.39	14.9	152.45	#NULL!	2.27	21.32	37.74	23.25	287.55	144.82	0.79	13.1	25.45	15.68	1774.3	330.12	73.74	36.38	3250.57	9	16
5	11	2	19	1	A	2	13	5.13	116.27	2.28	31.7	29.21	61.44	12.72	11.06	180.4	#NULL!	3.05	11.65	42.1	19.8	292.14	119.31	0.65	14.31	23.93	10.74	1390.33	306.19	99.67	25.63	800.89	8	16
5	11	2	19	1	A	2	14	4.06	33.7	3.02	19.57	35.12	71.03	11.24	6.7	132.31	#NULL!	2.2	64.83	38.96	24.6	327.58	104.16	1.07	14.07	26.59	14.43	1194.02	280.43	112.1	30.03	146.3	7	16
5	11	2	19	1	A	2	16	8.34	23.75	2.24	10.6	29.02	77.45	9.6	0.3	267.55	#NULL!	2.44	12.69	40.55	19.56	396.43	108.8	1.22	13.58	28.46	8.84	5538.15	450.65	45.4	59.15	2069.03	5	16
5	11	2	19	1	A	2	20	7.18	38.16	5.99	49.04	97.22	73.17	12.97	2.78	482.05	#NULL!	2.11	10.88	39.76	21.34	394.19	163.94	2.17	17.43	37.01	11.46	5363.63	371.76	88.56	42.16	3646.62	6	16
5	11	2	19	1	A	2	21	6.66	35.67	3.78	27.93	77	60.38	9.93	0.29	396.48	#NULL!	1.99	9.77	39.36	14.85	344.62	121.83	0.93	15.52	34.86	7.34	5622.2	340.1	55.26	29.18	4913.25	6	0
5	11	2	19	1	A	2	23	4.8	29.52	2.1	5.51	42.61	68.36	10.34	6.78	257.18	#NULL!	1.65	8.86	38.56	12.59	252.86	91.45	1.6	13.58	24.69	6.77	1338.3	233.7	57.86	20.22	536.03	7	16
5	11	2	19	1	A	2	28	4.51	22.65	1.33	56.29	138.13	83.88	11.4	3.67	324.19	#NULL!	2.25	25.27	42.48	10.21	333.27	123.51	0.93	13.83	24.69	5.83	1649.17	299.73	62.23	21.77	619.17	7	16
5	11	2	19	1	A	2	30	6.01	31.37	8.17	125.12	343.69	94.63	13.8	7.77	156.73	#NULL!	3.2	21.45	36.92	18	266.78	148.56	7.78	23.28	26.96	11.46	1588.36	294.36	140.7	26.54	406.39	10	16
5	12	2	54	1	A	1	9	7.53	52.6	15.4	16.08	8.51	250.44	22	0.28	161.75	2.73	20.35	240.63	#NULL!	44.34	154.2	8.97	2.14	0.64	17.97	#NULL!	1384.95	965.97	6.22	32.17	104.18	3	14
5	12	2	54	1	A	1	10	7.31	12.15	4.24	9.62	16.15	102.83	6.62	1.4	139.7	#NULL!	3.58	74.78	#NULL!	19.57	64.51	55.7	2.14	12.63	8.57	#NULL!	716.27	513.54	#NULL!	29.17	111.48	0	14
5	12	2	54	1	A	1	13	2.19	16.39	3.4	11.02	13.53	68.27	3.53	0.28	110.81	#NULL!	5.59	65.31	#NULL!	15.47	48.49	13.32	2.14	12.63	10.57	#NULL!	424.08	330	#NULL!	20.44	65.27	10	14
5	12	2	54	1	A	1	15	1.95	21.53	#NULL!	4.83	1.25	65.65	8.5	5.93	91.85	#NULL!	0.73	58.86	#NULL!	16.22	74.72	34.44	7.23	1.11	10.29	#NULL!	301.96	318.99	#NULL!	14.25	57.01	0	14
5	12	2	54	1	A	1	17	0.8	31.15	3.54	13.64	1.92	81.02	0.6	0.74	129.05	14.15	0.04	42.54	#NULL!	13.43	48.49	39.87	1.68	8.41	10.01	#NULL!	322.76	387.93	#NULL!	17.43	84.42	0	14
5	12	2	54	1	A	1	24	1.45	36.44	2.27	23.78	11.23	54.9	7.11	2.49	111.74	18.79	1.65	57.05	#NULL!	19.24	35.68	5.19	2.99	0.4	10.29	#NULL!	266.85	403.95	#NULL!	16.39	58.69	0	11
5	12	2	54	1	A	1	22	0.67	38.91	2.27	12.35	2.17	50.74	1.84	1.28	102.38	#NULL!	0.53	28.56	#NULL!	16.92	26.57	8.97	0.4	1.11	8.28	#NULL!	352.71	458.35	#NULL!	10.82	59.42	0	11
5	12	2	54	1	A	1	27	1.82	37.09	2.55	13.64	0.03	60.33	1.77	0.93	95.23	#NULL!	1.29	33.79	#NULL!	18.65	29.67	21.53	1.28	1.35	7.99	#NULL!	438.48	481.05	#NULL!	17.43	135.03	0	11
5	12	2	54	1	A	1	30	1.95	63.51	1.84	12.35	1.96	88.43	10.14	8.83	119.1	#NULL!	3.82	26.08	#NULL!	20.49	32.71	5.19	1.28	9.49	6.81	#NULL!	409.79	446.01	#NULL!	16.39	84.94	0	15
5	12	2	54	1	A	1	31	5.72	115.53	3.12	16.08	2.67	107.53	1.77	1.23	142.34	13.46	2.54	40.05	#NULL!	34.07	47.1	34.98	2.14	7.69	11.42	#NULL!	477.98	880.85	51.74	37.13	110.39	0	15
5	12	2	54	1	A	1	37	0.93	31.98	#NULL!	27.47	1.96	114.47	8.5	2.71	163.87	#NULL!	7.49	52.84	#NULL!	17.89	49.86	0.27	3	0.86	4.38	#NULL!	290.34	354.16	#NULL!	15.33	111.2	0	15
5	13	2	34	1	A	1	5	4.36	27.64	#NULL!	25.32	3.15	20.4	1.69	2.63	153.19	#NULL!	1.38	266.79	4.52	45.74	191.15	145.23	4.6	0.64	15.69	2.02	1304.7	819.33	25.5	29.63	435.75	4	9
5	13	2	34	1	A	1	6	2.63	8.77	#NULL!	19	0.59	4.49	6.31	3.22	177.14	#NULL!	1.31	7.6	0.66	8.43	49.98	147.7	3.79	0.64	9.97	1.25	340.88	158.14	#NULL!	17.41	268.18	0	9
5	13	2	34	1	A	1	7	3.16	33.34	4.59	23.31	1.54	3.11	6.31	3.77	153.84	#NULL!	1.26	7.15	9.9	8.29	96.84	60.74	2.7	1.82	19.58	1.95	187.8	216.43	#NULL!	24.52	329.16	5	9
5	13	2	34	1	A	1	12	2.89	31.92	#NULL!	11.31	0.91	3.11	2.6	0.37	21.19	#NULL!	1.33	6.55	#NULL!	5.74	55.64	18.87	5.8	1.63	7.73	10.08	232.98	307.35	#NULL!	26.11	457.38	5	9
5	13	2	34	1	A	1	13	6.77	36.67	21.38	22.27	2.18	3.11	3.62	2.93	32.81	108.9	1.35	14.52	6.68	10.14	77.67	8.34	7.23	2.75	7.73	16.31	242.97	384.83	#NULL!	53.28	489.66	0	9
5	13	2	34	1	A	1	14	4.17	49.64	5.01	29.1	3.81	28.78	1.15	4.3	40.64	#NULL!	1.28	14.32	12.49	11.83	80.9	29.48	6.42	4.32	10.79	10.23	268.11	343.93	3.7	45.69	449.58	8	9
5	13	2	34	1	A	1	19	2.51	46.61	#NULL!	8.09	8.66	1.7	1.39	4.09	14.1	#NULL!	1.28	40.56	#NULL!	62.53	31.25	8.96	3.47	5.16	6.25	60.85	195.1	421.43	#NULL!	9.75	189.19	0	9
5	13	2	34	1	A	1	20	3.13	38.57	#NULL!	14.11	1.22	3.11	2.06	0.97	15.23	#NULL!	1.43	32.79	#NULL!	25.6	28.82	18.87	5.45	3.61	4.04	64.09	229.65	415.12	#NULL!	16.06	229.62	0	9
5	13	2	34	1	A	1	22	4.36	47.68	0.59	23.31	3.15	21.7	0.6	8.83	29.93	#NULL!	1.4	20.12	14.73	31.53	74.42	29.48	5.11	2.75	9.15	23.11	363.48	343.28	9.4	38.98	165.75	0	16
5	13	2	34	1	A	1	27	3.45	32.72	3.48	8.09	2.5	4.49	1.84	1.28	17.48	#NULL!	1.4	15.43	#NULL!	9.16	38.4	7.32	3.47	0.64	5.95	16.62	328.5	304.36	#NULL!	23.43	207.88	0	16
5	13	2	34	1	A	1	28	13.67	44.79	54.78	74.56	21.42	144.31	25.13	29.25	72.53	156.35	1.49	33.7	46.71	61.22	204.64	167.21	12.99	24.31	34.68	78.27	458.52	403.83	68.94	141.13	280.09	8	16
5	13	2	34	1	A	1	32	3.81	44.1	10.88	25.32	1.54	13.87	5.22	8.83	31.37	49.25	1.31	40.12	4.52	10.32	70.06	20.18	4.69	0.64	5.01	10.31	503	578.02	#NULL!	37.73	367.84	4.5	11
5	13	2	34	1	A	1	37	3.33	52.96	#NULL!	19	1.86	4.49	2.42	0.37	26.31	#NULL!	1.34	5.86	4.52	5.67	16.23	118.47	3.79	0.64	4.37	6.73	497.53	464.53	#NULL!	22.3	387.35	0	15
5	14	2	25	1	A	2	7	3.8	20.07	0.54	9.05	4.93	6.36	1.32	1.99	183.84	#NULL!	0.68	20.4	#NULL!	17.92	86.48	10.36	2.51	0.73	13.32	3.53	483.96	334.89	25.25	2.52	103.19	6	11
5	14	2	25	1	A	2	8	3.52	26.42	1.24	9.05	2.6	8.36	1.39	0.72	113.08	#NULL!	0.71	7.45	#NULL!	16.08	60.71	5.23	1.68	0.4	6.88	2.9	482.66	326.53	15.53	12.38	139.88	0	11
5	14	2	25	1	A	2	11	3.16	14.3	0.65	21.71	2.99	3.41	0.95	2.61	146.02	#NULL!	0.53	12.24	#NULL!	10.58	44.82	3.61	1.68	0.03	3.65	3	372.32	307.81	#NULL!	5.39	106.64	6	11
5	14	2	25	1	A	2	12	2.99	19.11	1.75	9.62	9.99	6.36	1.39	2.53	133.39	#NULL!	0.6	16.03	#NULL!	12.37	60.71	4.69	1.37	1.04	5.92	3.48	383.02	357.67	29.5	5.39	131.53	7	11
5	14	2	25	1	A	2	14	2.7	15.69	2.97	16.75	3.37	11.37	1.54	0.42	103.26	#NULL!	0.6	7.59	#NULL!	6.25	52.82	8.34	1.37	1.04	3.91	2.34	363.81	187.11	#NULL!	7.51	236.45	6	11
5	14	2	25	1	A	2	19	2.66	30.57	2.37	10.28	1.1	4.39	1.17	0.97	54.31	#NULL!	0.53	18.53	#NULL!	8.38	22.81	7.32	1.07	1.35	2.84	1.52	211.46	424.96	#NULL!	13.76	148.35	7	11
5	14	2	25	1	A	2	20	3.26	27.88	2.48	2.49	8.4	146.05	3.44	0.86	262.33	#NULL!	3.92	5.21	#NULL!	6.74	8.15	6.07	4	3.11	3.22	0.77	870.96	180.21	18.65	8.23	3382.67	0	16
5	14	2	25	1	A	2	22	2.11	17.62	#NULL!	7.77	3.62	9.66	1.42	0.93	80.06	#NULL!	3.92	17.14	#NULL!	9.17	9.59	14.19	3.83	3.61	3.78	0.51	220.32	125.65	#NULL!	17.43	167.77	7	17
5	14	2	25	1	A	2	28	2.84	22.92	1.53	13.3	2.83	14.59	3.44	1.3	126.92	#NULL!	4.14	8.29	5.24	7.35	12.11	27.7	4	4.64	4.07	2.18	286.36	153.89	#NULL!	10.2	166.57	7	17
5	14	2	25	1	A	2	34	2.84	17.78	0.06	16.75	2.17	4.64	2.37	1.3	64.43	#NULL!	3.78	7.09	#NULL!	6.55	5.61	18.87	3.17	3.11	3.64	0.24	618.21	129.91	#NULL!	1.46	691.75	5	17
5	14	2	25	1	A	2	42	1.71	4.41	#NULL!	3.64	3.75	19.64	0.8	0.31	88.56	#NULL!	3.85	3.47	#NULL!	6.31	5.24	17.7	2.53	2.94	1.56	#NULL!	690.96	141.24	#NULL!	10.43	1534.25	6	17
5	15	2	49	1	A	2	2	7.76	32.91	10.99	19.57	141.71	31.94	5.41	4.2	133.66	2.29	1.24	140.94	6.97	60.91	222.48	239.5	2.34	3.08	26.21	3.38	771.86	657.36	298.55	28.31	391.62	7	11
5	15	2	49	1	A	2	4	5.54	39.22	7.26	5.51	86.12	101.1	2.76	3.03	116.34	#NULL!	0.87	24.49	3.19	43.88	102.88	148.56	3.76	1.65	17.25	4.17	997.49	549.58	215.15	23.75	533.24	0	11
5	15	2	49	1	A	2	8	10.38	52.57	8.99	35.28	93.25	148.36	7.81	4.87	120.68	9.71	0.98	53.59	8.93	54.07	170.23	214.78	5.5	2.37	26.96	4.67	1093.8	987.09	239.03	57.4	282.58	0	12
5	15	2	49	1	A	2	9	7.62	35.43	8.66	27.93	91.67	182.36	9.36	1.74	108.72	9.71	1	34.41	5.87	46.41	111.62	156.88	4.32	1.94	22.39	3.38	722.44	653.43	201.02	49.46	205.99	0	12
5	15	2	49	1	A	2	11	7.66	32.37	11.9	23.92	90.08	107.59	8.46	4.76	89.52	2.29	0.87	30.87	7.98	27.79	110.37	251.85	5.1	2.52	25.45	3.63	865.7	449.5	219.06	43.54	213.79	0	12
5	15	2	49	1	A	2	14	4.82	44.49	9.82	29.84	73.04	57.73	6.69	3.86	80.12	#NULL!	0.84	17.37	9.38	18	96.6	191.26	4.81	3.91	27.15	3.87	591.32	436.16	166.41	33.29	270.66	0	12
5	15	2	49	1	A	2	15	3.54	25.71	2.65	20.7	36.69	24.68	1.69	0.28	33.61	#NULL!	0.65	10.47	#NULL!	21.66	39.43	114.27	1.52	0.4	4.68	1.97	604.89	376.62	117.38	9.31	302.3	0	12
5	15	2	49	1	A	2	17	6.1	35.96	8.33	24.95	119.85	48.73	10.09	3.63	88.42	3.17	0.58	11.23	8.46	37.8	86.48	180.92	3.21	2.8	23.74	3.43	421.66	462.39	220	54.72	103.81	0	12
5	15	2	49	1	A	2	21	5.75	49.58	9.87	25.96	127	65.7	11.57	5.94	110.63	7.11	0.58	8.72	12.26	24.16	60.71	250.61	4.52	2.8	25.45	3.58	554.14	326.77	285.81	52.9	216.78	5	12
5	15	2	49	1	A	2	23	3.59	26.53	7.9	16.01	118.66	26.23	6.05	2.78	61.1	#NULL!	0.53	7.23	1.14	11.93	42.13	160.62	3.57	1.65	19.65	3.38	328.46	206.4	221.6	27.44	114.58	5	12
5	15	2	49	1	A	2	31	2.41	16.5	#NULL!	9.87	2.58	13.9	1.39	2.22	40.74	4.51	1.52	3.54	#NULL!	6.09	5.24	39.71	2.59	2.02	2.19	#NULL!	96.54	76.49	#NULL!	11.6	422.76	2	16
5	15	2	49	1	A	2	38	6.05	24.01	8.17	19.87	19.18	96.14	10.14	3.99	45.51	12.67	3.07	6	8.99	9.83	13.21	147.7	6.02	3.97	6.77	4.2	191.07	212	#NULL!	15.44	489.59	3	15
5	16	2	21	1	A	2	2	2.57	12.37	#NULL!	9.62	2.49	25.91	2.94	0.72	29.18	#NULL!	1.04	52.5	3.83	30.03	22.29	11.32	2.06	1.94	5.94	#NULL!	166.64	455.68	0.93	6.86	203.23	0	13
5	16	2	21	1	A	2	3	4.34	17.8	#NULL!	8.09	1.68	15.5	1.39	2.53	27.97	#NULL!	0.62	57.54	2.73	43.26	22.29	23.76	0.43	1.11	8.02	#NULL!	343.83	855.01	#NULL!	14.88	231.08	0	13
5	16	2	21	1	A	2	4	4.71	27.05	#NULL!	9.05	2.65	19.68	0.31	1.07	43.73	#NULL!	1.09	41.02	3.4	39.21	13.52	5.6	1.1	2.06	7.18	#NULL!	821.82	821.49	#NULL!	17.02	286.09	8	13
5	16	2	21	1	A	2	7	4.96	32.27	#NULL!	12.35	6.54	36.2	3.45	1.88	69.72	#NULL!	0.9	13.53	3.83	16.33	11.07	20.18	1.82	2.66	6.35	#NULL!	460.31	419.06	11.32	14.88	726.31	0	14
5	16	2	21	1	A	2	8	5.13	24.97	#NULL!	7.22	5.89	31.07	1.9	1.65	63.48	#NULL!	0.88	9.67	5.04	16.65	8.27	21.89	1.58	2.3	6.68	#NULL!	335.29	311.05	0.93	17.33	594.62	5	13
5	16	2	21	1	A	2	9	4.23	26.23	#NULL!	2.67	8.97	42.34	5.22	3.54	54.82	#NULL!	1.45	8.56	5.04	12.81	10.51	43.02	2.81	3.73	5.04	#NULL!	175.47	296.7	8.55	17.63	137.18	5	13
5	16	2	21	1	A	2	12	7.66	51.08	8.83	21.33	16.15	27.79	11.47	11.66	49.24	#NULL!	5.66	3.39	#NULL!	31.53	86.29	98.16	9.49	13.55	9.51	9.97	389.19	270.36	#NULL!	14.44	683.4	8	15
5	16	2	21	1	A	2	17	6.29	31.91	2.85	23.05	1.1	31.75	2.16	1.23	25.98	#NULL!	3.58	3.27	#NULL!	7.64	2.19	16.36	1.76	3.11	0.77	3.05	354.9	227.6	7.46	13.42	604.69	5	15
5	16	2	21	1	A	2	22	5.73	35.02	2.19	24.96	0.02	26.36	0.74	1.23	25.98	#NULL!	0.87	1.5	#NULL!	5.74	2.19	8.96	2.24	0.03	3.78	1.77	356.46	229.42	6.69	16.4	756.89	0	15
5	16	2	21	1	A	2	29	5.85	28.39	2.19	12.35	0.27	12.93	1.39	0.9	46.9	#NULL!	0.73	0.85	#NULL!	3.5	0.87	8.96	1.76	12.63	9.34	0.91	411.7	195.68	2.57	14.92	297.92	5	16
5	16	2	21	1	A	2	36	5.61	28.76	2.85	22.41	1.39	23.67	1.22	1.4	15.23	#NULL!	1.04	3.92	#NULL!	4.89	3.52	23.76	4.8	1.7	0.06	2.24	579.1	219.2	4.93	16.04	652.26	5	17
5	17	2	54	1	A	1	1	5.36	26.55	1.54	10.21	2.67	47.96	2.16	0.9	63.48	#NULL!	0.26	54.02	#NULL!	7.1	11.13	15.54	1.53	0.8	2.04	#NULL!	180.71	372.91	12.66	34.61	230.43	8	15
5	17	2	54	1	A	1	2	8.24	58.31	2.02	14.44	3.42	143.19	3.08	0.58	35.86	0.79	0.67	169.04	#NULL!	37.77	22.5	13.9	1.29	3.56	4.14	#NULL!	450.32	976.52	22.59	63.42	113.72	0	15
5	17	2	54	1	A	1	6	5	42.95	1.86	27.47	0.1	56.08	5.8	1.4	40.1	#NULL!	0.93	6.98	#NULL!	6.02	12.72	33.62	0.42	1.7	5.02	0.65	376.6	415.64	15.35	23.53	184.48	4	15
5	17	2	54	1	A	1	7	6.6	49.94	3.54	29.95	1.28	64.21	6.71	1.74	153.84	0.42	1.81	6.26	#NULL!	5.99	13.85	34.44	2.24	2.47	5.61	0.09	393.86	384.82	16.26	30.49	175.4	7	15
5	17	2	54	1	A	1	8	5.36	53.43	1.54	29.95	3.51	50.66	7.15	1.23	57.67	0.98	0.99	5.69	#NULL!	5.83	15.66	33.62	0.84	3.23	5.61	#NULL!	316.78	356.45	15.58	25.6	184.48	3	15
5	17	2	54	1	A	1	15	8.05	32.08	8.3	49.97	2.83	111.8	10.28	4.28	32.81	4.15	2.48	5.45	#NULL!	5.88	14.53	48.4	5.6	4.42	10.06	3.96	181.55	288.48	13.43	27.64	182.21	1	15
5	17	2	54	1	A	1	20	7.35	30.5	10.23	49.4	0.41	77.78	10.06	2.18	54.31	21.42	2.55	8.8	#NULL!	8.47	16.12	53.33	3.24	12.63	7.34	1.89	329.7	301.5	16.48	23.88	158.74	1	15
5	17	2	54	1	A	1	27	15.39	24.77	2.41	40.69	44.39	46.8	6.31	12.62	1.96	21.36	2.56	15.39	11.02	22.37	7.73	48.03	5.14	20.73	11.94	1.85	3227.89	317.41	24.64	71.95	2915.89	0	16
5	17	2	54	1	A	1	34	5.01	27.08	2.29	32.94	5.89	46.8	5.64	13.29	186.47	21.36	2.58	24.87	11.5	13.93	9.23	40.75	4.11	19.88	4.18	3.7	596.12	175.35	16.09	37.38	978.83	0	16
5	17	2	54	1	A	1	41	5.26	21.6	2.17	23.4	2.32	36.74	4.28	11.95	77.29	11.61	1.92	12.15	4.66	11.88	8.36	36.18	2.33	14.43	7.42	1.01	706.12	202.24	16.69	47.36	503.34	3	16
5	18	2	39	1	B	2	2	5.69	23.44	#NULL!	9.48	13.51	76.7	14.56	7.47	45.66	#NULL!	2.55	64.39	9.26	12.48	22.67	125.93	9.25	8.41	4.88	0.86	89.9	206.06	28.84	15.81	192.33	8	16
5	18	2	39	1	B	2	3	6.88	69.65	1.2	21.55	17.87	108.63	22	9.75	52.18	#NULL!	3.25	30.33	10.54	14.42	17.69	151.86	10.27	10.45	7.35	3.07	78.74	394.71	36.9	22.87	182.19	10	16
5	18	2	39	1	B	2	4	3.01	32.63	#NULL!	26.29	2.49	133.39	3.96	3.54	40.1	#NULL!	0.83	10.87	3.83	10.69	9.57	3.55	2.19	2.78	4.24	#NULL!	91.04	212.82	17.5	8.65	237.72	0	16
5	18	2	39	1	B	2	8	5.1	50.56	#NULL!	24.95	12.53	48.44	2.42	5.56	67.32	#NULL!	1.54	25.89	6.16	10.61	12.01	39.87	4.25	3.97	4.32	#NULL!	239.83	182.84	26.37	12.67	343.5	4.5	16
5	18	2	39	1	B	2	10	8.31	44.8	2.58	43.82	27.09	126.47	28.18	13.95	66.12	0.69	3.58	38.44	11.16	11.59	23.06	162.62	14.46	9.49	8.19	4.94	160.26	144.83	40.9	23.01	510.75	9	16
5	18	2	39	1	B	2	17	6.91	45.03	2.92	15.1	19.17	110.62	21.05	8.62	52.66	#NULL!	2.62	23.08	10.85	12.89	37.8	125.93	10.42	7.69	6.6	3.29	445.04	246.98	37.39	28.4	677.07	10	16
5	18	2	39	1	B	2	24	6.14	38.56	0.73	11.6	14.64	70.67	13.34	11.87	59.39	#NULL!	1.83	9.18	8.93	9.82	57.7	80.66	7.68	4.93	4.08	1.57	472.71	208.65	33.06	22.01	902.77	6	16
5	18	2	39	1	B	2	30	9.57	47.83	6.95	26.27	21.43	130.43	26.52	12.29	67.8	#NULL!	3.58	16.85	12.38	8.32	31.95	170.64	15.07	10.21	8.1	4.83	458.76	217.57	41.13	26.08	2037.8	10	16
5	18	2	39	1	B	2	38	5.58	25.81	#NULL!	23.78	3.62	19.68	4.46	2.31	36.23	#NULL!	1.12	13.81	3.83	3.81	10.88	7.56	4.11	2.18	2.44	#NULL!	495.71	193.05	16.6	11.36	596.22	8.5	16
5	19	1	53	1	B	2	2	1.72	57.97	10.22	56.36	10.49	74.26	16.01	12.27	229.98	15.04	6.11	10.96	#NULL!	33.48	81.48	36.35	9.02	13.32	15.65	9.36	120.03	388.59	#NULL!	20.33	160	0	14
5	19	1	53	1	B	2	3	4.96	93.73	9.31	52.52	8.55	52.86	13.2	11.5	137.57	2.26	5.81	96.93	#NULL!	75.25	164.26	34.01	7.18	12.2	15.3	7.96	231.72	913.39	#NULL!	31.48	172.85	7	14
5	19	1	53	1	B	2	4	10.36	74.4	9.1	41.28	6.62	125.08	11.86	11	218.75	#NULL!	5.59	155.39	#NULL!	109.06	486.9	23.93	6.28	11.75	16	8.66	532.5	1169.28	#NULL!	23.78	353.16	0	14
5	19	1	53	1	B	2	7	1.72	85.65	10.79	15.14	7.01	26.19	11.08	11	241.18	#NULL!	5.59	38.12	#NULL!	35.94	144.18	10.61	5.11	11.52	9.51	8.66	1151.44	1350.45	#NULL!	32.02	432.5	0	14
5	19	1	53	1	B	2	8	4.25	98.11	10.22	64.49	8.17	75.78	14.89	11.72	296.9	1.22	6.11	61.62	#NULL!	37.44	225.11	43.07	6.88	13.32	15.3	10.58	943.34	778.91	#NULL!	31.48	357.9	4	15
5	19	1	53	1	B	2	9	9.27	80.42	11.23	56.36	8.94	71.23	22.15	12.11	232.86	2.72	7.86	43.96	#NULL!	32.41	71.74	59.4	8.71	12.88	16	9.88	547.4	538.48	#NULL!	31.12	99.75	5	15
5	19	1	53	1	B	2	14	5.9	133.66	9.87	43.52	9.91	55.95	13.77	12.22	236.88	#NULL!	6.11	8.09	#NULL!	25.72	86.29	34.01	6.73	12.2	8.94	8.84	753.67	467.38	#NULL!	25.81	576.56	0	15
5	19	1	53	1	B	2	16	10.97	69.23	7.75	24.44	5.46	4.57	9.11	11.55	119.42	#NULL!	5.36	11.65	#NULL!	22.37	12.39	62.06	6.28	11.29	4.33	7.09	413.14	395.7	#NULL!	35.43	392.92	0	15
5	19	1	53	1	B	2	22	7.98	76.25	5.13	19.81	1.96	37.15	4.45	2.44	7.2	#NULL!	0.04	1.66	#NULL!	6.76	7.98	15.54	3.24	7.69	5.08	3.05	558.04	325.32	8	14.92	332.36	0	17
5	19	1	53	1	B	2	29	10.57	122.89	8.3	44.24	1.39	88.65	8.5	3.54	32.47	2.74	2.12	4.12	#NULL!	79.36	9.78	40.19	8.08	0.57	1.73	3.51	549.99	501.84	35.47	35.43	858.36	0	17
5	19	1	53	1	B	2	36	7.35	90.91	3.54	18.49	0.55	42.55	4.45	1.74	11.45	#NULL!	0.04	1.42	#NULL!	5.88	4.41	20.47	4.27	1.35	2.11	3.17	481.2	320.46	4.93	18.95	524.16	0	17
5	20	2	57	1	A	2	2	5.01	50.75	21.41	111.52	14	89.35	25.66	13.96	74.83	8.03	5.74	2.09	#NULL!	9.62	86.29	191.43	25.27	12.43	18.42	7.26	791.49	202.09	#NULL!	58.02	120.04	8	16
5	20	2	57	1	A	2	4	24.35	178.75	242.31	260.79	23.81	817.86	205.09	121.45	599.99	158.12	9.47	35.74	24.67	16.16	317.34	977.18	313.2	18.72	61.34	8.31	2556.2	448.19	14.85	302.18	138.11	6	16
5	20	2	57	1	A	2	5	12.88	136.7	223.02	151.83	13.61	577.24	153.4	35.13	331.65	49.55	7.42	42.05	17.18	5.56	210.09	820.03	170.13	16.54	51.68	7.96	4288.61	549.15	#NULL!	265.14	139.11	8	15
5	20	2	57	1	A	2	10	15.14	138.53	257.44	125.23	3.42	378.8	100.17	16.43	113.41	32.05	3.87	14.25	#NULL!	5.56	18.39	215.75	165.1	2.58	18.42	1.4	2182.25	255.71	9.98	202.53	145.06	8.5	17
5	20	2	57	1	A	2	17	8.56	52.09	38.51	64.98	1.96	83.21	16.72	4.28	34.27	2.94	3.58	3.43	#NULL!	5.99	7.09	47.58	19.98	14.79	1.58	#NULL!	2575.93	427.18	13.8	62.82	205.6	0	17
5	20	2	57	1	A	2	24	10.97	81	109.29	85.76	7.61	210.34	66.43	9.47	31.57	9.34	1.93	6.13	#NULL!	7.27	14.75	130.46	47.92	2.58	9.63	3.51	1840.16	499.14	15.35	102.59	184.48	8	17
5	20	2	57	1	A	2	31	8.75	55.93	104.68	96.62	2.83	124.07	39.44	7.37	24.17	6.41	0.67	8.84	#NULL!	4.5	7.76	96	44.84	1.02	4.14	2.82	1751.71	254.36	10.13	77.75	156.46	5	17
5	20	2	57	1	A	2	38	15	85.14	264.56	115.32	14.38	402.4	131.83	20.95	149.88	23.17	3.27	10.01	#NULL!	4.87	12.94	263.31	149.1	3.66	17	4.3	1795.72	348.59	14.29	180.94	261.21	10	17
5	21	2	21	1	A	2	1	2.54	8.3	2.19	25.96	11.95	2.26	1.9	0.42	39.42	#NULL!	0.58	6.74	#NULL!	6.07	18.85	27.1	0.63	0.73	3.94	#NULL!	103.85	98.72	#NULL!	11.88	180.7	2	11
5	21	2	21	1	A	2	4	9.27	16.99	1.54	5.66	6.54	26.36	0.8	0.9	164.51	#NULL!	1.56	36.27	#NULL!	22.78	17.71	0.72	0.42	1.04	0.25	1.4	901.71	762.35	6.28	41.05	401.21	0	14
5	21	2	21	1	A	2	6	3.92	14.92	0.5	48.28	20.01	19.64	1.39	0.73	15.23	#NULL!	2.55	3.07	#NULL!	13.31	5.74	3.2	0.42	3.44	8.02	0.38	433.39	272.6	#NULL!	7.05	217.64	0	14
5	21	2	21	1	A	2	8	6.6	17.27	1.54	24.95	145.57	29.06	2.16	1.57	72.53	#NULL!	0.54	1.26	#NULL!	10.81	6.19	28.69	2.74	12.36	4.14	3.05	320.2	313.2	6.28	11.49	119.09	7	14
5	21	2	21	1	A	2	11	7.1	13.28	0.93	1.72	84.76	37.15	2.39	1.4	25.98	#NULL!	1.69	3.39	#NULL!	11.18	5.52	27.05	3.24	2.8	9.64	2.12	501.82	309.43	9.03	13.42	313.65	7	14
5	21	2	21	1	A	2	14	7.73	25.85	3.89	15.81	32.88	64.21	4.45	3.35	113.59	#NULL!	1.31	1.18	#NULL!	18.7	4.41	36.08	5.6	0.33	0.06	3.51	339.27	547.98	8.35	16.4	288.19	8	16
5	21	2	21	1	A	2	15	5.85	18.86	0.78	27.93	35.93	23.67	0.26	0.9	25.98	#NULL!	5.66	1.5	#NULL!	11.92	0.87	10.61	2.49	2.54	7.35	1.4	361.12	367.71	4.93	12.27	300.17	7	16
5	21	2	21	1	A	2	19	5.24	16.42	#NULL!	16.75	21.27	18.3	1.39	0.58	263.6	#NULL!	1.49	0.65	#NULL!	8.07	2.63	12.25	0.84	1.04	13.32	#NULL!	460.95	270.36	5.85	10.71	647.72	0	16
5	21	2	21	1	A	2	26	5.94	19.34	3.64	22.36	5.24	1.57	2.21	10.92	3.37	#NULL!	1.34	19.64	4.1	7.8	5.41	26.39	4.84	9.49	2.41	2.02	307.49	260.14	9.28	26.03	745.8	10	12
5	21	2	21	1	A	2	33	5.64	14.14	0.79	62.79	1.68	61.44	6.69	7.72	120.68	#NULL!	1.22	7.15	#NULL!	4.94	3.77	55.7	3.41	12.36	4.14	0.28	1027.2	230.79	5.92	25.21	914.08	10	11
5	21	2	21	1	A	2	40	4.2	13.75	1.35	1.72	1.35	70.14	0.05	9.17	88.56	#NULL!	1.3	10.96	2.8	3.9	2.42	20.04	4.26	1.92	2.84	0.65	494.48	191.62	7.31	21.73	601.12	0	17
5	22	2	18	1	A	1	2	2.68	38.22	#NULL!	25.96	2.81	44.37	10.42	1.43	42.76	#NULL!	1.15	39.48	7.93	17.48	26.91	44.59	0.65	3.25	7.52	#NULL!	210.76	291.1	21.55	12.02	345.02	4	14
5	22	2	18	1	A	1	3	1.81	12.87	#NULL!	5.51	2.49	40.29	5.97	0.95	34.29	#NULL!	0.67	24.88	5.42	21.44	59.49	41.45	0.23	2.78	5.69	#NULL!	295.02	722.6	8.55	18.26	569.99	7	14
5	22	2	18	1	A	1	5	5.49	51.78	#NULL!	13.3	9.94	58.58	8.94	3.84	54.1	#NULL!	1.31	10.58	7.59	10.03	18.07	68.9	2.81	3.73	8.95	#NULL!	924.29	386.97	18.37	22.87	569.19	7	14
5	22	2	18	1	A	1	11	8.11	35.83	11.02	56.71	5.2	132.26	15.61	6.78	11.02	#NULL!	2.55	2.38	4.06	5.5	17.94	75.49	12.11	3.88	5.9	4.41	445.92	201.03	9.35	11.49	635.63	0	15
5	22	2	18	1	A	1	16	4.64	33.28	1.54	29.95	0.55	31.75	3.54	0.9	1.06	#NULL!	1.86	1.98	#NULL!	4.15	7.31	23.76	0.84	0.09	3.94	#NULL!	558.72	203.55	5.85	3.03	791.91	5	15
5	22	2	18	1	A	1	23	7.6	34.94	5.5	29.95	2.54	72.35	8.5	2.62	57.42	#NULL!	1.18	3.76	#NULL!	6.37	12.49	45.12	2.74	1.92	2.65	2.59	789.12	306.7	8.18	12.65	707.53	8	15
5	22	2	18	1	A	1	30	32.73	69.77	58.12	197.26	31.28	518.05	46.06	38.19	70.17	21.86	14.81	7.14	17.27	9.9	45.6	261.67	49.64	20.18	21.82	32.02	600.12	371.9	23.56	59.24	708.29	7	15
5	23	2	31	1	A	2	10	32.76	126.76	13.32	99.69	9.78	114.62	16.36	19.66	65.81	55.37	4.38	42.44	16.03	36.61	50.82	168.72	16.53	19.03	32.85	10.02	1045.04	517.74	30.36	96.12	822.43	1.5	9
5	23	2	31	1	A	2	12	27.57	154.06	4.89	60.46	11.23	87.56	10.9	15.01	44.57	33.95	4.19	42.29	12.63	38.51	39.89	103.66	15.15	10.52	18.89	7.02	1301.94	562.07	19.81	79.48	1097.01	1	9
5	23	2	31	1	A	2	14	23.86	112.35	6.97	51.96	3.51	58.08	7.58	11.37	76.72	27.56	3.44	41.81	16.03	38.4	35.92	97.7	11.64	10.52	16.71	5.68	849.59	398.78	20.94	71.53	618.24	1.5	9
5	23	2	31	1	A	2	17	20.09	71.22	1.52	42.7	1.28	36.05	4.61	6.21	35.86	10.69	2.69	51.93	#NULL!	36.29	29.91	35.83	3.55	5.16	10.74	0.9	1166.63	447.96	20.94	56.53	1066.78	2.5	9
5	23	2	31	1	A	2	18	19.77	74.65	20.23	72.19	9.78	127.54	10.36	13.51	76.72	21.94	4.38	40.38	16.03	40.8	28.18	113.3	24.68	6.59	21.04	8.35	770.34	278.15	21.39	54.6	836.26	2.5	10
5	23	2	31	1	A	2	20	19.29	62.14	10.93	56.29	2.31	73.21	7.58	10.43	76.72	23.09	3.82	59.66	#NULL!	49.32	27.6	69.77	12.34	11.35	11.5	5.87	491.62	317.11	19.34	49.58	348.31	4	14
5	23	2	31	1	A	2	25	18.5	77.33	9.96	51.96	0.98	73.21	9.26	11.06	32.81	31.86	3.82	18.53	5.75	23.91	26.73	89.5	13.75	10.1	15.98	3.89	640.69	233.67	19.58	44.22	733.58	0	11
5	23	2	31	1	A	2	33	15.76	90.23	4.89	47.44	0.98	82.85	13.54	13.81	377.59	47.87	4.19	27.48	8.46	23.1	33.07	109.49	11.64	16.06	18.16	5.48	819.42	336.81	21.39	54.6	700.18	0	15
5	24	1	52	1	A	2	2	1.37	26.69	#NULL!	9.05	6.09	22.03	2.06	0.29	83.97	#NULL!	0.73	41.72	#NULL!	8.56	17.19	9.14	3.83	0.9	7.58	#NULL!	493.71	546.61	2.6	15.19	405.48	4	15
5	24	1	52	1	A	2	8	2.2	39.21	8	35.25	3.75	57.8	4.34	2.61	25.98	#NULL!	1.26	3.27	2.06	7.18	10.12	48.29	2.34	3.26	7.58	#NULL!	514.94	191.43	3.11	19.23	416.71	8	13
5	24	1	52	1	A	2	13	5.49	46.88	4.28	22.11	2.52	70.14	5.86	5.82	50.11	7.77	1.53	3.74	4.61	8.32	11.06	74.81	0.63	6.65	9.3	#NULL!	679.92	230.46	2.47	21.12	487.96	4	13
5	24	1	52	1	A	2	20	6.77	53.47	#NULL!	8.73	0.03	35.47	3.33	1.63	129.05	#NULL!	1	6.13	1.21	7.54	5.47	32.91	1.68	4.17	5.88	#NULL!	800.64	290.21	2.6	15.19	783.65	0	17
5	24	1	52	1	A	2	27	2.2	53.29	1.2	4.62	1.28	57.8	4.6	2.94	119.6	#NULL!	1.23	0.76	2.81	5.98	13.34	62.06	5.1	5.25	7.24	#NULL!	1579.78	285.69	5.25	22.04	1048.44	2	17
5	24	1	52	1	A	2	34	4.07	62.53	8	37.66	3.75	100.12	6.62	4.86	130.96	1.3	1.47	10.1	4.3	8.56	13.34	76.04	1.09	7.35	9.64	0.62	1003.09	312.72	5.3	23.83	747.61	2	16
5	24	1	52	1	A	2	41	0.91	51.32	#NULL!	9	0.03	85.27	6.62	5.66	232.86	10.69	1.06	14.25	2.25	5.49	12.58	69.81	2.73	9.06	8.61	#NULL!	1087.25	254.74	3.95	18.26	978.24	0	16
5	25	2	55	1	B	1	4	5.58	39.52	0.95	9	14.33	88.26	3.83	0.97	8.74	#NULL!	0.67	51.96	#NULL!	17.7	12.39	48.29	24.68	2.7	13.82	0.49	1514.79	584.12	4.3	24.71	2887.54	9	17
5	25	2	55	1	B	1	5	8.81	37.65	0.71	15.14	1.69	82.27	4.85	3.74	25.98	#NULL!	0.78	36.77	#NULL!	13.33	15.07	53.95	15.15	4.17	12.42	#NULL!	1296.55	336.84	4.86	28.09	3046.56	7	17
5	25	2	55	1	B	1	7	5.39	34.56	#NULL!	35.25	0.18	70.14	4.22	2.29	35.86	#NULL!	0.73	12.88	#NULL!	17.76	11.06	45.38	3.57	3.44	8.95	#NULL!	584	269.03	3.83	21.58	2208.46	8	17
5	25	2	55	1	B	1	11	3.79	33.46	5.33	27.63	2.1	85.27	5.36	4.23	110.81	#NULL!	1	12.88	2.25	24.41	11.06	64.68	3.85	5.25	7.75	#NULL!	350.92	135.95	3.95	22.94	1083.38	0	11
5	25	2	55	1	B	1	18	1.92	31.09	6.39	32.78	4.98	85.27	4.85	4.55	42.51	#NULL!	1.17	10.86	2.44	16.94	6.2	60.74	10.42	4.17	7.58	0.98	363.61	128	3.71	22.94	571.33	0	11
5	25	2	55	1	B	1	25	6.34	32.68	11.52	44.58	8.04	97.17	7.38	5.18	42.51	#NULL!	1.29	22.06	2.98	6.46	9.93	89.16	0.44	5.95	10.85	1.23	797.25	112.49	5.08	28.09	1351.37	0	12
5	25	2	55	1	B	1	32	2.2	40.74	4.28	23.54	0.24	94.21	7.13	5.18	42.3	#NULL!	0.89	7.12	#NULL!	5.19	11.44	67.26	4.69	6.3	7.24	#NULL!	496.4	155.01	3.71	20.18	1036.09	0	13
6	1	2	62	1	A	2	5	9.31	39.16	12.71	43.75	7.3	46.49	6.73	6.61	262.15	34	20.35	40.82	8.28	8.56	24.99	27.1	16.94	2.11	10.86	7.34	728.26	218.81	25.29	61.16	280.26	0	15
6	1	2	62	1	A	2	8	9.97	48.45	13.92	42.93	15.29	70.86	9.45	7.28	193.79	49.61	19.21	64.42	10.02	12.21	42.9	44.86	16.94	3.78	19.04	7.76	696.81	319.94	30.16	69.58	160.84	3	15
6	1	2	62	1	A	2	9	4.34	37.87	7.82	36.97	4.75	34.66	11.47	3.1	208.74	20.71	30.49	42.35	#NULL!	9.98	31.2	0.27	7.99	0.28	7.99	2.47	620.6	288.81	6.22	39.52	191.68	5	15
6	1	2	62	1	A	2	10	10.84	36.83	16.2	35.2	10.85	46.49	5.8	5.93	276.5	41.94	19.21	42.64	14.47	8.35	28.13	27.1	17.75	2.54	10.86	6.92	686.99	203.85	27.81	60.81	398.98	0	15
6	1	2	62	1	A	2	17	15.36	88.3	11.9	36.09	21.56	52.14	9.45	10.55	207.54	72.97	3.57	31.49	18.86	8.56	31.95	32.41	22.57	7.12	9.72	9.81	416.13	262.33	34.47	82.41	160.84	3	17
6	1	2	62	1	A	2	24	1.7	44.15	8.1	9.62	8.51	28.36	1.77	1.96	123.64	#NULL!	0.84	22.73	10.82	9.4	14.96	8.97	7.16	1.65	4.69	0.11	559.09	242.44	9.47	23.31	146.11	2	16
6	1	2	62	1	A	2	31	1.7	66.53	1.98	5.51	3.39	14.49	12.72	0.28	132.62	11.37	1.33	23.57	5.21	10.88	7.36	39.87	6.33	1.23	1.77	#NULL!	481.72	307.66	6.22	36.72	214.83	7	16
6	1	2	62	1	A	2	39	8.86	39.16	10	14.88	16.36	40.68	8.56	6.61	113.59	46.35	0.84	9	21.68	6.78	23.39	43.66	19.36	5.38	6.21	11.42	564.62	167.84	42.04	54.5	338.63	5	14
6	2	1	18	1	A	1	2	3.25	39.9	11.73	27.93	6.48	15.43	3.53	1.16	48.33	#NULL!	0.75	40.01	15.14	47.55	78.83	20.04	2.59	2.52	16.84	4.17	291.48	271.67	21.72	26.54	132.86	10	11
6	2	1	18	1	A	1	3	3.04	31.97	11.33	24.95	5.51	17.48	2.6	1.88	39.42	#NULL!	0.89	30.07	22.39	7.8	78.83	8.34	1.84	1.35	18.05	5.07	490.61	155.56	13.91	22.77	342.28	7	13
6	2	1	18	1	A	1	9	3.29	19.22	5.33	16.01	1.25	16.45	2.6	2.61	80.67	#NULL!	0.81	14.49	11.48	12.99	138.74	4.69	1.52	2.52	9.18	2.86	317.79	262.12	10.22	24.23	42.11	9	12
6	2	1	18	1	A	1	10	2.79	19.11	1.5	12.35	0.1	13.91	1.84	3.54	55.16	#NULL!	0.73	9.91	9.82	11.57	109.13	1.92	1.14	1.35	3.65	2.52	300.79	197.32	#NULL!	16.28	43.62	6	12
6	2	1	18	1	A	1	13	2.58	20.39	1.5	1.72	12.53	9.86	1.32	1.57	33.02	#NULL!	0.63	9	6.44	9.89	73.69	48.4	0.72	1.04	2.84	2.71	272.84	205.2	#NULL!	7.51	50.85	6	12
6	2	1	18	1	A	1	14	3.42	21.82	7.9	9.62	2.6	20.55	2.6	0.28	48.04	#NULL!	0.77	7.73	9.82	16.08	47.5	1.92	1.68	2.23	5.92	3.09	337.12	264.81	7.99	26.54	78.97	6	12
6	2	1	18	1	A	1	16	2.94	14.81	#NULL!	19	1.1	4.64	0.8	0.72	64.05	#NULL!	3.92	19.15	#NULL!	10.86	10.31	20.47	2.85	2.94	2.38	0.51	284.64	172.9	#NULL!	5.39	145.04	8	16
6	2	1	18	1	A	1	23	2.01	16.5	#NULL!	80.38	3.45	24.31	3.62	1.15	42.51	#NULL!	4.21	6.28	#NULL!	7.44	11.03	7.22	3.17	3.95	3.78	#NULL!	445.46	159.17	#NULL!	17.33	182.31	0	16
6	2	1	18	1	A	1	30	3.59	18.24	#NULL!	9.67	0.18	2.06	1.22	0.93	57.67	#NULL!	3.99	11.1	8.41	9.71	14.97	1.51	3.17	3.11	2.11	2.3	376.22	191.52	#NULL!	8.23	159.35	8	16
6	2	1	18	1	A	1	38	5.03	36.66	1.72	20.08	1.75	21.89	3.79	1.92	95.55	#NULL!	6.21	14.05	12.03	10.33	48.25	18.87	5.04	3.44	4.07	3.31	513.8	197.63	28.14	18.79	543.48	7	17
6	3	2	19	1	A	2	19	5.09	35.89	#NULL!	43.06	7.12	9.9	8.5	3.77	186.47	#NULL!	2.21	20.61	17.21	4.35	52.26	99.08	4.19	9.29	6.55	1.81	1781.16	292.8	18.01	28.65	583.7	7	12
6	3	2	19	1	A	2	20	5.31	29.1	#NULL!	73.42	12.51	0.23	2.06	0.37	192.24	#NULL!	2.12	18.5	#NULL!	4.64	28.82	81.64	4.6	15.5	3.02	2.58	1785.17	280.31	38.06	16.06	640.41	5	12
6	3	2	19	1	A	2	22	6.77	37.86	2.16	82.34	13.53	20.4	0.88	8	238.72	#NULL!	1.98	14.65	26.34	7.74	49.98	10.36	6.06	17.08	8.3	4.02	2408.42	320.22	43.82	39.39	1572.44	5	12
6	4	2	42	1	A	2	6	3.8	29.87	4.22	16.01	1.83	21.58	3.14	5.73	81.78	#NULL!	0.68	55.75	3.19	90.88	241.21	41.1	3.39	1.94	16.84	15.05	629.15	494.46	35.18	29.6	2269.73	4	11
6	4	2	42	1	A	2	7	4.55	22.08	7.2	27.93	3.37	42.41	6.13	9.51	111.99	#NULL!	1.06	53.33	15.81	40.15	296.74	55.7	4.32	4.18	24.12	21.4	530.99	334.21	47.99	42.85	316.59	5	11
6	4	2	42	1	A	2	8	5.34	25.19	9.04	46.75	6.09	56.14	9.11	14.9	130.15	0.26	1.27	45.46	22.94	29.57	241.21	64.85	4.52	5.65	29.94	10.85	1647.9	302.13	58.82	61.72	272.24	3	99
6	4	2	42	1	A	2	14	3.52	75.56	4.27	25.96	4.15	28.82	3.53	2.53	39.42	#NULL!	0.87	12.2	8.93	20.01	63.33	24.26	1.52	2.66	14.79	4.47	827.79	456.15	38.65	22.77	379.99	8	11
6	4	2	42	1	A	2	16	4.51	73.48	11.45	29.84	6.09	26.75	3.68	4.09	46.9	#NULL!	0.84	16.34	11.48	20.21	81.39	17.19	2	2.66	13.32	5.07	850.64	697.15	45.03	34.85	379.56	8	13
6	4	2	42	1	A	2	6	4.2	24.58	5.02	69.22	17.43	23.64	1.84	5.82	77.34	4.93	0.87	17.78	4.64	35.33	99.12	68.74	3.85	12.98	16.02	2.9	2604.42	584.94	43.1	37.87	2513.55	4	11
6	5	2	21	1	A	1	2	3.63	48.55	0.8	57.06	9.99	20.04	1.25	5.93	325.21	#NULL!	0.46	171.78	#NULL!	25.77	251.7	155.63	2.51	0.03	8.73	1.34	1095.37	466.5	70.98	2.52	1015.61	4	11
6	5	2	21	1	A	1	3	2.99	35.47	1.97	48.28	22.53	7.86	1.39	13.96	435.36	#NULL!	0.51	43.84	#NULL!	10.39	189.36	161.86	2.85	0.73	11.39	2.62	912.08	283.21	88.08	6.5	1462.94	4	11
6	5	2	21	1	A	1	6	3.61	34.93	5.53	76.81	43.2	51.9	6.69	5.31	76.78	#NULL!	1.33	17.3	21.28	15.83	172.63	105.85	7.57	9.01	25.64	4.67	381.34	156.89	89.04	34.85	196.44	2	12
6	5	2	21	1	A	1	7	5.84	45.25	9.93	117.04	58.8	88.71	13.05	13.51	119.6	12.73	2.51	15.1	34.18	19.35	247.04	145.23	17.12	15.4	33.96	10.52	446.99	163.32	114.55	56.22	156.59	0	12
6	5	2	21	1	A	1	9	4.55	51.45	7.95	84.08	46.95	60.38	9.76	8.75	77.34	0.94	1.96	13.28	30.39	13.08	177.42	115.11	9.75	12.36	26.96	7.24	442.31	234.7	99	44.22	115.22	0	12
6	5	2	21	1	A	1	16	4.13	32.56	1.81	25.68	3.45	31.5	5.15	1.61	155.07	#NULL!	4.88	9.63	7.58	7.35	21.02	25.93	6.68	4.64	5.08	3.81	468.09	131.05	#NULL!	5.09	361.44	2	17
6	5	2	21	1	A	1	23	2.94	16.17	#NULL!	21.71	2.17	8.42	2.37	0.72	304.44	#NULL!	4.39	9.09	1.99	6.6	16.04	25.93	4.52	3.11	3.5	0.51	1259.41	114.19	#NULL!	3.37	688.91	4	14
6	5	2	21	1	A	1	30	5.26	29.64	6.37	22.75	14.37	89.23	8.58	3.67	98.34	13.04	2.92	12.11	9.18	4.6	21.91	144.96	7.23	3.55	5.75	3.96	309.4	107.58	#NULL!	13.77	687.08	2	12
6	5	2	21	1	A	1	35	3.72	16.8	1.84	12.67	4.75	28.06	1.81	2.55	55.28	7.19	1.87	6.6	1.5	2.7	6.79	103.4	3.77	1.63	3.49	#NULL!	343.31	39.7	#NULL!	2.16	507.61	0	12
6	5	2	21	1	A	1	42	4.15	66.27	9.1	17.23	25.87	13.4	2.3	0.72	130.96	#NULL!	0.72	4.59	5.87	6.5	47.5	60.94	2.17	1.65	3.38	2.06	695.22	157.29	69.86	21.77	178.02	2	14
6	6	2	24	1	A	1	14	2.22	8.52	0.7	10.01	58.8	13.43	0.29	2.28	342.87	8.22	1.62	5.28	#NULL!	10.16	3.62	53.65	3.31	0.86	5.16	#NULL!	200.96	242.48	#NULL!	15.11	209.61	8	14
6	6	2	24	1	A	1	16	2.08	6.61	#NULL!	9.2	84.76	4.45	1.32	2.05	301.21	7.7	2.43	17.25	#NULL!	10.07	49.86	32.59	2.59	0.49	3.85	#NULL!	151.52	325.33	#NULL!	6.3	149.08	0	14
6	6	2	24	1	A	1	17	2.43	13.63	2.43	12.14	0.92	32.12	2.54	2.74	377.59	9.62	2.22	4.57	#NULL!	6.05	0.18	58.55	3.93	0.97	3.94	0.61	200.47	238.66	#NULL!	11.6	99.83	6	13
6	6	2	24	1	A	1	22	2.58	16.37	1.33	9.6	0.22	27.61	1.59	2.71	164.51	12.13	2.02	0.33	0.72	6.91	2.81	60.51	4.43	1.19	3.94	#NULL!	263.27	238.26	#NULL!	16.08	172.04	2	13
6	6	2	24	1	A	1	23	3.22	26.54	0.92	9.87	5.45	38.38	5.71	2.31	237.09	6.08	2.07	7.81	3.02	11.19	18.86	94.01	2.73	2.33	9.34	#NULL!	682.77	149.21	#NULL!	16.08	766.37	0	13
6	6	2	24	1	A	1	29	3.775	53.285	7.635	21.765	8.66	92.245	10.75	4.35	291.75	19.135	2.865	11.295	8.505	11.635	43.025	119.575	10.575	2.655	7.03	7.96	234.145	404.975	#NULL!	37.945	321.45	5	14
6	6	2	24	1	A	1	31	2.47	16.28	1.13	11.08	17.43	23.99	1.15	2.61	263.6	9.89	1.58	1.07	1.32	6.02	7.95	59.53	4.18	0.69	4.29	0.34	135.21	132.73	#NULL!	10.43	115.84	7	14
6	6	2	24	1	A	1	35	2.55	21.95	0.24	10.28	27.09	18.05	1.92	2.49	183	9.8	1.52	31.49	#NULL!	4.61	3.62	44.73	3.77	0.69	2.1	#NULL!	362.92	161.35	#NULL!	3.85	202.85	8	14
6	6	2	24	1	A	1	37	2.43	16.63	1.02	9.87	4.93	10.16	0.14	2.49	158.79	7.53	1.5	4.83	#NULL!	4.77	5.62	35.65	3.89	0.83	2.4	#NULL!	239.42	141.93	#NULL!	15.11	396.93	4	14
6	6	2	24	1	A	1	38	2.52	16.54	0.92	11.08	2.52	9.22	0.42	2.34	146.21	8.75	1.58	1.98	#NULL!	5.66	2.6	37.68	3.46	0.9	2.7	#NULL!	245.17	161.01	#NULL!	27.65	500.6	0	14
6	6	2	24	1	A	1	42	2.49	31.25	2.53	10.28	6.45	23.99	2.33	2.8	91.86	8.57	1.86	5.2	#NULL!	6.95	1.11	64.4	4.18	1.33	3.54	#NULL!	230.84	231.23	#NULL!	12.71	452.63	2	14
6	7	2	70	1	B	1	5	2.99	43.97	3.11	39.55	12.34	12.38	2.3	0.72	12.07	#NULL!	1	12.41	13.01	14.64	260.99	19.57	5	3.08	54.95	3.38	979.15	710.3	34.28	7.51	203.41	5	9
6	7	2	70	1	B	1	6	3.08	46.34	3.16	49.79	9.21	9.36	1.92	1.3	11.45	#NULL!	1.06	10.36	6.44	9.33	189.36	13.32	2.77	2.94	43.18	2.34	808.44	598.94	22.34	2.52	262.4	6	9
6	7	2	70	1	B	1	8	2.32	23.7	#NULL!	13.3	1.34	12.14	0.34	1.01	45.18	#NULL!	5.03	16.2	1.99	10.77	46.84	7.56	3.01	2.94	16.83	#NULL!	1279.14	323.89	#NULL!	14.88	1088.72	6	13
6	7	2	70	1	B	1	14	2.21	58.32	#NULL!	8.73	10.85	8.42	0.8	0.72	74.12	#NULL!	3.99	11.71	#NULL!	13.55	26.7	103.4	3.17	3.27	5.52	#NULL!	816.9	327.03	#NULL!	12.27	1420.72	8	14
6	7	2	70	1	B	1	22	5.48	26.33	2.66	23.31	3.89	19.47	4.14	4.58	110.19	2.57	4.8	7.69	7.58	7.16	31.65	10.69	10.59	4.29	6.25	3.06	2141.57	215.18	#NULL!	28.28	1091.71	3.5	13
6	8	2	28	1	A	2	2	2.72	26.63	0.96	5.51	11.95	6.36	1.54	2.63	22.4	#NULL!	0.65	10.85	#NULL!	8.9	24.23	118.47	23.32	1.94	2.84	2.25	433.98	426.81	61.01	16.28	166.7	5	14
6	8	2	28	1	A	2	3	4.24	49.49	2.19	56.36	22.14	9.36	1.54	9.51	42.3	#NULL!	0.84	108	#NULL!	25.58	141.18	99.08	126.4	2.23	15.2	6.56	673.44	537.11	74.55	26.54	632.25	5	18
6	8	2	28	1	A	2	4	4.24	40.81	1.33	12.35	21.16	12.38	1.54	0.28	59.12	#NULL!	0.78	31.11	#NULL!	21.18	50.16	105.42	88.67	1.04	10.74	7.5	632.8	570.74	66.12	18.59	284.97	10	18
6	8	2	28	1	A	2	5	6.29	57.37	1.75	12.05	55.64	21.58	1.39	4.35	75.39	#NULL!	0.84	83.22	#NULL!	67.51	203.61	104.16	73.05	1.04	14.16	6.87	2000.85	1058.14	68.15	19.69	6116.86	10	16
6	8	2	28	1	A	2	11	7.23	22.92	3.51	58.09	7.48	27.91	7.11	4.4	138.86	1.16	4.88	15.86	11.02	18.95	18.18	31.85	40.02	5.16	6.4	6.77	466.7	182.57	9.16	20.5	513.25	5	18
6	8	2	28	1	A	2	19	5.94	61.47	3.61	11.51	35.88	45.74	10.88	3.89	73.38	#NULL!	4.8	12.71	12.03	22.59	20.31	41.36	207.46	5.34	13.07	14.93	312.42	194.34	53.62	19.22	509.15	5	16
6	8	2	28	1	A	2	26	4.02	60.28	0.96	62.79	44.62	15.82	3.44	3.38	73.01	#NULL!	4.06	12.71	0.88	19.2	9.59	29.48	206.71	6.4	20	21.69	437.82	162.3	76.23	11.15	525.6	5	16
6	8	2	28	1	A	2	33	4.02	62.58	#NULL!	30.31	25.29	14.59	0.8	1.23	76.72	#NULL!	3.92	4.81	#NULL!	14.58	9.59	18.87	202.25	4.81	14.01	12.63	539.06	159.92	55.88	10.82	382.55	2	16
6	8	2	28	1	A	2	41	3.37	57.63	#NULL!	21.71	40.49	4.64	0.58	0.86	57.67	#NULL!	3.92	10.1	#NULL!	13.59	9.59	6.07	160.26	4.81	13.54	14.2	523.68	181.28	66.22	17.43	394.49	0	16
6	9	1	26	1	A	2	5	4.2	24.58	5.02	69.22	17.43	23.64	1.84	1.74	77.34	4.93	0.87	17.78	4.64	35.33	99.12	68.74	3.85	12.98	16.02	2.9	2604.42	584.94	43.1	37.87	2513.55	8	16
6	9	1	26	1	A	2	6	3.25	36.5	7.74	82.89	17.04	20.55	3.22	5.93	111.17	11.01	0.78	10.54	5.87	29.26	60.71	66.58	5.3	14.79	12.68	3	998.74	514.79	38.23	37.5	1329.23	7	16
6	9	1	26	1	A	2	7	4.75	78.48	16.72	119.08	22.53	31.94	3.22	2.28	107.08	23.42	1.12	17.06	10.66	36.12	72.4	81.64	7.99	25.58	14.16	4.87	1406.17	749.35	44.65	61.44	1356.07	9	15
6	10	2	19	1	B	1	6	2.72	22.92	#NULL!	25.32	1.86	1.7	6.71	1.99	57.42	#NULL!	1.28	14.78	#NULL!	4.79	93.68	13.9	2.26	1.82	14.69	0.77	426.49	187.18	#NULL!	19.95	66.87	10	13
6	10	2	19	1	B	1	7	2.63	22.71	0.69	26.29	3.15	1.7	4.46	4.3	43.47	#NULL!	1.33	7.75	#NULL!	4.97	164.81	0.27	1.7	0.64	9.97	0.77	439.31	129.01	12.87	16.74	112.52	8	13
6	10	2	19	1	B	1	10	2.98	50.48	#NULL!	45.28	12.17	20.4	3.44	6.7	88.11	#NULL!	1.46	6.24	4.52	12.52	184.37	58.55	2.55	3.95	7.14	6.51	266.91	141.59	47.61	27.65	193.71	3	13
6	10	2	19	1	B	1	11	2.57	23.05	#NULL!	32.65	6.45	3.11	2.16	1.65	55.69	#NULL!	1.82	10.05	#NULL!	10.33	137.93	18.87	1.63	3.57	7.73	0.77	1076.47	277.3	#NULL!	16.06	225.16	5	13
6	10	2	19	1	B	1	13	2.4	32.66	#NULL!	29.1	1.86	1.7	2.6	1.57	81.7	#NULL!	3.37	7.67	#NULL!	1.9	72.24	40.19	1.7	1.29	2.66	0.37	1226.64	332	#NULL!	11.51	590.74	8	13
6	10	2	19	1	B	1	17	4.36	84.89	#NULL!	19	5.12	0.23	13.77	3.63	236.51	#NULL!	3.49	6.24	#NULL!	6.18	116.58	26.39	1.98	1.82	2.66	0.91	1181.07	402.15	18.01	27.65	603.63	10	13
6	10	2	19	1	B	1	19	3.69	83.25	#NULL!	29.1	12.34	7.21	7.38	5.3	92.15	#NULL!	2.65	4.83	#NULL!	6.65	130.86	3.61	3	3.57	4.04	5.62	906.58	471.19	46.22	30.59	508.7	5	13
6	10	2	19	1	B	1	21	3.22	81.76	#NULL!	17.85	6.29	1.7	8.46	1.99	127.68	#NULL!	1.82	5.78	#NULL!	2.02	149.95	25.93	2.05	2.75	3.37	1.18	1070.04	337.08	29.99	26.11	362.95	8	13
6	10	2	19	1	B	1	24	3.39	44.73	#NULL!	19	6.78	3.11	0.31	1.99	154.16	#NULL!	1.4	5.15	#NULL!	6.11	222.76	31.85	2.05	0.64	1.09	1.6	1410.34	296.61	39.16	22.3	917.83	3	13
6	10	2	19	1	B	1	25	2.83	31.79	#NULL!	23.31	1.86	0.23	2.3	1.99	77.29	#NULL!	1.33	3.17	#NULL!	0.77	188.25	6.07	1.98	0.64	13.54	0.64	1150.35	202.24	15.64	17.41	672.38	0	13
6	10	2	19	1	B	1	26	2.54	51.37	#NULL!	16.65	1.86	0.23	2.39	1.3	151.24	#NULL!	1.33	3.85	#NULL!	0.7	138.94	4.69	1.84	1.82	19.04	0.64	1301.52	269.03	#NULL!	13.13	603.63	0	13
6	10	2	19	1	B	1	31	3.99	39.75	#NULL!	28.18	3.15	0.23	0.14	1.28	73.89	#NULL!	1.4	9.62	#NULL!	7.93	160.86	81.64	2.12	0.64	1.91	1.04	1261.28	367.32	3.7	23.43	519.98	5	13
6	11	2	19	1	A	2	7	4.33	30.67	2.83	17.23	31.97	88.17	11.65	10.43	94.21	#NULL!	2.27	23.38	36.92	26.55	272.56	123.09	1.22	13.46	29.02	17.35	754.87	390.39	50.49	30.03	133.52	8	14
6	11	2	19	1	A	2	9	4.59	37.38	2.6	9.05	29.21	90.33	12.39	13.96	152.45	#NULL!	2.27	21.32	37.74	23.25	287.55	144.82	0.79	13.1	25.45	15.68	1774.3	330.12	73.74	36.38	3250.57	9	16
6	11	2	19	1	A	2	13	5.13	116.27	2.28	31.7	29.21	61.44	12.72	12.27	180.4	#NULL!	3.05	11.65	42.1	19.8	292.14	119.31	0.65	14.31	23.93	10.74	1390.33	306.19	99.67	25.63	800.89	8	16
6	11	2	19	1	A	2	14	4.06	33.7	3.02	19.57	35.12	71.03	11.24	5.18	132.31	#NULL!	2.2	64.83	38.96	24.6	327.58	104.16	1.07	14.07	26.59	14.43	1194.02	280.43	112.1	30.03	146.3	7	16
6	11	2	19	1	A	2	16	8.34	23.75	2.24	10.6	29.02	77.45	9.6	0.3	267.55	#NULL!	2.44	12.69	40.55	19.56	396.43	108.8	1.22	13.58	28.46	8.84	5538.15	450.65	45.4	59.15	2069.03	5	16
6	11	2	19	1	A	2	20	7.18	38.16	5.99	49.04	97.22	73.17	12.97	2.78	482.05	#NULL!	2.11	10.88	39.76	21.34	394.19	163.94	2.17	17.43	37.01	11.46	5363.63	371.76	88.56	42.16	3646.62	6	16
6	11	2	19	1	A	2	21	6.66	35.67	3.78	27.93	77	60.38	9.93	7.72	396.48	#NULL!	1.99	9.77	39.36	14.85	344.62	121.83	0.93	15.52	34.86	7.34	5622.2	340.1	55.26	29.18	4913.25	6	0
6	11	2	19	1	A	2	23	4.8	29.52	2.1	5.51	42.61	68.36	10.34	5.31	257.18	#NULL!	1.65	8.86	38.56	12.59	252.86	91.45	1.6	13.58	24.69	6.77	1338.3	233.7	57.86	20.22	536.03	7	16
6	11	2	19	1	A	2	28	4.51	22.65	1.33	111.52	138.13	83.88	11.4	13.95	324.19	#NULL!	2.25	25.27	42.48	10.21	333.27	123.51	0.93	13.83	24.69	5.83	1649.17	299.73	62.23	21.77	619.17	7	16
6	11	2	19	1	A	2	30	6.01	31.37	8.17	125.12	343.69	94.63	13.8	7.77	156.73	#NULL!	3.2	21.45	36.92	18	266.78	148.56	7.78	23.28	26.96	11.46	1588.36	294.36	140.7	26.54	406.39	10	16
6	12	2	54	1	A	1	9	7.53	52.6	15.4	16.08	8.51	250.44	22	0.28	161.75	2.73	14.81	240.63	#NULL!	44.34	154.2	8.97	2.14	12.88	17.97	#NULL!	1384.95	965.97	6.22	32.17	104.18	3	14
6	12	2	54	1	A	1	10	7.31	12.15	4.24	9.62	11.95	102.83	13.77	5.73	139.7	#NULL!	5.59	74.78	#NULL!	19.57	64.51	20.04	2.14	6.4	8.57	#NULL!	716.27	513.54	#NULL!	29.17	111.48	2	14
6	12	2	54	1	A	1	13	2.19	16.39	3.4	11.02	1.92	68.27	1.15	0.28	110.81	#NULL!	1.98	65.31	#NULL!	15.47	48.49	8.34	2.14	1.94	10.57	#NULL!	424.08	330	#NULL!	20.44	65.27	10	14
6	12	2	54	1	A	1	15	1.95	21.53	#NULL!	4.83	6.09	65.65	4.45	2.22	91.85	#NULL!	2.21	58.86	#NULL!	16.22	74.72	44.59	0.23	1.11	10.29	#NULL!	301.96	318.99	#NULL!	14.25	57.01	0	14
6	12	2	54	1	A	1	17	0.8	31.15	3.54	13.64	1.92	81.02	0.6	0.74	129.05	14.15	1.28	42.54	#NULL!	13.43	48.49	5.19	4	1.65	10.01	#NULL!	322.76	387.93	#NULL!	17.43	84.42	0	14
6	12	2	54	1	A	1	24	1.45	36.44	2.27	23.78	1.86	54.9	4.46	0.93	111.74	18.79	1.06	57.05	#NULL!	19.24	35.68	5.19	2.99	5.38	10.29	#NULL!	266.85	403.95	#NULL!	16.39	58.69	0	11
6	12	2	54	1	A	1	22	0.67	38.91	2.27	12.35	8.55	50.74	2.6	0.29	102.38	#NULL!	2.2	28.56	#NULL!	16.92	26.57	48.29	0.4	1.82	8.28	#NULL!	352.71	458.35	#NULL!	10.82	59.42	0	11
6	12	2	54	1	A	1	27	1.82	37.09	2.55	13.64	0.91	60.33	1.77	1.57	95.23	#NULL!	0.53	33.79	#NULL!	18.65	29.67	21.53	1.28	2.52	7.99	#NULL!	438.48	481.05	#NULL!	17.43	135.03	0	11
6	12	2	54	1	A	1	30	1.95	63.51	1.84	12.35	4.75	88.43	15.61	2.31	119.1	#NULL!	3.82	26.08	#NULL!	20.49	32.71	5.19	1.28	4.93	6.81	#NULL!	409.79	446.01	#NULL!	16.39	84.94	0	15
6	12	2	54	1	A	1	31	5.72	115.53	3.12	16.08	2.67	107.53	1.77	4.55	142.34	13.46	2.54	40.05	#NULL!	34.07	47.1	34.98	2.14	2.52	11.42	#NULL!	477.98	880.85	51.74	37.13	110.39	0	15
6	12	2	54	1	A	1	37	0.93	31.98	#NULL!	7.77	9.91	114.47	3.96	0.9	163.87	#NULL!	7.49	52.84	#NULL!	17.89	49.86	0.27	3.39	2.7	4.38	#NULL!	290.34	354.16	#NULL!	15.33	111.2	0	15
6	13	2	34	1	A	1	5	4.36	27.64	#NULL!	25.32	3.15	20.4	5.64	2.63	153.19	#NULL!	1.38	266.79	4.52	45.74	191.15	104.16	4.6	0.64	15.69	2.02	1304.7	819.33	25.5	29.63	435.75	9	9
6	13	2	34	1	A	1	6	2.63	8.77	#NULL!	19	0.59	4.49	5.8	3.22	177.14	#NULL!	1.31	7.6	0.66	8.43	49.98	147.7	3.79	0.64	9.97	1.25	340.88	158.14	#NULL!	17.41	268.18	7	9
6	13	2	34	1	A	1	7	3.16	33.34	4.59	23.31	1.54	3.11	3.14	3.77	153.84	#NULL!	1.26	7.15	9.9	8.29	96.84	5.19	2.7	1.82	19.58	1.95	187.8	216.43	#NULL!	24.52	329.16	3.5	9
6	13	2	34	1	A	1	12	2.89	31.92	#NULL!	11.31	0.91	3.11	1.9	1.65	21.19	#NULL!	1.33	6.55	#NULL!	5.74	55.64	17.7	5.8	1.04	7.73	10.08	232.98	307.35	#NULL!	26.11	457.38	5	9
6	13	2	34	1	A	1	13	6.77	36.67	21.38	22.27	2.18	3.11	5.22	2.93	32.81	108.9	1.35	14.52	6.68	10.14	77.67	34.44	7.23	2.75	7.73	16.31	242.97	384.83	#NULL!	53.28	489.66	8	9
6	13	2	34	1	A	1	14	4.17	49.64	5.01	29.1	3.81	28.78	1.15	4.3	40.64	#NULL!	1.28	14.32	12.49	11.83	80.9	6.07	6.42	4.32	10.79	10.23	268.11	343.93	3.7	45.69	449.58	0	9
6	13	2	34	1	A	1	19	2.51	46.61	#NULL!	8.09	22.14	1.7	1.77	4.58	14.1	#NULL!	1.28	40.56	#NULL!	62.53	31.25	34.01	3.47	13.58	6.25	60.85	195.1	421.43	#NULL!	9.75	189.19	0	9
6	13	2	34	1	A	1	20	3.13	38.57	#NULL!	14.11	1.22	3.11	0.14	3.54	15.23	#NULL!	1.43	32.79	#NULL!	25.6	28.82	7.22	5.45	3.23	4.04	64.09	229.65	415.12	#NULL!	16.06	229.62	3.5	9
6	13	2	34	1	A	1	22	4.36	47.68	0.59	23.31	3.15	21.7	0.6	8.83	29.93	#NULL!	1.4	20.12	14.73	31.53	74.42	26.39	5.11	2.75	9.15	23.11	363.48	343.28	9.4	38.98	165.75	4	16
6	13	2	34	1	A	1	27	3.45	32.72	3.48	8.09	2.5	4.49	11.86	1.28	17.48	#NULL!	1.4	15.43	#NULL!	9.16	38.4	48.4	3.47	0.64	5.95	16.62	328.5	304.36	#NULL!	23.43	207.88	7	16
6	13	2	34	1	A	1	28	13.67	44.79	54.78	74.56	21.42	144.31	25.13	29.25	72.53	156.35	1.49	33.7	46.71	61.22	204.64	167.21	12.99	24.31	34.68	78.27	458.52	403.83	68.94	141.13	280.09	8	16
6	13	2	34	1	A	1	32	3.81	44.1	10.88	25.32	1.54	13.87	10.88	8.83	31.37	49.25	1.31	40.12	4.52	10.32	70.06	58.55	4.69	0.64	5.01	10.31	503	578.02	#NULL!	37.73	367.84	5	14
6	13	2	34	1	A	1	37	3.33	52.96	#NULL!	19	1.86	4.49	2.21	0.37	26.31	#NULL!	1.34	5.86	4.52	5.67	16.23	27.1	3.79	0.64	4.37	6.73	497.53	464.53	#NULL!	22.3	387.35	6	15
6	14	2	25	1	A	2	7	3.8	20.07	0.54	9.05	4.93	6.36	1.32	4.55	183.84	#NULL!	0.68	20.4	#NULL!	17.92	86.48	10.36	2.51	0.73	13.32	3.53	483.96	334.89	25.25	2.52	103.19	8	11
6	14	2	25	1	A	2	8	3.52	26.42	1.24	2.49	2.6	8.36	1.39	0.29	113.08	#NULL!	0.71	7.45	#NULL!	16.08	60.71	5.23	1.68	0.4	6.88	2.9	482.66	326.53	15.53	12.38	139.88	0	11
6	14	2	25	1	A	2	11	3.16	14.3	0.65	16.75	2.99	3.41	0.95	4.09	146.02	#NULL!	0.53	12.24	#NULL!	10.58	44.82	3.61	1.68	0.03	3.65	3	372.32	307.81	#NULL!	5.39	106.64	8	11
6	14	2	25	1	A	2	12	2.99	19.11	1.75	12.67	9.99	6.36	1.39	1.3	133.39	#NULL!	0.6	16.03	#NULL!	12.37	60.71	4.69	1.37	1.04	5.92	3.48	383.02	357.67	29.5	5.39	131.53	7	11
6	14	2	25	1	A	2	14	2.7	15.69	2.97	7.22	3.37	11.37	1.54	0.86	103.26	#NULL!	0.6	7.59	#NULL!	6.25	52.82	8.34	1.37	1.04	3.91	2.34	363.81	187.11	#NULL!	7.51	236.45	6	11
6	14	2	25	1	A	2	19	2.66	30.57	2.37	1.72	12.53	4.39	1.17	3.54	54.31	#NULL!	0.53	18.53	#NULL!	8.38	22.81	7.32	1.07	1.35	2.84	1.52	211.46	424.96	#NULL!	13.76	148.35	7	11
6	14	2	25	1	A	2	20	3.26	27.88	2.48	2.49	8.4	146.05	3.44	0.86	262.33	#NULL!	3.92	5.21	#NULL!	6.74	8.15	6.07	4	3.11	3.22	0.77	870.96	180.21	18.65	8.23	3382.67	0	14
6	14	2	25	1	A	2	22	2.11	17.62	#NULL!	7.77	3.39	9.66	1.42	0.93	80.06	#NULL!	3.92	17.14	#NULL!	9.17	9.59	14.19	3.83	3.61	3.78	0.51	220.32	125.65	#NULL!	21.58	167.77	7	17
6	14	2	25	1	A	2	28	2.84	22.92	1.53	13.3	2.54	14.59	3.44	1.3	126.92	#NULL!	4.14	8.29	5.24	7.35	12.11	27.7	4	4.64	4.07	2.18	286.36	153.89	#NULL!	10.2	166.57	7	17
6	14	2	25	1	A	2	34	2.84	17.78	0.06	16.75	2.17	4.64	2.37	1.3	64.43	#NULL!	3.78	7.09	#NULL!	6.55	5.61	18.87	3.17	3.11	3.64	0.24	618.21	129.91	#NULL!	1.46	691.75	5	17
6	14	2	25	1	A	2	42	1.71	4.41	#NULL!	3.64	16.36	19.68	0.8	0.31	88.56	#NULL!	3.85	3.47	#NULL!	6.31	5.24	17.7	2.53	2.94	1.56	#NULL!	690.96	141.24	#NULL!	6.3	1534.25	6	17
6	15	2	49	1	A	2	2	7.76	32.91	10.99	19.57	141.71	31.94	5.41	4.2	133.66	2.29	1.24	140.94	6.97	60.91	222.48	239.5	2.34	3.08	26.21	3.38	771.86	657.36	298.55	28.31	391.62	0	11
6	15	2	49	1	A	2	4	5.54	39.22	7.26	5.51	86.12	101.1	2.76	3.03	116.34	#NULL!	0.87	24.49	3.19	43.88	102.88	148.56	3.76	1.65	17.25	4.17	997.49	549.58	215.15	23.75	533.24	3	11
6	15	2	49	1	A	2	8	10.38	52.57	8.99	35.28	93.25	148.36	7.81	4.87	120.68	9.71	0.98	53.59	8.93	54.07	170.23	214.78	5.5	2.37	26.96	4.67	1093.8	987.09	239.03	57.4	282.58	0	12
6	15	2	49	1	A	2	9	7.62	35.43	8.66	27.93	91.67	182.36	9.36	1.74	108.72	9.71	1	34.41	5.87	46.41	111.62	156.88	4.32	1.94	22.39	3.38	722.44	653.43	201.02	49.46	205.99	0	12
6	15	2	49	1	A	2	11	7.66	32.37	11.9	23.92	90.08	107.59	8.46	4.76	89.52	2.29	0.87	30.87	7.98	27.79	110.37	251.85	5.1	2.52	25.45	3.63	865.7	449.5	219.06	43.54	213.79	0	12
6	15	2	49	1	A	2	14	4.82	44.49	9.82	29.84	73.04	57.73	6.69	3.86	80.12	#NULL!	0.84	17.37	9.38	18	96.6	191.26	4.81	3.91	27.15	3.87	591.32	436.16	166.41	33.29	270.66	0	12
6	15	2	49	1	A	2	15	3.54	25.71	2.65	20.7	36.69	24.68	1.69	0.29	33.61	#NULL!	0.65	10.47	#NULL!	21.66	39.43	114.27	1.52	0.4	4.68	1.97	604.89	376.62	117.38	9.31	302.3	0	12
6	15	2	49	1	A	2	17	6.1	35.96	8.33	24.95	119.85	48.73	10.09	3.63	88.42	3.17	0.58	11.23	8.46	37.8	86.48	180.92	3.21	2.8	23.74	3.43	421.66	462.39	220	54.72	103.81	0	12
6	15	2	49	1	A	2	21	5.75	49.58	9.87	25.96	127	65.7	11.57	5.94	110.63	7.11	0.58	8.72	12.26	24.16	60.71	250.61	4.52	2.8	25.45	3.58	554.14	326.77	285.81	52.9	216.78	5	12
6	15	2	49	1	A	2	23	3.59	26.53	7.9	16.01	118.66	26.23	6.05	2.78	61.1	#NULL!	0.53	7.23	1.14	11.93	42.13	160.62	3.57	1.65	19.65	3.38	328.46	206.4	221.6	27.44	114.58	5	12
6	15	2	49	1	A	2	31	2.41	35.47	#NULL!	9.87	2.58	13.9	4.46	2.22	40.74	4.51	1.52	3.54	#NULL!	6.09	5.24	39.71	2.59	2.02	2.19	#NULL!	96.54	76.49	#NULL!	26.54	422.76	8	15
6	15	2	49	1	A	2	38	6.05	24.01	8.17	19.87	19.18	96.14	10.14	3.99	45.51	12.67	3.07	6	8.99	9.83	13.21	147.7	6.02	3.97	6.77	4.2	191.07	212	#NULL!	15.44	489.59	3	15
6	16	2	21	1	A	2	2	2.57	12.37	#NULL!	10.28	2.49	25.91	2.94	3.03	29.18	#NULL!	1.04	52.5	3.83	30.03	22.29	11.32	2.06	1.94	5.94	#NULL!	166.64	455.68	0.93	6.86	203.23	5	13
6	16	2	21	1	A	2	3	4.34	17.8	#NULL!	16.01	1.68	15.5	1.32	1.16	27.97	#NULL!	0.62	57.54	2.73	43.26	22.29	0.27	0.43	1.11	8.02	#NULL!	343.83	855.01	#NULL!	14.88	231.08	7	13
6	16	2	21	1	A	2	4	4.71	27.05	#NULL!	10.28	2.65	19.68	0.31	1.07	43.73	#NULL!	1.09	41.02	3.4	39.21	13.52	5.6	1.1	2.06	7.18	#NULL!	821.82	821.49	#NULL!	17.02	286.09	0	13
6	16	2	21	1	A	2	7	4.96	32.27	#NULL!	25.68	6.54	36.2	3.45	1.88	69.72	#NULL!	0.9	13.53	3.83	16.33	11.07	20.18	1.82	2.66	6.35	#NULL!	460.31	419.06	11.32	14.88	726.31	0	14
6	16	2	21	1	A	2	8	5.13	24.97	#NULL!	7.22	5.89	31.07	1.9	1.65	63.48	#NULL!	0.88	9.67	5.04	16.65	8.27	21.89	1.58	2.3	6.68	#NULL!	335.29	311.05	0.93	17.33	594.62	5	13
6	16	2	21	1	A	2	9	4.23	26.23	#NULL!	2.67	8.97	42.34	5.22	3.54	54.82	#NULL!	1.45	8.56	5.04	12.81	10.51	43.02	2.81	3.73	5.04	#NULL!	175.47	296.7	8.55	17.63	137.18	5	13
6	16	2	21	1	A	2	12	3.63	51.08	8.83	21.33	16.15	27.79	11.47	11.66	49.24	#NULL!	5.66	31.49	#NULL!	15.83	26.91	98.16	9.49	13.55	9.51	9.97	389.19	270.36	#NULL!	14.44	683.4	9	16
6	16	2	21	1	A	2	17	6.29	31.91	2.85	23.05	1.1	31.75	2.16	1.23	32.47	#NULL!	1.4	3.27	#NULL!	7.64	2.19	16.36	1.76	1.35	0.77	3.05	354.9	227.6	7.46	13.42	604.69	5	15
6	16	2	21	1	A	2	22	5.73	35.02	2.19	24.96	0.02	26.36	0.74	1.23	207.54	#NULL!	2.62	1.5	#NULL!	5.74	2.19	8.96	2.24	1.35	1.77	1.77	356.46	229.42	6.69	16.4	756.89	0	15
6	16	2	21	1	A	2	29	5.85	28.39	2.19	12.35	0.27	12.93	1.39	0.9	48.04	#NULL!	0.73	0.85	#NULL!	3.5	0.87	8.96	1.76	0.8	5.08	0.91	411.7	195.68	2.57	14.92	297.92	5	16
6	16	2	21	1	A	2	36	5.61	28.76	2.85	22.41	1.39	23.67	1.22	1.4	80.67	#NULL!	1.45	3.92	#NULL!	4.89	3.52	23.76	4.8	12.63	0.06	2.24	579.1	219.2	4.93	16.04	652.26	5	17
6	17	2	54	1	A	1	1	5.36	26.55	1.54	10.21	7.3	47.96	2.16	0.9	42.51	#NULL!	0.26	54.02	#NULL!	7.1	11.13	15.54	1.53	0.8	2.04	#NULL!	180.71	372.91	12.66	34.61	230.43	0	15
6	17	2	54	1	A	1	2	8.24	58.31	2.02	14.44	3.42	143.19	3.08	0.58	11.45	0.79	0.67	169.04	#NULL!	37.77	22.5	13.9	1.29	3.56	4.14	#NULL!	450.32	976.52	22.59	63.42	113.72	0	15
6	17	2	54	1	A	1	6	5	42.95	1.86	27.47	1.39	56.08	5.8	1.4	207.54	#NULL!	0.93	6.98	#NULL!	6.02	12.72	33.62	0.42	1.7	5.02	0.65	376.6	415.64	15.35	23.53	184.48	8	15
6	17	2	54	1	A	1	7	6.6	49.94	3.54	29.95	1.28	64.21	6.71	1.74	54.1	0.42	1.81	6.26	#NULL!	5.99	13.85	34.44	2.24	2.47	5.61	0.09	393.86	384.82	16.26	30.49	175.4	0	15
6	17	2	54	1	A	1	8	5.36	53.43	1.54	29.95	3.89	50.66	7.15	1.23	42.51	0.98	0.99	5.69	#NULL!	5.83	15.66	33.62	0.84	3.23	5.61	#NULL!	316.78	356.45	15.58	25.6	184.48	0	15
6	17	2	54	1	A	1	15	8.05	32.08	8.3	49.97	2.83	111.8	10.28	4.28	48.04	4.15	2.48	5.45	#NULL!	5.88	14.53	48.4	5.6	4.42	10.06	3.96	181.55	288.48	13.43	27.64	182.21	1	15
6	17	2	54	1	A	1	20	7.35	30.5	10.23	49.4	0.41	77.78	10.06	2.18	50.11	21.42	2.55	8.8	#NULL!	8.47	16.12	53.33	3.24	12.63	7.34	1.89	329.7	301.5	16.48	23.88	158.74	1	15
6	17	2	54	1	A	1	27	15.39	24.77	2.41	40.69	44.39	46.8	6.31	12.62	1.96	21.36	2.56	15.39	11.02	22.37	7.73	48.03	5.14	20.73	11.94	1.85	3227.89	317.41	24.64	71.95	2915.89	0	16
6	17	2	54	1	A	1	34	5.01	27.08	2.29	32.94	5.89	46.8	5.64	13.29	435.36	21.36	2.58	24.87	11.5	13.93	9.23	40.75	4.11	19.88	4.18	3.7	596.12	175.35	16.09	37.38	978.83	0	16
6	17	2	54	1	A	1	41	5.26	21.6	2.17	23.4	2.32	36.74	4.28	11.95	92.15	11.61	1.92	12.15	4.66	11.88	8.36	36.18	2.33	14.43	7.42	1.01	706.12	202.24	16.69	47.36	503.34	3	16
6	18	2	39	1	B	2	2	5.69	23.44	#NULL!	9.48	13.51	76.7	14.56	7.47	45.66	#NULL!	2.55	64.39	9.26	12.48	22.67	125.93	9.25	8.41	4.88	0.86	89.9	206.06	28.84	15.81	192.33	7	9
6	18	2	39	1	B	2	3	6.88	69.65	1.2	21.55	17.87	108.63	22	9.75	52.18	#NULL!	3.25	30.33	10.54	14.42	17.69	151.86	10.27	10.45	7.35	3.07	78.74	394.71	36.9	22.87	182.19	10	16
6	18	2	39	1	B	2	4	3.01	32.63	#NULL!	9.62	2.49	133.39	3.96	3.54	40.1	#NULL!	0.83	10.87	3.83	10.69	9.57	3.55	2.19	2.78	4.24	#NULL!	91.04	212.82	17.5	8.65	237.72	0	16
6	18	2	39	1	B	2	8	5.1	50.56	#NULL!	12.35	12.53	48.44	2.42	5.56	67.32	#NULL!	1.54	25.89	6.16	10.61	12.01	39.87	4.25	3.97	4.32	#NULL!	239.83	182.84	26.37	12.67	343.5	4.5	16
6	18	2	39	1	B	2	10	8.31	44.8	2.58	43.82	27.09	126.47	28.18	13.95	66.12	0.69	3.58	38.44	11.16	11.59	23.06	162.62	14.46	9.49	8.19	4.94	160.26	144.83	40.9	23.01	510.75	9	16
6	18	2	39	1	B	2	17	6.91	45.03	2.92	15.1	19.17	110.62	21.05	8.62	52.66	#NULL!	2.62	23.08	10.85	12.89	37.8	125.93	10.42	7.69	6.6	3.29	445.04	246.98	37.39	28.4	677.07	10	16
6	18	2	39	1	B	2	24	6.14	38.56	0.73	11.6	14.64	70.67	13.34	11.87	59.39	#NULL!	1.83	9.18	8.93	9.82	57.7	80.66	7.68	4.93	4.08	1.57	472.71	208.65	33.06	22.01	902.77	6	16
6	18	2	39	1	B	2	30	9.57	47.83	6.95	26.27	21.43	130.43	26.52	12.29	67.8	#NULL!	3.58	16.85	12.38	8.32	31.95	170.64	15.07	10.21	8.1	4.83	458.76	217.57	41.13	26.08	2037.8	10	16
6	18	2	39	1	B	2	38	5.58	25.81	#NULL!	11.02	3.62	19.68	4.46	2.31	36.23	#NULL!	1.12	13.81	3.83	3.81	10.88	7.56	4.11	2.18	2.44	#NULL!	495.71	193.05	16.6	11.36	596.22	8.5	16
6	19	1	53	1	B	2	2	1.72	57.97	10.22	56.36	10.49	74.26	16.01	12.27	229.98	15.04	6.11	10.96	#NULL!	33.48	81.48	36.35	9.02	13.32	15.65	9.36	120.03	388.59	#NULL!	20.33	160	0	14
6	19	1	53	1	B	2	3	4.96	93.73	9.31	52.52	8.55	52.86	13.2	11.5	137.57	2.26	5.81	96.93	#NULL!	75.25	164.26	34.01	7.18	12.2	15.3	7.96	231.72	913.39	#NULL!	31.48	172.85	0	14
6	19	1	53	1	B	2	4	10.36	74.4	9.1	41.28	6.62	125.08	11.86	11	218.75	#NULL!	5.59	155.39	#NULL!	109.06	486.9	23.93	6.28	11.75	16	8.66	532.5	1169.28	#NULL!	23.78	353.16	0	14
6	19	1	53	1	B	2	7	1.72	85.65	10.79	15.14	7.01	26.19	11.08	11	241.18	#NULL!	5.59	38.12	#NULL!	35.94	144.18	5.6	5.11	11.52	9.51	8.66	1151.44	1350.45	#NULL!	32.02	432.5	0	14
6	19	1	53	1	B	2	8	4.25	98.11	10.22	64.49	8.17	75.78	14.89	11.72	296.9	1.22	6.11	61.62	#NULL!	37.44	225.11	43.07	6.88	13.32	15.3	10.58	943.34	778.91	#NULL!	31.48	357.9	4	15
6	19	1	53	1	B	2	9	9.27	80.42	11.23	56.36	8.94	71.23	22.15	12.11	232.86	2.72	7.86	43.96	#NULL!	32.41	71.74	59.4	8.71	12.88	16	9.88	547.4	538.48	#NULL!	31.12	99.75	5	15
6	19	1	53	1	B	2	14	5.9	133.66	9.87	43.52	9.91	55.95	13.77	12.22	236.88	#NULL!	6.11	8.09	#NULL!	25.72	86.29	34.01	6.73	12.2	8.94	8.84	753.67	467.38	#NULL!	25.81	576.56	0	15
6	19	1	53	1	B	2	16	0.91	69.23	7.75	24.44	5.46	4.57	9.11	11.55	119.42	#NULL!	5.36	13.81	#NULL!	22.37	49.86	10.36	6.28	11.29	4.33	7.09	413.14	395.7	#NULL!	47.36	392.92	0	15
6	19	1	53	1	B	2	22	7.98	76.25	5.13	19.81	5.46	37.15	4.45	2.44	7.2	#NULL!	0.04	1.66	#NULL!	6.76	7.98	15.54	3.24	0.83	2.65	3.05	558.04	325.32	8	14.92	332.36	0	17
6	19	1	53	1	B	2	29	10.57	122.89	8.3	44.24	1.39	88.65	8.5	3.54	32.47	2.74	2.12	4.12	#NULL!	79.36	9.78	40.19	8.08	0.57	1.73	3.51	549.99	501.84	35.47	35.43	858.36	0	17
6	19	1	53	1	B	2	36	7.35	90.91	3.54	18.49	0.55	42.55	4.45	1.74	25.98	#NULL!	0.04	1.42	#NULL!	5.88	4.41	20.47	4.27	2.94	10.29	3.17	481.2	320.46	4.93	18.95	524.16	0	17
6	20	2	57	1	A	2	2	1.92	50.75	21.41	111.52	14	89.35	25.66	13.96	74.83	8.03	5.74	2.09	#NULL!	9.62	86.29	191.43	25.27	12.43	18.42	7.26	791.49	202.09	#NULL!	58.02	120.04	8	16
6	20	2	57	1	A	2	4	24.35	178.75	242.31	260.79	23.81	817.86	205.09	121.45	599.99	158.12	9.47	35.74	24.67	16.16	317.34	977.18	313.2	18.72	61.34	8.31	2556.2	448.19	14.85	302.18	138.11	6	16
6	20	2	57	1	A	2	5	12.88	136.7	223.02	151.83	13.61	577.24	153.4	35.13	331.65	49.55	7.42	42.05	17.18	46.41	210.09	820.03	170.13	16.54	51.68	7.96	4288.61	549.15	#NULL!	265.14	139.11	8	15
6	20	2	57	1	A	2	10	15.14	138.53	257.44	125.23	3.42	378.8	100.17	16.43	113.41	32.05	3.87	14.25	#NULL!	5.56	18.39	215.75	165.1	2.58	18.42	1.4	2182.25	255.71	9.98	202.53	145.06	8.5	17
6	20	2	57	1	A	2	17	8.56	52.09	38.51	64.98	1.96	83.21	16.72	4.28	34.27	2.94	0.6	3.43	#NULL!	5.99	7.09	47.58	19.98	4.29	1.58	#NULL!	2575.93	427.18	13.8	62.82	205.6	0	17
6	20	2	57	1	A	2	24	10.97	81	109.29	85.76	7.61	210.34	66.43	9.47	31.57	9.34	1.93	6.13	#NULL!	7.27	14.75	130.46	47.92	2.58	9.63	3.51	1840.16	499.14	15.35	102.59	184.48	8	17
6	20	2	57	1	A	2	31	8.75	55.93	104.68	96.62	2.83	124.07	39.44	7.37	24.17	6.41	0.67	8.84	#NULL!	4.5	7.76	96	44.84	1.02	4.14	2.82	1751.71	254.36	10.13	77.75	156.46	5	17
6	20	2	57	1	A	2	38	15	85.14	264.56	115.32	14.38	402.4	131.83	20.95	149.88	23.17	3.27	10.01	#NULL!	4.87	12.94	263.31	149.1	3.66	17	4.3	1795.72	348.59	14.29	180.94	261.21	10	17
6	21	2	21	1	A	2	1	2.54	8.3	2.19	19.87	46.95	2.26	3.45	0.42	76.72	#NULL!	1.45	6.74	#NULL!	6.07	18.85	0.27	0.63	1.7	3.78	#NULL!	103.85	98.72	#NULL!	11.88	180.7	5	15
6	21	2	21	1	A	2	4	9.27	16.99	1.54	5.66	1.39	26.36	3.14	0.9	15.23	#NULL!	1.56	36.27	#NULL!	22.78	17.71	0.72	0.42	1.94	0.25	1.4	901.71	762.35	6.28	41.05	401.21	0	14
6	21	2	21	1	A	2	6	3.92	14.92	0.5	22.11	20.01	19.64	1.92	0.73	81.7	#NULL!	0.68	3.07	#NULL!	13.31	5.74	3.2	0.42	1.35	3.64	0.38	433.39	272.6	#NULL!	7.05	217.64	8	14
6	21	2	21	1	A	2	8	6.6	17.27	1.54	36.97	145.57	29.06	2.16	1.57	55.28	#NULL!	0.54	1.26	#NULL!	10.81	6.19	28.69	2.74	1.02	19.04	3.05	320.2	313.2	6.28	11.49	119.09	7	14
6	21	2	21	1	A	2	11	7.1	13.28	0.93	10.28	84.76	37.15	2.39	1.4	52.18	#NULL!	1.69	3.39	#NULL!	11.18	5.52	27.05	3.24	3.27	2.84	2.12	501.82	309.43	9.03	13.42	313.65	7	14
6	21	2	21	1	A	2	14	7.73	25.85	3.89	15.81	32.88	64.21	4.45	3.35	142.34	#NULL!	1.31	1.18	#NULL!	18.7	4.41	36.08	5.6	0.33	0.06	3.51	339.27	547.98	8.35	16.4	288.19	8	16
6	21	2	21	1	A	2	15	5.85	18.86	0.78	9.67	35.93	23.67	0.26	0.9	107.08	#NULL!	0.98	1.5	#NULL!	11.92	0.87	10.61	2.49	0.64	10.57	1.4	361.12	367.71	4.93	12.27	300.17	7	16
6	21	2	21	1	A	2	19	5.24	16.42	#NULL!	13.3	21.27	18.3	1.32	0.58	207.54	#NULL!	1.06	0.65	#NULL!	8.07	2.63	12.25	0.84	2.33	2.4	#NULL!	460.95	270.36	5.85	10.71	647.72	0	16
6	21	2	21	1	A	2	26	5.94	19.34	3.64	22.36	5.24	1.57	2.21	10.92	3.37	#NULL!	1.34	19.64	4.1	7.8	5.41	26.39	4.84	6.4	2.41	2.02	307.49	260.14	9.28	26.03	745.8	6	11
6	21	2	21	1	A	2	33	5.64	14.14	0.79	7.77	1.68	18.3	5.71	7.72	164.51	#NULL!	1.22	0.85	#NULL!	4.94	3.77	53.95	3.41	2.52	7.52	0.28	1027.2	230.79	5.92	25.21	914.08	0	9
6	21	2	21	1	A	2	40	4.2	13.75	1.35	1.72	1.35	1.7	0.05	9.17	177.14	#NULL!	1.3	6.6	2.8	3.9	2.42	34.01	4.26	5.38	3.78	0.65	494.48	191.62	7.31	21.73	601.12	7	16
6	22	2	18	1	A	1	2	2.68	38.22	#NULL!	13.3	2.81	44.37	10.42	1.43	42.76	#NULL!	1.15	39.48	7.93	17.48	26.91	44.59	0.65	3.25	7.52	#NULL!	210.76	291.1	21.55	12.02	345.02	4	14
6	22	2	18	1	A	1	3	1.81	12.87	#NULL!	9.6	2.49	40.29	5.97	0.95	34.29	#NULL!	0.67	24.88	5.42	21.44	59.49	41.45	0.23	2.78	5.69	#NULL!	295.02	722.6	8.55	22.3	569.99	7	14
6	22	2	18	1	A	1	5	5.49	51.78	#NULL!	32.78	9.94	58.58	8.94	3.84	54.1	#NULL!	1.31	10.58	7.59	10.03	18.07	68.9	2.81	3.73	8.95	#NULL!	924.29	386.97	18.37	22.87	569.19	7	14
6	22	2	18	1	A	1	11	8.11	35.83	11.02	56.71	5.2	132.26	15.61	6.78	11.02	#NULL!	2.55	2.38	4.06	5.5	17.94	75.49	12.11	3.88	5.9	4.41	445.92	201.03	9.35	11.49	635.63	0	15
6	22	2	18	1	A	1	16	4.64	33.28	1.54	29.95	0.55	31.75	3.54	0.9	1.06	#NULL!	1.58	1.98	#NULL!	4.15	7.31	23.76	0.84	0.09	10.29	#NULL!	558.72	203.55	5.85	3.03	791.91	5	15
6	22	2	18	1	A	1	23	7.6	34.94	5.5	29.95	2.54	72.35	8.5	2.62	63.48	#NULL!	1.18	3.76	#NULL!	6.37	12.49	45.12	2.74	1.92	2.65	2.59	789.12	306.7	8.18	12.65	707.53	8	15
6	22	2	18	1	A	1	30	32.73	69.77	58.12	197.26	31.28	518.05	46.06	38.19	70.17	21.86	14.81	7.14	17.27	9.9	45.6	261.67	49.64	20.18	21.82	32.02	600.12	371.9	23.56	59.24	708.29	7	15
6	23	2	31	1	A	2	10	32.76	126.76	13.32	99.69	9.78	114.62	16.36	19.66	65.81	55.37	4.38	42.44	16.03	36.61	50.82	168.72	16.53	19.03	32.85	10.02	1045.04	517.74	30.36	96.12	822.43	10	9
6	23	2	31	1	A	2	12	27.57	154.06	4.89	60.46	11.23	87.56	10.9	15.01	44.57	33.95	4.19	42.29	12.63	38.51	39.89	103.66	15.15	10.52	18.89	7.02	1301.94	562.07	19.81	79.48	1097.01	1	9
6	23	2	31	1	A	2	14	23.86	112.35	6.97	51.96	3.51	58.08	7.58	11.37	44.57	27.56	3.44	41.81	16.03	38.4	35.92	97.7	11.64	10.52	16.71	5.68	849.59	398.78	20.94	71.53	618.24	1.5	9
6	23	2	31	1	A	2	17	20.09	71.22	1.52	42.7	3.45	36.05	4.61	6.21	39.42	10.69	2.69	51.93	#NULL!	36.29	29.91	35.83	3.55	5.16	10.74	0.9	1166.63	447.96	20.94	56.53	1066.78	2.5	9
6	23	2	31	1	A	2	18	19.77	74.65	20.23	72.19	9.78	127.54	10.36	13.51	57.42	21.94	4.38	40.38	16.03	40.8	28.18	113.3	24.68	6.59	21.04	8.35	770.34	278.15	21.39	54.6	836.26	2.5	10
6	23	2	31	1	A	2	20	19.29	62.14	10.93	56.29	2.31	73.21	7.58	10.43	32.47	23.09	3.82	59.66	#NULL!	49.32	27.6	69.77	12.34	11.35	11.5	5.87	491.62	317.11	19.34	49.58	348.31	4	14
6	23	2	31	1	A	2	25	18.5	77.33	9.96	51.96	0.98	73.21	9.26	11.06	263.6	31.86	3.82	18.53	5.75	23.91	26.73	89.5	13.75	10.1	15.98	3.89	640.69	233.67	19.58	44.22	733.58	0	11
6	23	2	31	1	A	2	33	15.76	90.23	4.89	47.44	0.98	82.85	13.54	13.81	129.05	47.87	4.19	27.48	8.46	23.1	33.07	109.49	11.64	16.06	18.16	5.48	819.42	336.81	21.39	54.6	700.18	0	15
6	24	1	52	1	A	2	2	1.37	26.69	#NULL!	9.6	10.85	22.03	2.06	0.29	83.97	#NULL!	0.73	41.72	#NULL!	8.56	17.19	9.14	1.1	2.02	7.58	#NULL!	493.71	546.61	2.6	15.19	405.48	4	15
6	24	1	52	1	A	2	8	2.2	39.21	8	35.25	3.75	57.8	4.34	2.61	25.98	#NULL!	1.26	3.27	2.06	7.18	10.12	48.29	6.28	3.26	7.58	#NULL!	514.94	191.43	3.11	19.23	416.71	8	13
6	24	1	52	1	A	2	13	4.59	46.88	4.28	22.11	2.52	70.14	5.86	5.82	50.11	7.77	1.53	3.74	4.61	8.32	11.06	74.81	10.575	6.65	9.3	#NULL!	679.92	230.46	2.47	21.12	487.96	4	13
6	24	1	52	1	A	2	20	5	53.47	#NULL!	58.09	0.03	35.47	3.33	1.63	342.87	#NULL!	1	7.67	1.21	7.54	5.47	32.91	4.18	4.17	5.88	#NULL!	800.64	290.21	2.6	15.19	783.65	0	17
6	24	1	52	1	A	2	27	2.2	53.29	1.2	4.62	1.28	57.8	4.6	2.94	73.89	#NULL!	1.23	0.76	2.81	5.98	13.34	62.06	12.99	5.25	7.24	#NULL!	1579.78	285.69	5.25	22.04	1048.44	2	17
6	24	1	52	1	A	2	34	4.07	62.53	8	37.66	3.75	100.12	6.62	4.86	91.86	1.3	1.47	3.74	4.3	8.56	13.34	76.04	1.09	7.35	9.64	0.62	1003.09	312.72	5.3	23.83	747.61	2	16
6	24	1	52	1	A	2	41	0.91	51.32	#NULL!	9	0.03	85.27	6.62	5.66	163.87	10.69	1.06	7.12	2.25	5.49	12.58	69.81	10.575	9.06	8.61	#NULL!	1087.25	254.74	3.95	18.26	978.24	0	16
6	25	2	55	1	B	1	4	5.58	39.52	0.95	9	14.33	88.26	3.83	0.97	8.74	#NULL!	0.67	51.96	#NULL!	17.7	12.39	48.29	10.575	2.7	13.82	0.49	1514.79	584.12	4.3	24.71	2887.54	9	17
6	25	2	55	1	B	1	5	8.81	37.65	0.71	27.63	1.69	82.27	4.85	3.74	25.98	#NULL!	0.78	36.77	#NULL!	13.33	15.07	53.95	19.36	4.17	12.42	#NULL!	1296.55	336.84	4.86	28.09	3046.56	7	17
6	25	2	55	1	B	1	7	5.39	34.56	#NULL!	8.73	16.36	70.14	4.22	2.29	35.86	#NULL!	0.73	12.88	#NULL!	17.76	11.06	45.38	4.26	3.44	8.95	#NULL!	584	269.03	3.83	21.58	2208.46	8	17
6	25	2	55	1	B	1	11	3.79	33.46	5.33	27.63	2.1	85.27	5.36	4.23	55.28	#NULL!	1	12.88	2.25	24.41	11.06	64.68	5.45	5.25	7.75	#NULL!	350.92	135.95	3.95	22.94	1083.38	0	11
6	25	2	55	1	B	1	18	1.92	31.09	6.39	32.78	4.98	85.27	4.85	4.55	73.38	#NULL!	1.17	10.86	2.44	16.94	6.2	60.74	0.65	4.17	7.58	0.98	363.61	128	3.71	22.94	571.33	0	11
6	25	2	55	1	B	1	25	6.34	32.68	11.52	44.58	8.04	97.17	7.38	5.18	91.86	#NULL!	1.29	22.06	2.98	6.46	9.93	89.16	0.44	5.95	10.85	1.23	797.25	112.49	5.08	28.09	1351.37	0	12
6	25	2	55	1	B	1	32	2.2	40.74	4.28	23.54	0.24	94.21	7.13	5.18	54.82	#NULL!	0.89	7.12	#NULL!	5.19	11.44	67.26	4.25	6.3	7.24	#NULL!	496.4	155.01	3.71	20.18	1036.09	0	13
7	1	2	62	1	A	2	5	9.31	39.16	12.71	43.75	7.3	46.49	6.73	6.61	262.15	34	20.35	40.82	8.28	8.56	24.99	27.1	16.94	2.11	10.86	7.34	728.26	218.81	25.29	61.16	280.26	0	15
7	1	2	62	1	A	2	8	9.97	48.45	13.92	42.93	15.29	70.86	9.45	7.28	193.79	49.61	19.21	64.42	10.02	12.21	42.9	44.86	16.94	3.78	19.04	7.76	696.81	319.94	30.16	69.58	160.84	3	15
7	1	2	62	1	A	2	9	4.34	37.87	7.82	36.97	4.75	34.66	9.45	3.1	208.74	20.71	30.49	42.35	#NULL!	9.98	31.2	0.27	7.99	0.28	7.99	2.47	620.6	288.81	6.22	39.52	191.68	5	15
7	1	2	62	1	A	2	10	10.84	36.83	16.2	35.2	10.85	46.49	5.8	5.93	276.5	41.94	19.21	42.64	14.47	8.35	28.13	27.1	17.75	2.54	10.86	6.92	686.99	203.85	27.81	60.81	398.98	0	15
7	1	2	62	1	A	2	17	15.36	88.3	11.9	36.09	21.56	52.14	9.45	10.55	207.54	72.97	3.57	31.49	18.86	8.56	31.95	32.41	22.57	7.12	9.72	9.81	416.13	262.33	34.47	82.41	160.84	8	15
7	1	2	62	1	A	2	24	1.7	44.15	8.1	9.62	8.51	28.36	1.77	1.96	123.64	#NULL!	0.6	22.73	10.82	9.4	14.96	8.97	7.16	0.4	4.69	0.11	559.09	242.44	9.47	23.31	146.11	1	16
7	1	2	62	1	A	2	31	1.7	66.53	1.98	69.22	3.39	14.49	4.34	0.28	132.62	11.37	2.21	23.57	5.21	10.88	7.36	9.14	6.33	1.23	1.77	#NULL!	481.72	307.66	6.22	36.72	214.83	7	16
7	1	2	62	1	A	2	39	8.86	39.16	10	14.88	16.36	40.68	8.56	6.61	113.59	46.35	0.84	9	21.68	6.78	23.39	43.66	19.36	5.38	6.21	11.42	564.62	167.84	42.04	54.5	338.63	5	16
7	2	1	18	1	A	1	2	3.25	39.9	11.73	27.93	6.48	15.43	3.53	1.16	48.33	#NULL!	0.75	40.01	15.14	47.55	78.83	20.04	2.59	2.52	16.84	4.17	291.48	271.67	21.72	26.54	132.86	10	11
7	2	1	18	1	A	1	3	3.04	31.97	11.33	24.95	5.51	17.48	2.6	1.88	39.42	#NULL!	0.89	30.07	22.39	7.8	78.83	8.34	1.84	1.35	18.05	5.07	490.61	155.56	13.91	22.77	342.28	7	13
7	2	1	18	1	A	1	9	3.29	19.22	5.33	16.01	1.25	16.45	2.6	0.9	80.67	#NULL!	0.81	14.49	11.48	12.99	138.74	4.69	1.52	2.52	9.18	2.86	317.79	262.12	10.22	24.23	42.11	9	12
7	2	1	18	1	A	1	10	2.79	19.11	1.5	16.01	0.1	13.91	1.84	0.28	55.16	#NULL!	0.73	9.91	9.82	11.57	109.13	1.92	1.14	1.35	3.65	2.52	300.79	197.32	#NULL!	16.28	43.62	6	12
7	2	1	18	1	A	1	13	2.58	20.39	1.5	13.3	3.62	9.86	1.32	2.94	33.02	#NULL!	0.63	9	6.44	9.89	73.69	7.22	0.72	1.04	2.84	2.71	272.84	205.2	#NULL!	7.51	50.85	6	12
7	2	1	18	1	A	1	14	3.42	21.82	7.9	28.18	2.6	20.55	2.6	0.42	48.04	#NULL!	0.77	7.73	9.82	16.08	47.5	1.92	1.68	2.23	5.92	3.09	337.12	264.81	7.99	26.54	78.97	6	12
7	2	1	18	1	A	1	16	2.94	14.81	#NULL!	22.41	29.21	4.64	0.8	0.72	64.05	#NULL!	3.92	19.15	#NULL!	10.86	10.31	41.45	2.85	2.94	2.38	0.51	284.64	172.9	#NULL!	9.75	145.04	5	16
7	2	1	18	1	A	1	23	2.01	16.5	#NULL!	80.38	2.58	24.31	3.62	1.15	42.51	#NULL!	4.21	6.28	#NULL!	7.44	11.03	7.22	3.17	3.95	3.78	#NULL!	445.46	159.17	#NULL!	5.09	182.31	4	16
7	2	1	18	1	A	1	30	3.59	18.24	#NULL!	9.67	0.18	2.06	1.22	0.93	57.67	#NULL!	3.99	11.1	8.41	9.71	14.97	1.51	3.17	3.11	2.11	2.3	376.22	191.52	#NULL!	8.23	159.35	8	16
7	2	1	18	1	A	1	38	5.03	36.66	1.72	20.08	1.75	21.89	3.79	1.92	95.55	#NULL!	6.21	14.05	12.03	10.33	48.25	18.87	5.04	3.44	4.07	3.31	513.8	197.63	28.14	18.79	543.48	7	17
7	3	2	19	1	A	2	19	5.09	35.89	#NULL!	43.06	7.12	9.9	3.62	3.77	186.47	#NULL!	2.21	20.61	17.21	4.35	52.26	21.53	4.19	9.29	6.55	1.81	1781.16	292.8	18.01	28.65	583.7	7	12
7	3	2	19	1	A	2	20	5.31	29.1	#NULL!	73.42	12.51	0.23	1.39	0.37	192.24	#NULL!	2.12	18.5	#NULL!	4.64	28.82	18.87	4.6	15.5	3.02	2.58	1785.17	280.31	38.06	16.06	640.41	5	12
7	3	2	19	1	A	2	22	6.77	37.86	2.16	82.34	13.53	20.4	0.88	8	238.72	#NULL!	1.98	14.65	26.34	7.74	49.98	5.19	6.06	17.08	8.3	4.02	2408.42	320.22	43.82	39.39	1572.44	5	12
7	4	2	42	1	A	2	6	3.8	29.87	4.22	16.01	1.83	21.58	3.14	5.73	81.78	#NULL!	0.68	55.75	3.19	90.88	241.21	41.1	3.39	1.94	16.84	15.05	629.15	494.46	35.18	29.6	2269.73	4	11
7	4	2	42	1	A	2	7	4.55	22.08	7.2	27.93	3.37	42.41	6.13	9.51	111.99	#NULL!	1.06	53.33	15.81	40.15	296.74	55.7	4.32	4.18	24.12	21.4	530.99	334.21	47.99	42.85	316.59	5	11
7	4	2	42	1	A	2	8	5.34	25.19	9.04	46.75	6.09	56.14	9.11	14.9	130.15	0.26	1.27	45.46	22.94	29.57	241.21	64.85	4.52	5.65	29.94	10.85	1647.9	302.13	58.82	61.72	272.24	3	99
7	4	2	42	1	A	2	14	3.52	75.56	4.27	25.96	4.15	28.82	3.53	2.53	39.42	#NULL!	0.87	12.2	8.93	20.01	63.33	24.26	1.52	2.66	14.79	4.47	827.79	456.15	38.65	22.77	379.99	8	11
7	4	2	42	1	A	2	16	4.51	73.48	11.45	1.72	6.09	26.75	3.68	4.09	46.9	#NULL!	0.84	16.34	11.48	20.21	81.39	17.19	2	2.66	13.32	5.07	850.64	697.15	45.03	34.85	379.56	8	13
7	4	2	42	1	A	2	6	4.2	24.58	5.02	69.22	17.43	23.64	1.84	2.71	77.34	4.93	0.87	17.78	4.64	35.33	99.12	68.74	3.85	12.98	16.02	2.9	2604.42	584.94	43.1	37.87	2513.55	4	11
7	5	2	21	1	A	1	2	3.63	48.55	0.8	57.06	9.99	20.04	1.25	13.51	325.21	#NULL!	0.46	171.78	#NULL!	25.77	251.7	155.63	2.51	0.03	8.73	1.34	1095.37	466.5	70.98	2.52	1015.61	4	11
7	5	2	21	1	A	1	3	2.99	35.47	1.97	48.28	22.53	7.86	1.39	13.29	435.36	#NULL!	0.51	43.84	#NULL!	10.39	189.36	161.86	2.85	0.73	11.39	2.62	912.08	283.21	88.08	6.5	1462.94	4	11
7	5	2	21	1	A	1	6	3.61	34.93	5.53	76.81	43.2	51.9	6.69	5.31	76.78	#NULL!	1.33	17.3	21.28	15.83	172.63	105.85	7.57	9.01	25.64	4.67	381.34	156.89	89.04	34.85	196.44	2	12
7	5	2	21	1	A	1	7	5.84	45.25	9.93	117.04	58.8	88.71	13.05	13.51	119.6	12.73	2.51	15.1	34.18	19.35	247.04	145.23	17.12	15.4	33.96	10.52	446.99	163.32	114.55	56.22	156.59	0	12
7	5	2	21	1	A	1	9	4.55	51.45	7.95	84.08	46.95	60.38	9.76	8.75	77.34	0.94	1.96	13.28	30.39	13.08	177.42	115.11	9.75	12.36	26.96	7.24	442.31	234.7	99	44.22	115.22	0	12
7	5	2	21	1	A	1	16	4.13	32.56	1.81	25.68	3.45	31.5	5.15	1.61	155.07	#NULL!	4.88	9.63	7.58	7.35	21.02	25.93	6.68	4.64	5.08	3.81	468.09	131.05	#NULL!	5.09	361.44	2	13
7	5	2	21	1	A	1	23	2.94	16.17	#NULL!	21.71	2.17	8.42	2.37	0.72	304.44	#NULL!	4.39	9.09	1.99	6.6	16.04	25.93	4.52	3.11	3.5	0.51	1259.41	114.19	#NULL!	3.37	688.91	1	13
7	5	2	21	1	A	1	30	5.26	29.64	6.37	22.75	14.37	89.23	8.58	3.67	98.34	13.04	2.92	12.11	9.18	4.6	21.91	144.96	7.23	3.55	5.75	3.96	309.4	107.58	#NULL!	13.77	687.08	2	13
7	5	2	21	1	A	1	35	3.72	16.8	1.84	12.67	4.75	28.06	1.81	2.55	55.28	7.19	1.87	6.6	1.5	2.7	6.79	103.4	3.77	1.63	3.49	#NULL!	343.31	39.7	#NULL!	2.16	507.61	2	18
7	5	2	21	1	A	1	42	4.15	66.27	9.1	17.23	25.87	13.4	2.3	0.3	130.96	#NULL!	0.72	4.59	5.87	6.5	47.5	60.94	2.17	1.65	3.38	2.06	695.22	157.29	69.86	21.77	178.02	2	18
7	6	2	24	1	A	1	14	2.22	8.52	0.7	10.01	84.76	13.43	0.29	2.28	342.87	8.22	1.62	5.28	#NULL!	10.16	3.62	53.65	3.31	0.86	5.16	#NULL!	200.96	242.48	#NULL!	15.11	209.61	8	14
7	6	2	24	1	A	1	16	2.08	6.61	#NULL!	9.2	46.95	4.45	2.3	2.05	301.21	7.7	2.43	17.25	#NULL!	10.07	6.2	32.59	2.59	0.49	3.85	#NULL!	151.52	325.33	#NULL!	6.3	149.08	0	14
7	6	2	24	1	A	1	17	2.43	13.63	2.43	12.14	0.92	32.12	2.54	2.74	377.59	9.62	2.22	4.57	#NULL!	6.05	0.18	58.55	3.93	0.97	3.94	0.61	200.47	238.66	#NULL!	11.6	99.83	6	13
7	6	2	24	1	A	1	22	2.58	16.37	1.33	9.6	0.22	27.61	1.59	2.71	164.51	12.13	2.02	0.33	0.72	6.91	2.81	60.51	4.43	1.19	3.94	#NULL!	263.27	238.26	#NULL!	16.08	172.04	2	13
7	6	2	24	1	A	1	23	3.22	26.54	0.92	9.87	5.45	38.38	5.71	2.31	237.09	6.08	2.07	7.81	3.02	11.19	18.86	94.01	2.73	2.33	9.34	#NULL!	682.77	149.21	#NULL!	16.08	766.37	0	13
7	6	2	24	1	A	1	29	3.775	53.285	7.635	21.765	8.66	92.245	10.75	4.35	291.75	19.135	2.865	11.295	8.505	11.635	43.025	119.575	10.575	2.655	7.03	7.96	234.145	404.975	#NULL!	37.945	321.45	5	14
7	6	2	24	1	A	1	31	2.47	16.28	1.13	11.08	22.14	23.99	1.15	2.61	263.6	9.89	1.58	1.07	1.32	6.02	7.95	59.53	4.18	0.69	4.29	0.34	135.21	132.73	#NULL!	10.43	115.84	7	14
7	6	2	24	1	A	1	35	2.55	21.95	0.24	10.28	13.53	18.05	1.92	2.49	183	9.8	1.52	20.12	#NULL!	4.61	3.62	44.73	3.77	0.69	2.1	#NULL!	362.92	161.35	#NULL!	3.85	202.85	8	14
7	6	2	24	1	A	1	37	2.43	16.63	1.02	9.87	0.1	10.16	0.14	2.49	158.79	7.53	1.5	17.14	#NULL!	4.77	5.62	35.65	3.89	0.83	2.4	#NULL!	239.42	141.93	#NULL!	15.11	396.93	4	14
7	6	2	24	1	A	1	38	2.52	16.54	0.92	11.08	2.83	9.22	0.42	2.34	146.21	8.75	1.58	1.98	#NULL!	5.66	2.6	37.68	3.46	0.9	2.7	#NULL!	245.17	161.01	#NULL!	19.23	500.6	4	14
7	6	2	24	1	A	1	42	2.49	31.25	2.53	10.28	1.92	23.99	2.33	2.8	91.86	8.57	1.86	5.2	#NULL!	6.95	1.11	64.4	4.18	1.33	3.54	#NULL!	230.84	231.23	#NULL!	12.71	452.63	2	14
7	7	2	70	1	B	1	5	2.99	43.97	3.11	39.55	12.34	12.38	2.3	2.53	12.07	#NULL!	1	12.41	13.01	14.64	260.99	19.57	5	3.08	54.95	3.38	979.15	710.3	34.28	7.51	203.41	5	9
7	7	2	70	1	B	1	6	3.08	46.34	3.16	49.79	9.21	9.36	1.92	1.01	11.45	#NULL!	1.06	10.36	6.44	9.33	189.36	13.32	2.77	2.94	43.18	2.34	808.44	598.94	22.34	2.52	262.4	6	9
7	7	2	70	1	B	1	8	2.32	23.7	#NULL!	13.3	1.34	12.14	0.34	1.01	45.18	#NULL!	5.03	16.2	1.99	10.77	46.84	24.26	3.01	2.94	16.83	#NULL!	1279.14	323.89	#NULL!	42.85	1088.72	6	13
7	7	2	70	1	B	1	14	2.21	58.32	#NULL!	8.73	1.22	8.42	0.8	0.72	74.12	#NULL!	3.99	11.71	#NULL!	13.55	26.7	23.76	3.17	3.27	5.52	#NULL!	816.9	327.03	#NULL!	17.63	1420.72	8	13
7	7	2	70	1	B	1	22	5.48	26.33	2.66	23.31	3.89	19.47	4.14	4.58	110.19	2.57	4.8	7.69	7.58	7.16	31.65	10.69	10.59	4.29	6.25	3.06	2141.57	215.18	#NULL!	28.28	1091.71	3.5	13
7	8	2	28	1	A	2	2	2.72	26.63	0.96	15.14	11.95	6.36	1.54	8.83	22.4	#NULL!	0.65	10.85	#NULL!	8.9	24.23	118.47	23.32	1.94	2.84	2.25	433.98	426.81	61.01	16.28	166.7	5	14
7	8	2	28	1	A	2	3	4.24	49.49	2.19	7.22	22.14	9.36	1.54	1.74	42.3	#NULL!	0.84	108	#NULL!	25.58	141.18	99.08	126.4	2.23	15.2	6.56	673.44	537.11	74.55	26.54	632.25	5	18
7	8	2	28	1	A	2	4	4.24	40.81	1.33	15.14	21.16	12.38	1.54	1.65	59.12	#NULL!	0.78	31.11	#NULL!	21.18	50.16	105.42	88.67	1.04	10.74	7.5	632.8	570.74	66.12	18.59	284.97	10	18
7	8	2	28	1	A	2	5	6.29	57.37	1.75	12.05	55.64	21.58	1.39	13.96	75.39	#NULL!	0.84	83.22	#NULL!	67.51	203.61	104.16	73.05	1.04	14.16	6.87	2000.85	1058.14	68.15	19.69	6116.86	10	14
7	8	2	28	1	A	2	11	7.23	22.92	3.51	58.09	7.48	27.91	7.11	4.4	138.86	1.16	4.88	15.86	11.02	18.95	18.18	31.85	40.02	5.16	6.4	6.77	466.7	182.57	9.16	20.5	513.25	5	18
7	8	2	28	1	A	2	19	5.94	61.47	3.61	11.51	35.88	45.74	10.88	3.89	73.38	#NULL!	4.8	12.71	12.03	22.59	20.31	41.36	207.46	5.34	13.07	14.93	312.42	194.34	53.62	19.22	509.15	5	11
7	8	2	28	1	A	2	26	4.02	60.28	0.96	62.79	44.62	15.82	3.44	3.38	73.01	#NULL!	4.06	12.71	0.88	19.2	9.59	29.48	206.71	6.4	20	21.69	437.82	162.3	76.23	11.15	525.6	5	13
7	8	2	28	1	A	2	33	4.02	62.58	#NULL!	30.31	25.29	14.59	0.8	1.23	76.72	#NULL!	3.92	4.81	#NULL!	14.58	9.59	18.87	202.25	4.81	14.01	12.63	539.06	159.92	55.88	52.9	382.55	2	18
7	8	2	28	1	A	2	41	3.37	57.63	#NULL!	21.71	40.49	4.64	0.58	0.86	57.67	#NULL!	3.92	10.1	#NULL!	13.59	9.59	6.07	160.26	4.81	13.54	14.2	523.68	181.28	66.22	29.63	394.49	8	9
7	9	1	26	1	A	2	5	4.2	24.58	5.02	69.22	17.43	23.64	1.84	2.62	77.34	4.93	0.87	17.78	4.64	35.33	99.12	68.74	3.85	12.98	16.02	2.9	2604.42	584.94	43.1	37.87	2513.55	8	16
7	9	1	26	1	A	2	6	3.25	36.5	7.74	82.89	17.04	20.55	3.22	6.61	111.17	11.01	0.78	10.54	5.87	29.26	60.71	66.58	5.3	14.79	12.68	3	998.74	514.79	38.23	37.5	1329.23	7	16
7	9	1	26	1	A	2	7	4.75	78.48	16.72	119.08	22.53	31.94	3.22	2.28	107.08	23.42	1.12	17.06	10.66	36.12	72.4	81.64	7.99	25.58	14.16	4.87	1406.17	749.35	44.65	61.44	1356.07	9	15
7	10	2	19	1	B	1	6	2.72	22.92	#NULL!	25.32	1.86	1.7	6.71	1.99	57.42	#NULL!	1.28	14.78	#NULL!	4.79	93.68	36.08	2.26	1.82	14.69	0.77	426.49	187.18	#NULL!	19.95	66.87	10	13
7	10	2	19	1	B	1	7	2.63	22.71	0.69	26.29	3.15	1.7	5.97	4.3	43.47	#NULL!	1.33	7.75	#NULL!	4.97	164.81	27.1	1.7	0.64	9.97	0.77	439.31	129.01	12.87	16.74	112.52	8	13
7	10	2	19	1	B	1	10	2.98	50.48	#NULL!	45.28	12.17	20.4	1.54	6.7	88.11	#NULL!	1.46	6.24	4.52	12.52	184.37	4.69	2.55	3.95	7.14	6.51	266.91	141.59	47.61	27.65	193.71	3	13
7	10	2	19	1	B	1	11	2.57	23.05	#NULL!	32.65	6.45	3.11	1.84	1.65	55.69	#NULL!	1.82	10.05	#NULL!	7.54	137.93	8.96	1.63	3.57	7.73	0.77	1076.47	277.3	#NULL!	16.06	225.16	5	13
7	10	2	19	1	B	1	13	2.4	32.66	#NULL!	29.1	1.86	9.36	5.86	1.07	81.7	#NULL!	3.37	7.67	#NULL!	1.9	72.24	23.76	1.7	1.29	2.66	0.37	1226.64	332	#NULL!	11.51	590.74	8	13
7	10	2	19	1	B	1	17	4.36	84.89	#NULL!	19	5.12	0.23	16.36	0.95	236.51	#NULL!	3.49	6.24	#NULL!	6.18	116.58	9.14	1.98	1.82	2.66	0.91	1181.07	402.15	18.01	27.65	603.63	10	13
7	10	2	19	1	B	1	19	3.69	83.25	#NULL!	29.1	12.34	7.21	3.83	5.3	92.15	#NULL!	2.65	4.83	#NULL!	6.65	130.86	20.47	3	3.57	4.04	5.62	906.58	471.19	46.22	30.59	508.7	5	13
7	10	2	19	1	B	1	21	3.22	81.76	#NULL!	17.85	6.29	1.7	10.9	1.99	127.68	#NULL!	1.82	5.78	#NULL!	2.02	149.95	20.47	2.05	2.75	3.37	1.18	1070.04	337.08	29.99	26.11	362.95	8	13
7	10	2	19	1	B	1	24	3.39	44.73	#NULL!	19	6.78	3.11	5.8	1.99	154.16	#NULL!	1.4	5.15	#NULL!	6.11	222.76	0.27	2.05	0.64	1.09	1.6	1410.34	296.61	39.16	22.3	917.83	3	13
7	10	2	19	1	B	1	25	2.83	31.79	#NULL!	23.31	1.86	0.23	0.74	1.99	77.29	#NULL!	1.33	3.17	#NULL!	0.77	188.25	105.42	1.98	0.64	16.02	0.64	1150.35	202.24	15.64	17.41	672.38	0	13
7	10	2	19	1	B	1	26	2.54	51.37	#NULL!	16.65	1.86	0.23	0.74	1.23	151.24	#NULL!	1.33	3.85	#NULL!	0.7	138.94	6.07	1.84	1.82	13.32	0.64	1301.52	269.03	#NULL!	13.13	603.63	0	13
7	10	2	19	1	B	1	31	3.99	39.75	#NULL!	28.18	3.15	0.23	0.29	1.28	73.89	#NULL!	1.4	9.62	#NULL!	7.93	160.86	18.87	2.12	6.65	1.91	1.04	1261.28	367.32	3.7	23.43	519.98	5	13
7	11	2	19	1	A	2	7	4.33	30.67	2.83	17.23	31.97	88.17	11.65	13.51	94.21	#NULL!	2.27	23.38	36.92	26.55	272.56	123.09	1.22	13.46	29.02	17.35	754.87	390.39	50.49	30.03	133.52	8	14
7	11	2	19	1	A	2	9	4.59	37.38	2.6	9.05	29.21	90.33	12.39	13.96	152.45	#NULL!	2.27	21.32	37.74	23.25	287.55	144.82	0.79	13.1	25.45	15.68	1774.3	330.12	73.74	36.38	3250.57	9	16
7	11	2	19	1	A	2	13	5.13	116.27	2.28	31.7	29.21	61.44	12.72	11.95	180.4	#NULL!	3.05	11.65	42.1	19.8	292.14	119.31	0.65	14.31	23.93	10.74	1390.33	306.19	99.67	25.63	800.89	8	16
7	11	2	19	1	A	2	14	4.06	33.7	3.02	19.57	35.12	71.03	11.24	5.31	132.31	#NULL!	2.2	64.83	38.96	24.6	327.58	104.16	1.07	14.07	26.59	14.43	1194.02	280.43	112.1	30.03	146.3	7	16
7	11	2	19	1	A	2	16	8.34	23.75	2.24	10.6	29.02	77.45	9.6	0.3	267.55	#NULL!	2.44	12.69	40.55	19.56	396.43	108.8	1.22	13.58	28.46	8.84	5538.15	450.65	45.4	59.15	2069.03	5	16
7	11	2	19	1	A	2	20	7.18	38.16	5.99	49.04	97.22	73.17	12.97	2.78	482.05	#NULL!	2.11	10.88	39.76	21.34	394.19	163.94	2.17	17.43	37.01	11.46	5363.63	371.76	88.56	42.16	3646.62	6	16
7	11	2	19	1	A	2	21	6.66	35.67	3.78	27.93	77	60.38	9.93	3.89	396.48	#NULL!	1.99	9.77	39.36	14.85	344.62	121.83	0.93	15.52	34.86	7.34	5622.2	340.1	55.26	29.18	4913.25	6	0
7	11	2	19	1	A	2	23	4.8	29.52	2.1	5.51	42.61	68.36	10.34	11.95	257.18	#NULL!	1.65	8.86	38.56	12.59	252.86	91.45	1.6	13.58	24.69	6.77	1338.3	233.7	57.86	20.22	536.03	7	16
7	11	2	19	1	A	2	28	4.51	22.65	1.33	25.96	138.13	83.88	11.4	10.43	324.19	#NULL!	2.25	25.27	42.48	10.21	333.27	123.51	0.93	13.83	24.69	5.83	1649.17	299.73	62.23	21.77	619.17	7	16
7	11	2	19	1	A	2	30	6.01	31.37	8.17	125.12	343.69	94.63	13.8	7.77	156.73	#NULL!	3.2	21.45	36.92	18	266.78	148.56	7.78	23.28	26.96	11.46	1588.36	294.36	140.7	26.54	406.39	10	16
7	12	2	54	1	A	1	9	7.53	52.6	15.4	16.08	8.51	250.44	28.18	0.28	161.75	2.73	3.27	240.63	#NULL!	44.34	154.2	8.97	2.14	3.66	17.97	#NULL!	1384.95	965.97	6.22	32.17	104.18	3	14
7	12	2	54	1	A	1	10	7.31	12.15	4.24	9.62	8.97	102.83	5.97	4.86	139.7	#NULL!	4.88	74.78	#NULL!	19.57	64.51	48.4	2.14	8.41	8.57	#NULL!	716.27	513.54	#NULL!	29.17	111.48	8	14
7	12	2	54	1	A	1	13	2.19	16.39	3.4	11.02	55.64	68.27	13.2	0.28	110.81	#NULL!	1.22	65.31	#NULL!	15.47	48.49	105.85	2.14	2.78	10.57	#NULL!	424.08	330	#NULL!	20.44	65.27	10	14
7	12	2	54	1	A	1	15	1.95	21.53	#NULL!	4.83	0.91	65.65	1.25	0.72	91.85	#NULL!	0.83	58.86	#NULL!	16.22	74.72	60.51	0.42	0.49	10.29	#NULL!	301.96	318.99	#NULL!	14.25	57.01	0	14
7	12	2	54	1	A	1	17	0.8	31.15	3.54	13.64	1.92	81.02	0.6	0.74	129.05	14.15	1.81	42.54	#NULL!	13.43	48.49	34.01	6.42	2.78	10.01	#NULL!	322.76	387.93	#NULL!	17.43	84.42	0	14
7	12	2	54	1	A	1	24	1.45	36.44	2.27	23.78	10.85	54.9	1.9	2.61	111.74	18.79	1.38	57.05	#NULL!	19.24	35.68	5.19	2.99	2.66	10.29	#NULL!	266.85	403.95	#NULL!	16.39	58.69	0	11
7	12	2	54	1	A	1	22	0.67	38.91	2.27	12.35	7.01	50.74	1.59	2.63	102.38	#NULL!	0.89	28.56	#NULL!	16.92	26.57	37.68	0.4	1.63	8.28	#NULL!	352.71	458.35	#NULL!	10.82	59.42	0	11
7	12	2	54	1	A	1	27	1.82	37.09	2.55	13.64	1.86	60.33	1.77	2.94	95.23	#NULL!	5.36	33.79	#NULL!	18.65	29.67	21.53	1.28	0.33	7.99	#NULL!	438.48	481.05	#NULL!	17.43	135.03	0	11
7	12	2	54	1	A	1	30	1.95	63.51	1.84	12.35	1.28	88.43	9.76	1.23	119.1	#NULL!	1.38	26.08	#NULL!	20.49	32.71	5.19	1.28	1.19	6.81	#NULL!	409.79	446.01	#NULL!	16.39	84.94	0	15
7	12	2	54	1	A	1	31	5.72	115.53	3.12	16.08	2.67	107.53	1.77	1.65	142.34	13.46	2.54	40.05	#NULL!	34.07	47.1	34.98	2.14	0.73	11.42	#NULL!	477.98	880.85	51.74	37.13	110.39	0	15
7	12	2	54	1	A	1	37	0.93	31.98	#NULL!	22.11	2.49	114.47	4.45	0.95	163.87	#NULL!	7.49	52.84	#NULL!	17.89	49.86	0.27	1.52	3.73	4.38	#NULL!	290.34	354.16	#NULL!	15.33	111.2	0	15
7	13	2	34	1	A	1	5	4.36	27.64	#NULL!	25.32	3.15	20.4	7.11	2.63	153.19	#NULL!	1.38	266.79	4.52	45.74	191.15	69.81	4.6	0.64	15.69	2.02	1304.7	819.33	25.5	29.63	435.75	10	9
7	13	2	34	1	A	1	6	2.63	8.77	#NULL!	19	0.59	4.49	1.39	3.22	177.14	#NULL!	1.31	7.6	0.66	8.43	49.98	10.69	3.79	0.64	9.97	1.25	340.88	158.14	#NULL!	17.41	268.18	0	9
7	13	2	34	1	A	1	7	3.16	33.34	4.59	23.31	1.54	3.11	1.22	3.77	153.84	#NULL!	1.26	7.15	9.9	8.29	96.84	68.74	2.7	1.82	19.58	1.95	187.8	216.43	#NULL!	24.52	329.16	8	9
7	13	2	34	1	A	1	12	2.89	31.92	#NULL!	11.31	0.91	3.11	2.37	10.92	21.19	#NULL!	1.33	6.55	#NULL!	5.74	55.64	48.29	5.8	2.37	7.73	10.08	232.98	307.35	#NULL!	26.11	457.38	5	9
7	13	2	34	1	A	1	13	6.77	36.67	21.38	22.27	2.18	3.11	16.01	2.93	32.81	108.9	1.35	14.52	6.68	10.14	77.67	43.02	7.23	2.75	7.73	16.31	242.97	384.83	#NULL!	53.28	489.66	8	9
7	13	2	34	1	A	1	14	4.17	49.64	5.01	29.1	3.81	28.78	1.15	4.3	40.64	#NULL!	1.28	14.32	12.49	11.83	80.9	17.19	6.42	4.32	10.79	10.23	268.11	343.93	3.7	45.69	449.58	8	9
7	13	2	34	1	A	1	19	2.51	46.61	#NULL!	8.09	73.04	1.7	0.42	1.16	14.1	#NULL!	1.28	40.56	#NULL!	62.53	31.25	35.83	3.47	10.45	6.25	60.85	195.1	421.43	#NULL!	9.75	189.19	5	9
7	13	2	34	1	A	1	20	3.13	38.57	#NULL!	14.11	1.22	3.11	2.16	1.07	15.23	#NULL!	1.43	32.79	#NULL!	25.6	28.82	18.87	5.45	2.94	4.04	64.09	229.65	415.12	#NULL!	16.06	229.62	8	9
7	13	2	34	1	A	1	22	4.36	47.68	0.59	23.31	3.15	21.7	0.6	8.83	29.93	#NULL!	1.4	20.12	14.73	31.53	74.42	144.96	5.11	2.75	9.15	23.11	363.48	343.28	9.4	38.98	165.75	8	16
7	13	2	34	1	A	1	27	3.45	32.72	3.48	8.09	2.5	4.49	5.22	1.28	17.48	#NULL!	1.4	15.43	#NULL!	9.16	38.4	4.69	3.47	0.64	5.95	16.62	328.5	304.36	#NULL!	23.43	207.88	3	16
7	13	2	34	1	A	1	28	13.67	44.79	54.78	74.56	21.42	144.31	25.13	29.25	72.53	156.35	1.49	33.7	46.71	61.22	204.64	167.21	12.99	24.31	34.68	78.27	458.52	403.83	68.94	141.13	280.09	8	16
7	13	2	34	1	A	1	32	3.81	44.1	10.88	25.32	1.54	13.87	7.13	8.83	31.37	49.25	1.31	40.12	4.52	10.32	70.06	34.01	4.69	0.64	5.01	10.31	503	578.02	#NULL!	37.73	367.84	8	15
7	13	2	34	1	A	1	37	3.33	52.96	#NULL!	19	1.86	4.49	4.22	0.37	26.31	#NULL!	1.34	5.86	4.52	5.67	16.23	20.47	3.79	0.64	4.37	6.73	497.53	464.53	#NULL!	22.3	387.35	5	15
7	14	2	25	1	A	2	7	3.8	20.07	0.54	9.05	4.93	6.36	1.32	2.63	183.84	#NULL!	0.68	20.4	#NULL!	17.92	86.48	10.36	2.51	0.73	13.32	3.53	483.96	334.89	25.25	2.52	103.19	0	11
7	14	2	25	1	A	2	8	3.52	26.42	1.24	22.27	2.6	8.36	1.39	1.65	113.08	#NULL!	0.71	7.45	#NULL!	16.08	60.71	5.23	1.68	0.4	6.88	2.9	482.66	326.53	15.53	12.38	139.88	0	11
7	14	2	25	1	A	2	11	3.16	14.3	0.65	9.87	2.99	3.41	0.95	2.63	146.02	#NULL!	0.53	12.24	#NULL!	10.58	44.82	3.61	1.68	0.03	3.65	3	372.32	307.81	#NULL!	5.39	106.64	3	11
7	14	2	25	1	A	2	12	2.99	19.11	1.75	21.765	9.99	6.36	1.39	0.9	133.39	#NULL!	0.6	16.03	#NULL!	12.37	60.71	4.69	1.37	1.04	5.92	3.48	383.02	357.67	29.5	5.39	131.53	7	11
7	14	2	25	1	A	2	14	2.7	15.69	2.97	69.22	3.37	11.37	1.54	4.55	103.26	#NULL!	0.6	7.59	#NULL!	6.25	52.82	8.34	1.37	1.04	3.91	2.34	363.81	187.11	#NULL!	7.51	236.45	6	11
7	14	2	25	1	A	2	19	2.66	30.57	2.37	9.6	6.78	4.39	1.17	2.94	54.31	#NULL!	0.53	18.53	#NULL!	8.38	22.81	7.32	1.07	1.35	2.84	1.52	211.46	424.96	#NULL!	13.76	148.35	7	11
7	14	2	25	1	A	2	20	3.26	27.88	2.48	2.49	8.4	146.05	3.44	0.86	262.33	#NULL!	3.92	5.21	#NULL!	6.74	8.15	6.07	4	3.11	3.22	0.77	870.96	180.21	18.65	8.23	3382.67	0	16
7	14	2	25	1	A	2	22	2.11	17.62	#NULL!	7.77	1.96	9.66	1.42	0.93	80.06	#NULL!	3.92	17.14	#NULL!	9.17	9.59	14.19	3.83	3.61	3.78	0.51	220.32	125.65	#NULL!	19.23	167.77	7	17
7	14	2	25	1	A	2	28	2.84	22.92	1.53	13.3	1.39	14.59	3.44	1.3	126.92	#NULL!	4.14	8.29	5.24	7.35	12.11	27.7	4	4.64	4.07	2.18	286.36	153.89	#NULL!	10.2	166.57	7	17
7	14	2	25	1	A	2	34	2.84	17.78	0.06	16.75	2.17	4.64	2.37	1.3	64.43	#NULL!	3.78	7.09	#NULL!	6.55	5.61	18.87	3.17	3.11	3.64	0.24	618.21	129.91	#NULL!	1.46	691.75	5	17
7	14	2	25	1	A	2	42	1.71	4.41	#NULL!	3.64	1.96	0.23	0.8	0.31	88.56	#NULL!	3.85	3.47	#NULL!	6.31	5.24	17.7	2.53	2.94	1.56	#NULL!	690.96	141.24	#NULL!	5.39	1534.25	6	17
7	15	2	49	1	A	2	2	7.76	32.91	10.99	19.57	141.71	31.94	5.41	4.2	133.66	2.29	1.24	140.94	6.97	60.91	222.48	239.5	2.34	3.08	26.21	3.38	771.86	657.36	298.55	28.31	391.62	5	11
7	15	2	49	1	A	2	4	5.54	39.22	7.26	5.51	86.12	101.1	2.76	3.03	116.34	#NULL!	0.87	24.49	3.19	43.88	102.88	148.56	3.76	1.65	17.25	4.17	997.49	549.58	215.15	23.75	533.24	0	11
7	15	2	49	1	A	2	8	10.38	52.57	8.99	35.28	93.25	148.36	7.81	4.87	120.68	9.71	0.98	53.59	8.93	54.07	170.23	214.78	5.5	2.37	26.96	4.67	1093.8	987.09	239.03	57.4	282.58	0	12
7	15	2	49	1	A	2	9	7.62	35.43	8.66	27.93	91.67	182.36	9.36	1.74	108.72	9.71	1	34.41	5.87	46.41	111.62	156.88	4.32	1.94	22.39	3.38	722.44	653.43	201.02	49.46	205.99	0	12
7	15	2	49	1	A	2	11	7.66	32.37	11.9	23.92	90.08	107.59	8.46	4.76	89.52	2.29	0.87	30.87	7.98	27.79	110.37	251.85	5.1	2.52	25.45	3.63	865.7	449.5	219.06	43.54	213.79	0	12
7	15	2	49	1	A	2	14	4.82	44.49	9.82	29.84	73.04	57.73	6.69	3.86	80.12	#NULL!	0.84	17.37	9.38	18	96.6	191.26	4.81	3.91	27.15	3.87	591.32	436.16	166.41	33.29	270.66	0	12
7	15	2	49	1	A	2	15	3.54	25.71	2.65	20.7	36.69	24.68	1.69	4.55	33.61	#NULL!	0.65	10.47	#NULL!	21.66	39.43	114.27	1.52	0.4	4.68	1.97	604.89	376.62	117.38	9.31	302.3	0	12
7	15	2	49	1	A	2	17	6.1	35.96	8.33	24.95	119.85	48.73	10.09	3.63	88.42	3.17	0.58	11.23	8.46	37.8	86.48	180.92	3.21	2.8	23.74	3.43	421.66	462.39	220	54.72	103.81	0	12
7	15	2	49	1	A	2	21	5.75	49.58	9.87	25.96	127	65.7	11.57	5.94	110.63	7.11	0.58	8.72	12.26	24.16	60.71	250.61	4.52	2.8	25.45	3.58	554.14	326.77	285.81	52.9	216.78	5	12
7	15	2	49	1	A	2	23	3.59	26.53	7.9	16.01	118.66	26.23	6.05	2.78	61.1	#NULL!	0.53	7.23	1.14	11.93	42.13	160.62	3.57	1.65	19.65	3.38	328.46	206.4	221.6	27.44	114.58	5	12
7	15	2	49	1	A	2	31	2.41	4.41	#NULL!	9.87	2.58	13.9	10.14	2.22	40.74	4.51	1.52	3.54	#NULL!	6.09	28.13	39.71	2.59	2.02	2.19	#NULL!	96.54	76.49	#NULL!	26.54	422.76	7	18
7	15	2	49	1	A	2	38	6.05	24.01	8.17	19.87	19.18	96.14	10.14	3.99	45.51	12.67	3.07	6	8.99	9.83	13.21	147.7	6.02	3.97	6.77	4.2	191.07	212	#NULL!	15.44	489.59	3	15
7	16	2	21	1	A	2	2	2.57	12.37	#NULL!	13.64	2.49	25.91	2.94	0.86	29.18	#NULL!	1.04	52.5	3.83	30.03	22.29	11.32	2.06	1.94	5.94	#NULL!	166.64	455.68	0.93	6.86	203.23	7	13
7	16	2	21	1	A	2	3	4.34	17.8	#NULL!	2.49	1.68	15.5	2.37	2.61	27.97	#NULL!	0.62	57.54	2.73	43.26	22.29	34.01	0.43	1.11	8.02	#NULL!	343.83	855.01	#NULL!	14.88	231.08	3	13
7	16	2	21	1	A	2	4	4.71	27.05	#NULL!	11.08	2.65	19.68	0.31	1.07	43.73	#NULL!	1.09	41.02	3.4	39.21	13.52	5.6	1.1	2.06	7.18	#NULL!	821.82	821.49	#NULL!	17.02	286.09	0	13
7	16	2	21	1	A	2	7	4.96	32.27	#NULL!	21.71	6.54	36.2	3.45	1.88	69.72	#NULL!	0.9	13.53	3.83	16.33	11.07	20.18	1.82	2.66	6.35	#NULL!	460.31	419.06	11.32	14.88	726.31	0	14
7	16	2	21	1	A	2	8	5.13	24.97	#NULL!	7.22	5.89	31.07	1.9	1.65	63.48	#NULL!	0.88	9.67	5.04	16.65	8.27	21.89	1.58	2.3	6.68	#NULL!	335.29	311.05	0.93	17.33	594.62	5	13
7	16	2	21	1	A	2	9	4.23	26.23	#NULL!	2.67	8.97	42.34	5.22	3.54	54.82	#NULL!	1.45	8.56	5.04	12.81	10.51	43.02	2.81	3.73	5.04	#NULL!	175.47	296.7	8.55	17.63	137.18	7	13
7	16	2	21	1	A	2	12	6.6	51.08	8.83	21.33	16.15	27.79	11.47	11.66	49.24	#NULL!	5.66	9.77	#NULL!	12.48	50.16	98.16	9.49	13.55	9.51	9.97	389.19	270.36	#NULL!	14.44	683.4	6	13
7	16	2	21	1	A	2	17	6.29	31.91	2.85	23.05	1.1	31.75	2.16	1.23	40.74	#NULL!	1.3	3.27	#NULL!	7.64	2.19	16.36	1.76	3.73	0.77	3.05	354.9	227.6	7.46	13.42	604.69	5	15
7	16	2	21	1	A	2	22	5.73	35.02	2.19	24.96	0.02	26.36	0.74	1.23	88.56	#NULL!	0.89	1.5	#NULL!	5.74	2.19	8.96	2.24	2.66	5.52	1.77	356.46	229.42	6.69	16.4	756.89	0	15
7	16	2	21	1	A	2	29	5.85	28.39	2.19	12.35	0.27	12.93	1.39	0.9	44.57	#NULL!	2.62	0.85	#NULL!	3.5	0.87	8.96	1.76	8.41	4.33	0.91	411.7	195.68	2.57	14.92	297.92	5	16
7	16	2	21	1	A	2	36	5.61	28.76	2.85	22.41	1.39	23.67	1.22	1.4	25.98	#NULL!	3.07	3.92	#NULL!	4.89	3.52	23.76	4.8	9.06	0.06	2.24	579.1	219.2	4.93	16.04	652.26	5	17
7	17	2	54	1	A	1	1	5.36	26.55	1.54	10.21	5.89	47.96	2.16	0.9	107.08	#NULL!	0.26	54.02	#NULL!	7.1	11.13	15.54	1.53	0.8	2.04	#NULL!	180.71	372.91	12.66	34.61	230.43	0	15
7	17	2	54	1	A	1	2	8.24	58.31	2.02	14.44	44.39	143.19	3.08	0.58	113.41	0.79	0.67	169.04	#NULL!	37.77	22.5	13.9	1.29	3.56	4.14	#NULL!	450.32	976.52	22.59	63.42	113.72	0	15
7	17	2	54	1	A	1	6	5	42.95	1.86	27.47	6.29	56.08	5.8	1.4	80.06	#NULL!	0.93	6.98	#NULL!	6.02	12.72	33.62	0.42	1.7	5.02	0.65	376.6	415.64	15.35	23.53	184.48	8	15
7	17	2	54	1	A	1	7	6.6	49.94	3.54	29.95	1.68	64.21	6.71	1.74	80.67	0.42	1.81	6.26	#NULL!	5.99	13.85	34.44	2.24	2.47	5.61	0.09	393.86	384.82	16.26	30.49	175.4	0	15
7	17	2	54	1	A	1	8	5.36	53.43	1.54	29.95	3.75	50.66	7.15	1.23	40.64	0.98	0.99	5.69	#NULL!	5.83	15.66	33.62	0.84	3.23	5.61	#NULL!	316.78	356.45	15.58	25.6	184.48	0	15
7	17	2	54	1	A	1	15	8.05	32.08	8.3	49.97	2.83	111.8	10.28	4.28	40.74	4.15	2.48	5.45	#NULL!	5.88	14.53	48.4	5.6	4.42	10.06	3.96	181.55	288.48	13.43	27.64	182.21	1	15
7	17	2	54	1	A	1	20	7.35	30.5	10.23	49.4	0.41	77.78	10.06	2.18	55.16	21.42	2.55	8.8	#NULL!	8.47	16.12	53.33	3.24	12.63	7.34	1.89	329.7	301.5	16.48	23.88	158.74	1	15
7	17	2	54	1	A	1	27	15.39	24.77	2.41	40.69	44.39	46.8	6.31	12.62	1.96	21.36	2.56	15.39	11.02	22.37	7.73	48.03	5.14	20.73	11.94	1.85	3227.89	317.41	24.64	71.95	2915.89	0	16
7	17	2	54	1	A	1	34	5.01	27.08	2.29	32.94	5.89	46.8	5.64	13.29	88.42	21.36	2.58	24.87	11.5	13.93	9.23	40.75	4.11	19.88	4.18	3.7	596.12	175.35	16.09	37.38	978.83	0	16
7	17	2	54	1	A	1	41	5.26	21.6	2.17	23.4	2.32	36.74	4.28	11.95	98.34	11.61	1.92	12.15	4.66	11.88	8.36	36.18	2.33	14.43	7.42	1.01	706.12	202.24	16.69	47.36	503.34	3	16
7	18	2	39	1	B	2	2	5.69	23.44	#NULL!	9.48	13.51	76.7	14.56	7.47	45.66	#NULL!	2.55	64.39	9.26	12.48	22.67	125.93	9.25	8.41	4.88	0.86	89.9	206.06	28.84	15.81	192.33	6	11
7	18	2	39	1	B	2	3	6.88	69.65	1.2	21.55	17.87	108.63	22	9.75	52.18	#NULL!	3.25	30.33	10.54	14.42	17.69	151.86	10.27	10.45	7.35	3.07	78.74	394.71	36.9	22.87	182.19	10	16
7	18	2	39	1	B	2	4	3.01	32.63	#NULL!	23.31	2.49	133.39	3.96	3.54	40.1	#NULL!	0.83	10.87	3.83	10.69	9.57	3.55	2.19	2.78	4.24	#NULL!	91.04	212.82	17.5	8.65	237.72	0	16
7	18	2	39	1	B	2	8	5.1	50.56	#NULL!	23.31	12.53	48.44	2.42	5.56	67.32	#NULL!	1.54	25.89	6.16	10.61	12.01	39.87	4.25	3.97	4.32	#NULL!	239.83	182.84	26.37	12.67	343.5	4.5	16
7	18	2	39	1	B	2	10	8.31	44.8	2.58	43.82	27.09	126.47	28.18	13.95	66.12	0.69	3.58	38.44	11.16	11.59	23.06	162.62	14.46	9.49	8.19	4.94	160.26	144.83	40.9	23.01	510.75	9	16
7	18	2	39	1	B	2	17	6.91	45.03	2.92	15.1	19.17	110.62	21.05	8.62	52.66	#NULL!	2.62	23.08	10.85	12.89	37.8	125.93	10.42	7.69	6.6	3.29	445.04	246.98	37.39	28.4	677.07	10	16
7	18	2	39	1	B	2	24	6.14	38.56	0.73	11.6	14.64	70.67	13.34	11.87	59.39	#NULL!	1.83	9.18	8.93	9.82	57.7	80.66	7.68	4.93	4.08	1.57	472.71	208.65	33.06	22.01	902.77	6	16
7	18	2	39	1	B	2	30	9.57	47.83	6.95	26.27	21.43	130.43	26.52	12.29	67.8	#NULL!	3.58	16.85	12.38	8.32	31.95	170.64	15.07	10.21	8.1	4.83	458.76	217.57	41.13	26.08	2037.8	10	16
7	18	2	39	1	B	2	38	5.58	25.81	#NULL!	27.93	3.62	19.68	4.46	2.31	36.23	#NULL!	1.12	13.81	3.83	3.81	10.88	7.56	4.11	2.18	2.44	#NULL!	495.71	193.05	16.6	11.36	596.22	8.5	16
7	19	1	53	1	B	2	2	1.72	57.97	10.22	56.36	10.49	74.26	16.01	12.27	229.98	15.04	6.11	10.96	#NULL!	33.48	81.48	36.35	9.02	13.32	15.65	9.36	120.03	388.59	#NULL!	20.33	160	0	14
7	19	1	53	1	B	2	3	4.96	93.73	9.31	52.52	8.55	52.86	13.2	11.5	137.57	2.26	5.81	96.93	#NULL!	75.25	164.26	34.01	7.18	12.2	15.3	7.96	231.72	913.39	#NULL!	31.48	172.85	0	14
7	19	1	53	1	B	2	4	10.36	74.4	9.1	41.28	6.62	125.08	11.86	11	218.75	#NULL!	5.59	155.39	#NULL!	109.06	486.9	23.93	6.28	11.75	16	8.66	532.5	1169.28	#NULL!	23.78	353.16	0	14
7	19	1	53	1	B	2	7	1.72	85.65	10.79	15.14	7.01	26.19	11.08	11	241.18	#NULL!	5.59	38.12	#NULL!	35.94	144.18	20.47	5.11	11.52	9.51	8.66	1151.44	1350.45	#NULL!	32.02	432.5	0	14
7	19	1	53	1	B	2	8	4.25	98.11	10.22	64.49	8.17	75.78	14.89	11.72	296.9	1.22	6.11	61.62	#NULL!	37.44	225.11	43.07	6.88	13.32	15.3	10.58	943.34	778.91	#NULL!	31.48	357.9	4	15
7	19	1	53	1	B	2	9	9.27	80.42	11.23	56.36	8.94	71.23	22.15	12.11	232.86	2.72	7.86	43.96	#NULL!	32.41	71.74	59.4	8.71	12.88	16	9.88	547.4	538.48	#NULL!	31.12	99.75	5	15
7	19	1	53	1	B	2	14	5.9	133.66	9.87	43.52	9.91	55.95	13.77	12.22	236.88	#NULL!	6.11	8.09	#NULL!	25.72	86.29	34.01	6.73	12.2	8.94	8.84	753.67	467.38	#NULL!	25.81	576.56	0	15
7	19	1	53	1	B	2	16	6.1	69.23	7.75	24.44	5.46	4.57	9.11	11.55	119.42	#NULL!	5.36	11.71	#NULL!	23.91	3.62	1.92	6.28	11.29	4.33	7.09	413.14	395.7	#NULL!	54.72	392.92	0	15
7	19	1	53	1	B	2	22	7.98	76.25	5.13	19.81	8.51	37.15	4.45	2.44	7.2	#NULL!	0.04	1.66	#NULL!	6.76	7.98	15.54	3.24	3.73	8.95	3.05	558.04	325.32	8	14.92	332.36	0	17
7	19	1	53	1	B	2	29	10.57	122.89	8.3	44.24	1.39	88.65	8.5	3.54	32.47	2.74	2.12	4.12	#NULL!	79.36	9.78	40.19	8.08	0.57	1.73	3.51	549.99	501.84	35.47	35.43	858.36	0	17
7	19	1	53	1	B	2	36	7.35	90.91	3.54	18.49	0.55	42.55	4.45	1.74	34.29	#NULL!	0.04	1.42	#NULL!	5.88	4.41	20.47	4.27	1.35	6.25	3.17	481.2	320.46	4.93	18.95	524.16	0	17
7	20	2	57	1	A	2	2	5.84	50.75	21.41	111.52	14	89.35	25.66	13.96	74.83	8.03	5.74	2.09	#NULL!	9.62	86.29	191.43	25.27	12.43	18.42	7.26	791.49	202.09	#NULL!	58.02	120.04	8	16
7	20	2	57	1	A	2	4	24.35	178.75	242.31	260.79	23.81	817.86	205.09	121.45	599.99	158.12	9.47	35.74	24.67	16.16	317.34	977.18	313.2	18.72	61.34	8.31	2556.2	448.19	14.85	302.18	138.11	6	16
7	20	2	57	1	A	2	5	12.88	136.7	223.02	151.83	13.61	577.24	153.4	35.13	331.65	49.55	7.42	42.05	17.18	6.05	210.09	820.03	170.13	16.54	51.68	7.96	4288.61	549.15	#NULL!	265.14	139.11	8	15
7	20	2	57	1	A	2	10	15.14	138.53	257.44	125.23	3.42	378.8	100.17	16.43	113.41	32.05	3.87	14.25	#NULL!	5.56	18.39	215.75	165.1	2.58	18.42	1.4	2182.25	255.71	9.98	202.53	145.06	8.5	17
7	20	2	57	1	A	2	17	8.56	52.09	38.51	64.98	1.96	83.21	16.72	4.28	34.27	2.94	0.87	3.43	#NULL!	5.99	7.09	47.58	19.98	14.43	1.58	#NULL!	2575.93	427.18	13.8	62.82	205.6	0	17
7	20	2	57	1	A	2	24	10.97	81	109.29	85.76	7.61	210.34	66.43	9.47	31.57	9.34	1.93	6.13	#NULL!	7.27	14.75	130.46	47.92	2.58	9.63	3.51	1840.16	499.14	15.35	102.59	184.48	8	17
7	20	2	57	1	A	2	31	8.75	55.93	104.68	96.62	2.83	124.07	39.44	7.37	24.17	6.41	0.67	8.84	#NULL!	4.5	7.76	96	44.84	1.02	4.14	2.82	1751.71	254.36	10.13	77.75	156.46	5	17
7	20	2	57	1	A	2	38	15	85.14	264.56	115.32	14.38	402.4	131.83	20.95	149.88	23.17	3.27	10.01	#NULL!	4.87	12.94	263.31	149.1	3.66	17	4.3	1795.72	348.59	14.29	180.94	261.21	10	17
7	21	2	21	1	A	2	1	2.54	8.3	2.19	25.32	6.29	2.26	2.3	0.42	98.34	#NULL!	1.81	6.74	#NULL!	6.07	18.85	14.19	0.63	1.63	4.32	#NULL!	103.85	98.72	#NULL!	11.88	180.7	6	16
7	21	2	21	1	A	2	4	9.27	16.99	1.54	5.66	5.89	26.36	4.45	0.9	57.67	#NULL!	1.56	36.27	#NULL!	22.78	17.71	0.72	0.42	4.81	0.25	1.4	901.71	762.35	6.28	41.05	401.21	0	14
7	21	2	21	1	A	2	6	3.92	14.92	0.5	16.01	20.01	19.64	3.33	0.73	45.51	#NULL!	0.89	3.07	#NULL!	13.31	5.74	3.2	0.42	0.64	2.44	0.38	433.39	272.6	#NULL!	7.05	217.64	2	14
7	21	2	21	1	A	2	8	6.6	17.27	1.54	19	145.57	29.06	2.16	1.57	91.85	#NULL!	0.54	1.26	#NULL!	10.81	6.19	28.69	2.74	2.52	3.91	3.05	320.2	313.2	6.28	11.49	119.09	7	14
7	21	2	21	1	A	2	11	7.1	13.28	0.93	9.6	84.76	37.15	2.39	1.4	64.05	#NULL!	1.69	3.39	#NULL!	11.18	5.52	27.05	3.24	0.4	7.52	2.12	501.82	309.43	9.03	13.42	313.65	7	14
7	21	2	21	1	A	2	14	7.73	25.85	3.89	15.81	32.88	64.21	4.45	3.35	65.81	#NULL!	1.31	1.18	#NULL!	18.7	4.41	36.08	5.6	0.33	0.06	3.51	339.27	547.98	8.35	16.4	288.19	8	16
7	21	2	21	1	A	2	15	5.85	18.86	0.78	14.11	35.93	23.67	0.26	0.9	57.42	#NULL!	0.93	1.5	#NULL!	11.92	0.87	10.61	2.49	2.23	1.56	1.4	361.12	367.71	4.93	12.27	300.17	7	16
7	21	2	21	1	A	2	19	5.24	16.42	#NULL!	21.765	21.27	18.3	1.39	0.58	139.7	#NULL!	1.31	0.65	#NULL!	8.07	2.63	12.25	0.84	0.83	4.32	#NULL!	460.95	270.36	5.85	10.71	647.72	0	16
7	21	2	21	1	A	2	26	5.94	19.34	3.64	22.36	5.24	1.57	2.21	10.92	3.37	#NULL!	1.34	19.64	4.1	7.8	5.41	26.39	4.84	14.07	2.41	2.02	307.49	260.14	9.28	26.03	745.8	6	17
7	21	2	21	1	A	2	33	5.64	14.14	0.79	36.09	1.68	132.26	9.36	7.72	74.12	#NULL!	1.22	14.78	#NULL!	4.94	3.77	8.97	3.41	2.66	3.64	0.28	1027.2	230.79	5.92	25.21	914.08	4	15
7	21	2	21	1	A	2	40	4.2	13.75	1.35	1.72	1.35	2.26	0.05	9.17	108.72	#NULL!	1.3	7.67	2.8	3.9	2.42	155.63	4.26	0.09	7.42	0.65	494.48	191.62	7.31	21.73	601.12	4.5	17
7	22	2	18	1	A	1	2	2.68	38.22	#NULL!	37.66	2.81	44.37	10.42	1.43	42.76	#NULL!	1.15	39.48	7.93	17.48	26.91	44.59	0.65	3.25	7.52	#NULL!	210.76	291.1	21.55	12.02	345.02	4	14
7	22	2	18	1	A	1	3	1.81	12.87	#NULL!	5.66	2.49	40.29	5.97	0.95	34.29	#NULL!	0.67	24.88	5.42	21.44	59.49	41.45	0.23	2.78	5.69	#NULL!	295.02	722.6	8.55	22.77	569.99	7	14
7	22	2	18	1	A	1	5	5.49	51.78	#NULL!	24.95	9.94	58.58	8.94	3.84	54.1	#NULL!	1.31	10.58	7.59	10.03	18.07	68.9	2.81	3.73	8.95	#NULL!	924.29	386.97	18.37	22.87	569.19	7	14
7	22	2	18	1	A	1	11	8.11	35.83	11.02	56.71	5.2	132.26	15.61	6.78	11.02	#NULL!	2.55	2.38	4.06	5.5	17.94	75.49	12.11	3.88	5.9	4.41	445.92	201.03	9.35	11.49	635.63	0	15
7	22	2	18	1	A	1	16	4.64	33.28	1.54	29.95	0.55	31.75	3.54	0.9	1.06	#NULL!	1.82	1.98	#NULL!	4.15	7.31	23.76	0.84	0.09	4.69	#NULL!	558.72	203.55	5.85	3.03	791.91	5	15
7	22	2	18	1	A	1	23	7.6	34.94	5.5	29.95	2.54	72.35	8.5	2.62	54.82	#NULL!	1.18	3.76	#NULL!	6.37	12.49	45.12	2.74	1.92	2.65	2.59	789.12	306.7	8.18	12.65	707.53	8	15
7	22	2	18	1	A	1	30	32.73	69.77	58.12	197.26	31.28	518.05	46.06	38.19	70.17	21.86	14.81	7.14	17.27	9.9	45.6	261.67	49.64	20.18	21.82	32.02	600.12	371.9	23.56	59.24	708.29	7	15
7	23	2	31	1	A	2	10	32.76	126.76	13.32	99.69	9.78	114.62	16.36	19.66	65.81	55.37	4.38	42.44	16.03	36.61	50.82	168.72	16.53	19.03	32.85	10.02	1045.04	517.74	30.36	96.12	822.43	3	9
7	23	2	31	1	A	2	12	27.57	154.06	4.89	60.46	11.23	87.56	10.9	15.01	44.57	33.95	4.19	42.29	12.63	38.51	39.89	103.66	15.15	10.52	18.89	7.02	1301.94	562.07	19.81	79.48	1097.01	1	9
7	23	2	31	1	A	2	14	23.86	112.35	6.97	51.96	3.51	58.08	7.58	11.37	291.75	27.56	3.44	41.81	16.03	38.4	35.92	97.7	11.64	10.52	16.71	5.68	849.59	398.78	20.94	71.53	618.24	1.5	9
7	23	2	31	1	A	2	17	20.09	71.22	1.52	42.7	3.75	36.05	4.61	6.21	146.21	10.69	2.69	51.93	#NULL!	36.29	29.91	35.83	3.55	5.16	10.74	0.9	1166.63	447.96	20.94	56.53	1066.78	2.5	9
7	23	2	31	1	A	2	18	19.77	74.65	20.23	72.19	9.78	127.54	10.36	13.51	130.96	21.94	4.38	40.38	16.03	40.8	28.18	113.3	24.68	6.59	21.04	8.35	770.34	278.15	21.39	54.6	836.26	2.5	10
7	23	2	31	1	A	2	20	19.29	62.14	10.93	56.29	2.31	73.21	7.58	10.43	55.16	23.09	3.82	59.66	#NULL!	49.32	27.6	69.77	12.34	11.35	11.5	5.87	491.62	317.11	19.34	49.58	348.31	4	14
7	23	2	31	1	A	2	25	18.5	77.33	9.96	51.96	0.98	73.21	9.26	11.06	139.7	31.86	3.82	18.53	5.75	23.91	26.73	89.5	13.75	10.1	15.98	3.89	640.69	233.67	19.58	44.22	733.58	0	11
7	23	2	31	1	A	2	33	15.76	90.23	4.89	47.44	0.98	82.85	13.54	13.81	95.23	47.87	4.19	27.48	8.46	23.1	33.07	109.49	11.64	16.06	18.16	5.48	819.42	336.81	21.39	54.6	700.18	0	15
7	24	1	52	1	A	2	2	1.37	26.69	#NULL!	11.08	1.86	22.03	2.06	0.29	83.97	#NULL!	0.73	41.72	#NULL!	8.56	17.19	9.14	0.63	2.78	7.58	#NULL!	493.71	546.61	2.6	15.19	405.48	4	15
7	24	1	52	1	A	2	8	2.2	39.21	8	35.25	3.75	57.8	4.34	2.61	25.98	#NULL!	1.26	3.27	2.06	7.18	10.12	48.29	1.28	3.26	7.58	#NULL!	514.94	191.43	3.11	19.23	416.71	8	13
7	24	1	52	1	A	2	13	7.18	46.88	4.28	22.11	2.52	70.14	5.86	5.82	50.11	7.77	1.53	3.74	4.61	8.32	11.06	74.81	11.64	6.65	9.3	#NULL!	679.92	230.46	2.47	21.12	487.96	4	13
7	24	1	52	1	A	2	20	6.05	53.47	#NULL!	57.06	0.03	35.47	3.33	1.63	127.68	#NULL!	1	25.89	1.21	7.54	5.47	32.91	2.59	4.17	5.88	#NULL!	800.64	290.21	2.6	15.19	783.65	0	17
7	24	1	52	1	A	2	27	2.2	53.29	1.2	4.62	1.28	57.8	4.6	2.94	163.87	#NULL!	1.23	0.76	2.81	5.98	13.34	62.06	1.09	5.25	7.24	#NULL!	1579.78	285.69	5.25	22.04	1048.44	2	17
7	24	1	52	1	A	2	34	4.07	62.53	8	37.66	3.75	100.12	6.62	4.86	126.92	1.3	1.47	9.77	4.3	8.56	13.34	76.04	1.09	7.35	9.64	0.62	1003.09	312.72	5.3	23.83	747.61	2	16
7	24	1	52	1	A	2	41	0.91	51.32	#NULL!	9	0.03	85.27	6.62	5.66	61.1	10.69	1.06	15.39	2.25	5.49	12.58	69.81	0.65	9.06	8.61	#NULL!	1087.25	254.74	3.95	18.26	978.24	0	16
7	25	2	55	1	B	1	4	5.58	39.52	0.95	9	14.33	88.26	3.83	0.97	8.74	#NULL!	0.67	51.96	#NULL!	17.7	12.39	48.29	2.77	2.7	13.82	0.49	1514.79	584.12	4.3	24.71	2887.54	9	17
7	25	2	55	1	B	1	5	8.81	37.65	0.71	9.67	1.69	82.27	4.85	3.74	25.98	#NULL!	0.78	36.77	#NULL!	13.33	15.07	53.95	15.07	4.17	12.42	#NULL!	1296.55	336.84	4.86	28.09	3046.56	7	17
7	25	2	55	1	B	1	7	5.39	34.56	#NULL!	8.09	6.09	70.14	4.22	2.29	35.86	#NULL!	0.73	12.88	#NULL!	17.76	11.06	45.38	0.84	3.44	8.95	#NULL!	584	269.03	3.83	21.58	2208.46	8	17
7	25	2	55	1	B	1	11	3.79	33.46	5.33	27.63	2.1	85.27	5.36	4.23	192.24	#NULL!	1	12.88	2.25	24.41	11.06	64.68	0.84	5.25	7.75	#NULL!	350.92	135.95	3.95	22.94	1083.38	0	11
7	25	2	55	1	B	1	18	1.92	31.09	6.39	32.78	4.98	85.27	4.85	4.55	88.11	#NULL!	1.17	10.86	2.44	16.94	6.2	60.74	4.84	4.17	7.58	0.98	363.61	128	3.71	22.94	571.33	0	11
7	25	2	55	1	B	1	25	6.34	32.68	11.52	44.58	8.04	97.17	7.38	5.18	21.19	#NULL!	1.29	22.06	2.98	6.46	9.93	89.16	0.44	5.95	10.85	1.23	797.25	112.49	5.08	28.09	1351.37	0	12
7	25	2	55	1	B	1	32	2.2	40.74	4.28	23.54	0.24	94.21	7.13	5.18	120.68	#NULL!	0.89	7.12	#NULL!	5.19	11.44	67.26	0.65	6.3	7.24	#NULL!	496.4	155.01	3.71	20.18	1036.09	0	13
8	1	2	62	1	A	2	5	9.31	39.16	12.71	43.75	7.3	46.49	6.73	6.61	262.15	34	20.35	40.82	8.28	8.56	24.99	27.1	16.94	2.11	10.86	7.34	728.26	218.81	25.29	61.16	280.26	0	15
8	1	2	62	1	A	2	8	9.97	48.45	13.92	42.93	15.29	70.86	9.45	7.28	193.79	49.61	19.21	64.42	10.02	12.21	42.9	44.86	16.94	3.78	19.04	7.76	696.81	319.94	30.16	69.58	160.84	3	15
8	1	2	62	1	A	2	9	4.34	37.87	7.82	36.97	4.75	34.66	4.34	3.1	208.74	20.71	30.49	42.35	#NULL!	9.98	31.2	0.27	7.99	0.28	7.99	2.47	620.6	288.81	6.22	39.52	191.68	5	15
8	1	2	62	1	A	2	10	10.84	36.83	16.2	35.2	10.85	46.49	5.8	5.93	276.5	41.94	19.21	42.64	14.47	8.35	28.13	27.1	17.75	2.54	10.86	6.92	686.99	203.85	27.81	60.81	398.98	0	15
8	1	2	62	1	A	2	17	15.36	88.3	11.9	36.09	21.56	52.14	9.45	10.55	207.54	72.97	3.57	31.49	18.86	8.56	31.95	32.41	22.57	7.12	9.72	9.81	416.13	262.33	34.47	82.41	160.84	10	15
8	1	2	62	1	A	2	24	1.7	44.15	8.1	9.62	8.51	28.36	1.77	1.96	123.64	#NULL!	2.69	22.73	10.82	9.4	14.96	8.97	7.16	1.92	4.69	0.11	559.09	242.44	9.47	23.31	146.11	0	16
8	1	2	62	1	A	2	31	1.7	66.53	1.98	11.08	3.39	14.49	11.65	0.28	132.62	11.37	1.52	23.57	5.21	10.88	7.36	48.29	6.33	1.23	1.77	#NULL!	481.72	307.66	6.22	36.72	214.83	7	16
8	1	2	62	1	A	2	39	8.86	39.16	10	14.88	16.36	40.68	8.56	6.61	113.59	46.35	0.84	9	21.68	6.78	23.39	43.66	19.36	5.38	6.21	11.42	564.62	167.84	42.04	54.5	338.63	5	14
8	2	1	18	1	A	1	2	3.25	39.9	11.73	27.93	6.48	15.43	3.53	1.16	48.33	#NULL!	0.75	40.01	15.14	47.55	78.83	20.04	2.59	2.52	16.84	4.17	291.48	271.67	21.72	26.54	132.86	10	11
8	2	1	18	1	A	1	3	3.04	31.97	11.33	24.95	5.51	17.48	2.6	1.88	39.42	#NULL!	0.89	30.07	22.39	7.8	78.83	8.34	1.84	1.35	18.05	5.07	490.61	155.56	13.91	22.77	342.28	7	13
8	2	1	18	1	A	1	9	3.29	19.22	5.33	16.01	1.25	16.45	2.6	2.78	80.67	#NULL!	0.81	14.49	11.48	12.99	138.74	4.69	1.52	2.52	9.18	2.86	317.79	262.12	10.22	24.23	42.11	9	12
8	2	1	18	1	A	1	10	2.79	19.11	1.5	9.87	0.1	13.91	1.84	0.93	55.16	#NULL!	0.73	9.91	9.82	11.57	109.13	1.92	1.14	1.35	3.65	2.52	300.79	197.32	#NULL!	16.28	43.62	6	12
8	2	1	18	1	A	1	13	2.58	20.39	1.5	8.09	3.75	9.86	1.32	4.09	33.02	#NULL!	0.63	9	6.44	9.89	73.69	15.54	0.72	1.04	2.84	2.71	272.84	205.2	#NULL!	7.51	50.85	6	12
8	2	1	18	1	A	1	14	3.42	21.82	7.9	16.01	2.6	20.55	2.6	2.94	48.04	#NULL!	0.77	7.73	9.82	16.08	47.5	1.92	1.68	2.23	5.92	3.09	337.12	264.81	7.99	26.54	78.97	6	12
8	2	1	18	1	A	1	16	2.94	14.81	#NULL!	10.28	2.81	4.64	0.8	0.72	64.05	#NULL!	3.92	19.15	#NULL!	10.86	10.31	81.64	2.85	2.94	2.38	0.51	284.64	172.9	#NULL!	7.51	145.04	5	16
8	2	1	18	1	A	1	23	2.01	16.5	#NULL!	80.38	3.51	24.31	3.62	1.15	42.51	#NULL!	4.21	6.28	#NULL!	7.44	11.03	7.22	3.17	3.95	3.78	#NULL!	445.46	159.17	#NULL!	17.02	182.31	0	16
8	2	1	18	1	A	1	30	3.59	18.24	#NULL!	9.67	0.18	2.06	1.22	0.93	57.67	#NULL!	3.99	11.1	8.41	9.71	14.97	1.51	3.17	3.11	2.11	2.3	376.22	191.52	#NULL!	8.23	159.35	8	16
8	2	1	18	1	A	1	38	5.03	36.66	1.72	20.08	1.75	21.89	3.79	1.92	95.55	#NULL!	6.21	14.05	12.03	10.33	48.25	18.87	5.04	3.44	4.07	3.31	513.8	197.63	28.14	18.79	543.48	7	17
8	3	2	19	1	A	2	19	5.09	35.89	#NULL!	43.06	7.12	9.9	8.5	3.77	186.47	#NULL!	2.21	20.61	17.21	4.35	52.26	68.9	4.19	9.29	6.55	1.81	1781.16	292.8	18.01	28.65	583.7	7	12
8	3	2	19	1	A	2	20	5.31	29.1	#NULL!	73.42	12.51	0.23	2.21	0.37	192.24	#NULL!	2.12	18.5	#NULL!	4.64	28.82	1.51	4.6	15.5	3.02	2.58	1785.17	280.31	38.06	16.06	640.41	5	12
8	3	2	19	1	A	2	22	6.77	37.86	2.16	82.34	13.53	20.4	0.88	8	238.72	#NULL!	1.98	14.65	26.34	7.74	49.98	4.69	6.06	17.08	8.3	4.02	2408.42	320.22	43.82	39.39	1572.44	5	12
8	4	2	42	1	A	2	6	3.8	29.87	4.22	16.01	1.83	21.58	3.14	5.73	81.78	#NULL!	0.68	55.75	3.19	90.88	241.21	41.1	3.39	1.94	16.84	15.05	629.15	494.46	35.18	29.6	2269.73	4	11
8	4	2	42	1	A	2	7	4.55	22.08	7.2	27.93	3.37	42.41	6.13	9.51	111.99	#NULL!	1.06	53.33	15.81	40.15	296.74	55.7	4.32	4.18	24.12	21.4	530.99	334.21	47.99	42.85	316.59	5	11
8	4	2	42	1	A	2	8	5.34	25.19	9.04	46.75	6.09	56.14	9.11	14.9	130.15	0.26	1.27	45.46	22.94	29.57	241.21	64.85	4.52	5.65	29.94	10.85	1647.9	302.13	58.82	61.72	272.24	3	99
8	4	2	42	1	A	2	14	3.52	75.56	4.27	25.96	4.15	28.82	3.53	2.53	39.42	#NULL!	0.87	12.2	8.93	20.01	63.33	24.26	1.52	2.66	14.79	4.47	827.79	456.15	38.65	22.77	379.99	8	11
8	4	2	42	1	A	2	16	4.51	73.48	11.45	27.63	6.09	26.75	3.68	4.09	46.9	#NULL!	0.84	16.34	11.48	20.21	81.39	17.19	2	2.66	13.32	5.07	850.64	697.15	45.03	34.85	379.56	8	13
8	4	2	42	1	A	2	6	4.2	24.58	5.02	69.22	17.43	23.64	1.84	3.35	77.34	4.93	0.87	17.78	4.64	35.33	99.12	68.74	3.85	12.98	16.02	2.9	2604.42	584.94	43.1	37.87	2513.55	4	11
8	5	2	21	1	A	1	2	3.63	48.55	0.8	57.06	9.99	20.04	1.25	4.76	325.21	#NULL!	0.46	171.78	#NULL!	25.77	251.7	155.63	2.51	0.03	8.73	1.34	1095.37	466.5	70.98	2.52	1015.61	4	11
8	5	2	21	1	A	1	3	2.99	35.47	1.97	48.28	22.53	7.86	1.39	3.99	435.36	#NULL!	0.51	43.84	#NULL!	10.39	189.36	161.86	2.85	0.73	11.39	2.62	912.08	283.21	88.08	6.5	1462.94	4	11
8	5	2	21	1	A	1	6	3.61	34.93	5.53	76.81	43.2	51.9	6.69	5.31	76.78	#NULL!	1.33	17.3	21.28	15.83	172.63	105.85	7.57	9.01	25.64	4.67	381.34	156.89	89.04	34.85	196.44	2	12
8	5	2	21	1	A	1	7	5.84	45.25	9.93	117.04	58.8	88.71	13.05	13.51	119.6	12.73	2.51	15.1	34.18	19.35	247.04	145.23	17.12	15.4	33.96	10.52	446.99	163.32	114.55	56.22	156.59	0	12
8	5	2	21	1	A	1	9	4.55	51.45	7.95	84.08	46.95	60.38	9.76	8.75	77.34	0.94	1.96	13.28	30.39	13.08	177.42	115.11	9.75	12.36	26.96	7.24	442.31	234.7	99	44.22	115.22	0	12
8	5	2	21	1	A	1	16	4.13	32.56	1.81	25.68	3.45	31.5	5.15	1.61	155.07	#NULL!	4.88	9.63	7.58	7.35	21.02	25.93	6.68	4.64	5.08	3.81	468.09	131.05	#NULL!	5.09	361.44	2	15
8	5	2	21	1	A	1	23	2.94	16.17	#NULL!	21.71	2.17	8.42	2.37	0.72	304.44	#NULL!	4.39	9.09	1.99	6.6	16.04	25.93	4.52	3.11	3.5	0.51	1259.41	114.19	#NULL!	3.37	688.91	0	13
8	5	2	21	1	A	1	30	5.26	29.64	6.37	22.75	14.37	89.23	8.58	3.67	98.34	13.04	2.92	12.11	9.18	4.6	21.91	144.96	7.23	3.55	5.75	3.96	309.4	107.58	#NULL!	13.77	687.08	2	16
8	5	2	21	1	A	1	35	3.72	16.8	1.84	12.67	4.75	28.06	1.81	2.55	55.28	7.19	1.87	6.6	1.5	2.7	6.79	103.4	3.77	1.63	3.49	#NULL!	343.31	39.7	#NULL!	2.16	507.61	5	16
8	5	2	21	1	A	1	42	4.15	66.27	9.1	17.23	25.87	13.4	2.3	0.9	130.96	#NULL!	0.72	4.59	5.87	6.5	47.5	60.94	2.17	1.65	3.38	2.06	695.22	157.29	69.86	21.77	178.02	2	13
8	6	2	24	1	A	1	14	2.22	8.52	0.7	10.01	32.88	13.43	0.29	2.28	342.87	8.22	1.62	5.28	#NULL!	10.16	3.62	53.65	3.31	0.86	5.16	#NULL!	200.96	242.48	#NULL!	15.11	209.61	8	14
8	6	2	24	1	A	1	16	2.08	6.61	#NULL!	9.2	6.54	4.45	2.94	2.05	301.21	7.7	2.43	17.25	#NULL!	10.07	21.02	32.59	2.59	0.49	3.85	#NULL!	151.52	325.33	#NULL!	6.3	149.08	0	14
8	6	2	24	1	A	1	17	2.43	13.63	2.43	12.14	0.92	32.12	2.54	2.74	377.59	9.62	2.22	4.57	#NULL!	6.05	0.18	58.55	3.93	0.97	3.94	0.61	200.47	238.66	#NULL!	11.6	99.83	6	13
8	6	2	24	1	A	1	22	2.58	16.37	1.33	9.6	0.22	27.61	1.59	2.71	164.51	12.13	2.02	0.33	0.72	6.91	2.81	60.51	4.43	1.19	3.94	#NULL!	263.27	238.26	#NULL!	16.08	172.04	2	13
8	6	2	24	1	A	1	23	3.22	26.54	0.92	9.87	5.45	38.38	5.71	2.31	237.09	6.08	2.07	7.81	3.02	11.19	18.86	94.01	2.73	2.33	9.34	#NULL!	682.77	149.21	#NULL!	16.08	766.37	0	13
8	6	2	24	1	A	1	29	3.775	53.285	7.635	21.765	8.66	92.245	10.75	4.35	291.75	19.135	2.865	11.295	8.505	11.635	43.025	119.575	10.575	2.655	7.03	7.96	234.145	404.975	#NULL!	37.945	321.45	5	14
8	6	2	24	1	A	1	31	2.47	16.28	1.13	11.08	2.67	23.99	1.15	2.61	263.6	9.89	1.58	1.07	1.32	6.02	7.95	59.53	4.18	0.69	4.29	0.34	135.21	132.73	#NULL!	10.43	115.84	7	14
8	6	2	24	1	A	1	35	2.55	21.95	0.24	10.28	3.75	18.05	1.92	2.49	183	9.8	1.52	6.24	#NULL!	4.61	3.62	44.73	3.77	0.69	2.1	#NULL!	362.92	161.35	#NULL!	3.85	202.85	8	14
8	6	2	24	1	A	1	37	2.43	16.63	1.02	9.87	0.55	10.16	0.14	2.49	158.79	7.53	1.5	15.43	#NULL!	4.77	5.62	35.65	3.89	0.83	2.4	#NULL!	239.42	141.93	#NULL!	15.11	396.93	4	14
8	6	2	24	1	A	1	38	2.52	16.54	0.92	11.08	4.15	9.22	0.42	2.34	146.21	8.75	1.58	1.98	#NULL!	5.66	2.6	37.68	3.46	0.9	2.7	#NULL!	245.17	161.01	#NULL!	16.06	500.6	8	14
8	6	2	24	1	A	1	42	2.49	31.25	2.53	10.28	1.39	23.99	2.33	2.8	91.86	8.57	1.86	5.2	#NULL!	6.95	1.11	64.4	4.18	1.33	3.54	#NULL!	230.84	231.23	#NULL!	12.71	452.63	2	14
8	7	2	70	1	B	1	5	2.99	43.97	3.11	39.55	12.34	12.38	2.3	5.56	12.07	#NULL!	1	12.41	13.01	14.64	260.99	19.57	5	3.08	54.95	3.38	979.15	710.3	34.28	7.51	203.41	5	9
8	7	2	70	1	B	1	6	3.08	46.34	3.16	49.79	9.21	9.36	1.92	2.55	11.45	#NULL!	1.06	10.36	6.44	9.33	189.36	13.32	2.77	2.94	43.18	2.34	808.44	598.94	22.34	2.52	262.4	6	9
8	7	2	70	1	B	1	8	2.32	23.7	#NULL!	13.3	1.34	12.14	0.34	1.01	45.18	#NULL!	5.03	16.2	1.99	10.77	46.84	14.19	3.01	2.94	16.83	#NULL!	1279.14	323.89	#NULL!	26.54	1088.72	6	13
8	7	2	70	1	B	1	14	2.21	58.32	#NULL!	8.73	3.89	8.42	0.8	0.72	74.12	#NULL!	3.99	11.71	#NULL!	13.55	26.7	68.74	3.17	3.27	5.52	#NULL!	816.9	327.03	#NULL!	3.85	1420.72	8	11
8	7	2	70	1	B	1	22	5.48	26.33	2.66	23.31	3.89	19.47	4.14	4.58	110.19	2.57	4.8	7.69	7.58	7.16	31.65	10.69	10.59	4.29	6.25	3.06	2141.57	215.18	#NULL!	28.28	1091.71	3.5	13
8	8	2	28	1	A	2	2	2.72	26.63	0.96	26.29	11.95	6.36	1.54	6.21	22.4	#NULL!	0.65	10.85	#NULL!	8.9	24.23	118.47	23.32	1.94	2.84	2.25	433.98	426.81	61.01	16.28	166.7	5	14
8	8	2	28	1	A	2	3	4.24	49.49	2.19	21.765	22.14	9.36	1.54	0.42	42.3	#NULL!	0.84	108	#NULL!	25.58	141.18	99.08	126.4	2.23	15.2	6.56	673.44	537.11	74.55	26.54	632.25	5	18
8	8	2	28	1	A	2	4	4.24	40.81	1.33	16.75	21.16	12.38	1.54	2.8	59.12	#NULL!	0.78	31.11	#NULL!	21.18	50.16	105.42	88.67	1.04	10.74	7.5	632.8	570.74	66.12	18.59	284.97	10	18
8	8	2	28	1	A	2	5	6.29	57.37	1.75	12.05	55.64	21.58	1.39	4.3	75.39	#NULL!	0.84	83.22	#NULL!	67.51	203.61	104.16	73.05	1.04	14.16	6.87	2000.85	1058.14	68.15	19.69	6116.86	3	15
8	8	2	28	1	A	2	11	7.23	22.92	3.51	58.09	7.48	27.91	7.11	4.4	138.86	1.16	4.88	15.86	11.02	18.95	18.18	31.85	40.02	5.16	6.4	6.77	466.7	182.57	9.16	20.5	513.25	5	18
8	8	2	28	1	A	2	19	5.94	61.47	3.61	11.51	35.88	45.74	10.88	3.89	73.38	#NULL!	4.8	12.71	12.03	22.59	20.31	41.36	207.46	5.34	13.07	14.93	312.42	194.34	53.62	19.22	509.15	5	11
8	8	2	28	1	A	2	26	4.02	60.28	0.96	62.79	44.62	15.82	3.44	3.38	73.01	#NULL!	4.06	12.71	0.88	19.2	9.59	29.48	206.71	6.4	20	21.69	437.82	162.3	76.23	11.15	525.6	5	16
8	8	2	28	1	A	2	33	4.02	62.58	#NULL!	30.31	25.29	14.59	0.8	1.23	76.72	#NULL!	3.92	4.81	#NULL!	14.58	9.59	18.87	202.25	4.81	14.01	12.63	539.06	159.92	55.88	69.58	382.55	2	16
8	8	2	28	1	A	2	41	3.37	57.63	#NULL!	21.71	40.49	4.64	0.58	0.86	57.67	#NULL!	3.92	10.1	#NULL!	13.59	9.59	6.07	160.26	4.81	13.54	14.2	523.68	181.28	66.22	18.59	394.49	3.5	11
8	9	1	26	1	A	2	5	4.2	24.58	5.02	69.22	17.43	23.64	1.84	0.72	77.34	4.93	0.87	17.78	4.64	35.33	99.12	68.74	3.85	12.98	16.02	2.9	2604.42	584.94	43.1	37.87	2513.55	8	16
8	9	1	26	1	A	2	6	3.25	36.5	7.74	82.89	17.04	20.55	3.22	3.67	111.17	11.01	0.78	10.54	5.87	29.26	60.71	66.58	5.3	14.79	12.68	3	998.74	514.79	38.23	37.5	1329.23	7	16
8	9	1	26	1	A	2	7	4.75	78.48	16.72	119.08	22.53	31.94	3.22	2.28	107.08	23.42	1.12	17.06	10.66	36.12	72.4	81.64	7.99	25.58	14.16	4.87	1406.17	749.35	44.65	61.44	1356.07	9	15
8	10	2	19	1	B	1	6	2.72	22.92	#NULL!	25.32	1.86	1.7	1.54	1.99	57.42	#NULL!	1.28	14.78	#NULL!	4.79	93.68	44.73	2.26	1.82	14.69	0.77	426.49	187.18	#NULL!	19.95	66.87	10	13
8	10	2	19	1	B	1	7	2.63	22.71	0.69	26.29	3.15	1.7	10.28	4.3	43.47	#NULL!	1.33	7.75	#NULL!	4.97	164.81	147.7	1.7	0.64	9.97	0.77	439.31	129.01	12.87	16.74	112.52	8	13
8	10	2	19	1	B	1	10	2.98	50.48	#NULL!	45.28	12.17	20.4	11.65	6.7	88.11	#NULL!	1.46	6.24	4.52	12.52	184.37	89.16	2.55	3.95	7.14	6.51	266.91	141.59	47.61	27.65	193.71	3	13
8	10	2	19	1	B	1	11	2.57	23.05	#NULL!	32.65	6.45	3.11	1.84	1.65	55.69	#NULL!	1.82	10.05	#NULL!	4.89	137.93	9.14	1.63	3.57	7.73	0.77	1076.47	277.3	#NULL!	16.06	225.16	5	13
8	10	2	19	1	B	1	13	2.4	32.66	#NULL!	29.1	1.86	31.94	11.24	0.93	81.7	#NULL!	3.37	7.67	#NULL!	1.9	72.24	3.55	1.7	1.29	2.66	0.37	1226.64	332	#NULL!	11.51	590.74	8	13
8	10	2	19	1	B	1	17	4.36	84.89	#NULL!	19	5.12	0.23	13.77	1.99	236.51	#NULL!	3.49	6.24	#NULL!	6.18	116.58	155.63	1.98	1.82	2.66	0.91	1181.07	402.15	18.01	27.65	603.63	10	13
8	10	2	19	1	B	1	19	3.69	83.25	#NULL!	29.1	12.34	7.21	4.34	5.3	92.15	#NULL!	2.65	4.83	#NULL!	6.65	130.86	1.92	3	3.57	4.04	5.62	906.58	471.19	46.22	30.59	508.7	5	13
8	10	2	19	1	B	1	21	3.22	81.76	#NULL!	17.85	6.29	1.7	5.86	1.99	127.68	#NULL!	1.82	5.78	#NULL!	2.02	149.95	44.73	2.05	2.75	3.37	1.18	1070.04	337.08	29.99	26.11	362.95	8	13
8	10	2	19	1	B	1	24	3.39	44.73	#NULL!	19	6.78	3.11	1.54	1.99	154.16	#NULL!	1.4	5.15	#NULL!	6.11	222.76	3.55	2.05	0.64	1.09	1.6	1410.34	296.61	39.16	22.3	917.83	3	13
8	10	2	19	1	B	1	25	2.83	31.79	#NULL!	23.31	1.86	0.23	3.33	1.99	77.29	#NULL!	1.33	3.17	#NULL!	0.77	188.25	0.27	1.98	0.64	11.39	0.64	1150.35	202.24	15.64	17.41	672.38	0	13
8	10	2	19	1	B	1	26	2.54	51.37	#NULL!	16.65	1.86	0.23	5.8	0.72	151.24	#NULL!	1.33	3.85	#NULL!	0.7	138.94	6.07	1.84	1.82	16.84	0.64	1301.52	269.03	#NULL!	13.13	603.63	0	13
8	10	2	19	1	B	1	31	3.99	39.75	#NULL!	28.18	3.15	0.23	9.93	1.28	73.89	#NULL!	1.4	9.62	#NULL!	7.93	160.86	1.92	2.12	4.17	1.91	1.04	1261.28	367.32	3.7	23.43	519.98	5	13
8	11	2	19	1	A	2	7	4.33	30.67	2.83	17.23	31.97	88.17	11.65	2.18	94.21	#NULL!	2.27	23.38	36.92	26.55	272.56	123.09	1.22	13.46	29.02	17.35	754.87	390.39	50.49	30.03	133.52	8	14
8	11	2	19	1	A	2	9	4.59	37.38	2.6	9.05	29.21	90.33	12.39	2.18	152.45	#NULL!	2.27	21.32	37.74	23.25	287.55	144.82	0.79	13.1	25.45	15.68	1774.3	330.12	73.74	36.38	3250.57	9	16
8	11	2	19	1	A	2	13	5.13	116.27	2.28	31.7	29.21	61.44	12.72	10.43	180.4	#NULL!	3.05	11.65	42.1	19.8	292.14	119.31	0.65	14.31	23.93	10.74	1390.33	306.19	99.67	25.63	800.89	8	16
8	11	2	19	1	A	2	14	4.06	33.7	3.02	19.57	35.12	71.03	11.24	5.31	132.31	#NULL!	2.2	64.83	38.96	24.6	327.58	104.16	1.07	14.07	26.59	14.43	1194.02	280.43	112.1	30.03	146.3	7	16
8	11	2	19	1	A	2	16	8.34	23.75	2.24	10.6	29.02	77.45	9.6	0.3	267.55	#NULL!	2.44	12.69	40.55	19.56	396.43	108.8	1.22	13.58	28.46	8.84	5538.15	450.65	45.4	59.15	2069.03	5	16
8	11	2	19	1	A	2	20	7.18	38.16	5.99	49.04	97.22	73.17	12.97	2.78	482.05	#NULL!	2.11	10.88	39.76	21.34	394.19	163.94	2.17	17.43	37.01	11.46	5363.63	371.76	88.56	42.16	3646.62	6	16
8	11	2	19	1	A	2	21	6.66	35.67	3.78	27.93	77	60.38	9.93	1.07	396.48	#NULL!	1.99	9.77	39.36	14.85	344.62	121.83	0.93	15.52	34.86	7.34	5622.2	340.1	55.26	29.18	4913.25	6	0
8	11	2	19	1	A	2	23	4.8	29.52	2.1	5.51	42.61	68.36	10.34	6.78	257.18	#NULL!	1.65	8.86	38.56	12.59	252.86	91.45	1.6	13.58	24.69	6.77	1338.3	233.7	57.86	20.22	536.03	7	16
8	11	2	19	1	A	2	28	4.51	22.65	1.33	117.04	138.13	83.88	11.4	2.28	324.19	#NULL!	2.25	25.27	42.48	10.21	333.27	123.51	0.93	13.83	24.69	5.83	1649.17	299.73	62.23	21.77	619.17	7	16
8	11	2	19	1	A	2	30	6.01	31.37	8.17	125.12	343.69	94.63	13.8	7.77	156.73	#NULL!	3.2	21.45	36.92	18	266.78	148.56	7.78	23.28	26.96	11.46	1588.36	294.36	140.7	26.54	406.39	10	16
8	12	2	54	1	A	1	9	7.53	52.6	15.4	16.08	8.51	250.44	21.05	0.28	161.75	2.73	4.38	240.63	#NULL!	44.34	154.2	8.97	2.14	3.44	17.97	#NULL!	1384.95	965.97	6.22	32.17	104.18	3	14
8	12	2	54	1	A	1	10	7.31	12.15	4.24	9.62	31.28	102.83	10.28	2.05	139.7	#NULL!	1.82	74.78	#NULL!	19.57	64.51	89.16	2.14	2.02	8.57	#NULL!	716.27	513.54	#NULL!	29.17	111.48	4	14
8	12	2	54	1	A	1	13	2.19	16.39	3.4	11.02	1.96	68.27	0.88	0.28	110.81	#NULL!	5.59	65.31	#NULL!	15.47	48.49	7.32	2.14	2.58	10.57	#NULL!	424.08	330	#NULL!	20.44	65.27	10	14
8	12	2	54	1	A	1	15	1.95	21.53	#NULL!	4.83	2.18	65.65	1.92	1.92	91.85	#NULL!	3.49	58.86	#NULL!	16.22	74.72	15.54	1.82	3.44	10.29	#NULL!	301.96	318.99	#NULL!	14.25	57.01	0	14
8	12	2	54	1	A	1	17	0.8	31.15	3.54	13.64	1.92	81.02	0.6	0.74	129.05	14.15	4.8	42.54	#NULL!	13.43	48.49	3.2	3.46	3.55	10.01	#NULL!	322.76	387.93	#NULL!	17.43	84.42	0	14
8	12	2	54	1	A	1	24	1.45	36.44	2.27	23.78	5.89	54.9	0.8	1.28	111.74	18.79	2.21	57.05	#NULL!	19.24	35.68	5.19	2.99	1.04	10.29	#NULL!	266.85	403.95	#NULL!	16.39	58.69	0	11
8	12	2	54	1	A	1	22	0.67	38.91	2.27	12.35	1.34	50.74	2.54	5.73	102.38	#NULL!	4.21	28.56	#NULL!	16.92	26.57	105.42	0.4	2.94	8.28	#NULL!	352.71	458.35	#NULL!	10.82	59.42	0	11
8	12	2	54	1	A	1	27	1.82	37.09	2.55	13.64	5.12	60.33	1.77	0.28	95.23	#NULL!	0.73	33.79	#NULL!	18.65	29.67	21.53	1.28	0.83	7.99	#NULL!	438.48	481.05	#NULL!	17.43	135.03	0	11
8	12	2	54	1	A	1	30	1.95	63.51	1.84	12.35	1.69	88.43	7.38	0.95	119.1	#NULL!	0.84	26.08	#NULL!	20.49	32.71	5.19	1.28	0.69	6.81	#NULL!	409.79	446.01	#NULL!	16.39	84.94	0	15
8	12	2	54	1	A	1	31	5.72	115.53	3.12	16.08	2.67	107.53	1.77	3.63	142.34	13.46	2.54	40.05	#NULL!	34.07	47.1	34.98	2.14	2.8	11.42	#NULL!	477.98	880.85	51.74	37.13	110.39	0	15
8	12	2	54	1	A	1	37	0.93	31.98	#NULL!	22.75	3.89	114.47	10.34	5.94	163.87	#NULL!	7.49	52.84	#NULL!	17.89	49.86	0.27	1.52	3.57	4.38	#NULL!	290.34	354.16	#NULL!	15.33	111.2	0	15
8	13	2	34	1	A	1	5	4.36	27.64	#NULL!	25.32	3.15	20.4	0.42	2.63	153.19	#NULL!	1.38	266.79	4.52	45.74	191.15	10.36	4.6	0.64	15.69	2.02	1304.7	819.33	25.5	29.63	435.75	10	9
8	13	2	34	1	A	1	6	2.63	8.77	#NULL!	19	0.59	4.49	0.14	3.22	177.14	#NULL!	1.31	7.6	0.66	8.43	49.98	34.01	3.79	0.64	9.97	1.25	340.88	158.14	#NULL!	17.41	268.18	6	9
8	13	2	34	1	A	1	7	3.16	33.34	4.59	23.31	1.54	3.11	2.21	3.77	153.84	#NULL!	1.26	7.15	9.9	8.29	96.84	19.57	2.7	1.82	19.58	1.95	187.8	216.43	#NULL!	24.52	329.16	1	9
8	13	2	34	1	A	1	12	2.89	31.92	#NULL!	11.31	0.91	3.11	1.54	2.44	21.19	#NULL!	1.33	6.55	#NULL!	5.74	55.64	3.55	5.8	8.41	7.73	10.08	232.98	307.35	#NULL!	26.11	457.38	5	9
8	13	2	34	1	A	1	13	6.77	36.67	21.38	22.27	2.18	3.11	0.6	2.93	32.81	108.9	1.35	14.52	6.68	10.14	77.67	7.56	7.23	2.75	7.73	16.31	242.97	384.83	#NULL!	53.28	489.66	0	9
8	13	2	34	1	A	1	14	4.17	49.64	5.01	29.1	3.81	28.78	1.15	4.3	40.64	#NULL!	1.28	14.32	12.49	11.83	80.9	6.07	6.42	4.32	10.79	10.23	268.11	343.93	3.7	45.69	449.58	5	9
8	13	2	34	1	A	1	19	2.51	46.61	#NULL!	8.09	1.96	1.7	2.94	0.97	14.1	#NULL!	1.28	40.56	#NULL!	62.53	31.25	23.76	3.47	0.64	6.25	60.85	195.1	421.43	#NULL!	9.75	189.19	0	9
8	13	2	34	1	A	1	20	3.13	38.57	#NULL!	14.11	1.22	3.11	0.8	0.28	15.23	#NULL!	1.43	32.79	#NULL!	25.6	28.82	81.64	5.45	5.34	4.04	64.09	229.65	415.12	#NULL!	16.06	229.62	4	9
8	13	2	34	1	A	1	22	4.36	47.68	0.59	23.31	3.15	21.7	0.6	8.83	29.93	#NULL!	1.4	20.12	14.73	31.53	74.42	44.73	5.11	2.75	9.15	23.11	363.48	343.28	9.4	38.98	165.75	4.5	16
8	13	2	34	1	A	1	27	3.45	32.72	3.48	8.09	2.5	4.49	5.8	1.28	17.48	#NULL!	1.4	15.43	#NULL!	9.16	38.4	36.08	3.47	0.64	5.95	16.62	328.5	304.36	#NULL!	23.43	207.88	7	16
8	13	2	34	1	A	1	28	13.67	44.79	54.78	74.56	21.42	144.31	25.13	29.25	72.53	156.35	1.49	33.7	46.71	61.22	204.64	167.21	12.99	24.31	34.68	78.27	458.52	403.83	68.94	141.13	280.09	8	16
8	13	2	34	1	A	1	32	3.81	44.1	10.88	25.32	1.54	13.87	11.24	8.83	31.37	49.25	1.31	40.12	4.52	10.32	70.06	36.18	4.69	0.64	5.01	10.31	503	578.02	#NULL!	37.73	367.84	9	13
8	13	2	34	1	A	1	37	3.33	52.96	#NULL!	19	1.86	4.49	10.06	0.37	26.31	#NULL!	1.34	5.86	4.52	5.67	16.23	66.58	3.79	0.64	4.37	6.73	497.53	464.53	#NULL!	22.3	387.35	3	15
8	14	2	25	1	A	2	7	3.8	20.07	0.54	9.05	4.93	6.36	1.32	0.29	183.84	#NULL!	0.68	20.4	#NULL!	17.92	86.48	10.36	2.51	0.73	13.32	3.53	483.96	334.89	25.25	2.52	103.19	0	11
8	14	2	25	1	A	2	8	3.52	26.42	1.24	16.75	2.6	8.36	1.39	0.9	113.08	#NULL!	0.71	7.45	#NULL!	16.08	60.71	5.23	1.68	0.4	6.88	2.9	482.66	326.53	15.53	12.38	139.88	0	11
8	14	2	25	1	A	2	11	3.16	14.3	0.65	8.09	2.99	3.41	0.95	0.72	146.02	#NULL!	0.53	12.24	#NULL!	10.58	44.82	3.61	1.68	0.03	3.65	3	372.32	307.81	#NULL!	5.39	106.64	2	11
8	14	2	25	1	A	2	12	2.99	19.11	1.75	29.1	9.99	6.36	1.39	0.9	133.39	#NULL!	0.6	16.03	#NULL!	12.37	60.71	4.69	1.37	1.04	5.92	3.48	383.02	357.67	29.5	5.39	131.53	7	11
8	14	2	25	1	A	2	14	2.7	15.69	2.97	19	3.37	11.37	1.54	0.9	103.26	#NULL!	0.6	7.59	#NULL!	6.25	52.82	8.34	1.37	1.04	3.91	2.34	363.81	187.11	#NULL!	7.51	236.45	6	11
8	14	2	25	1	A	2	19	2.66	30.57	2.37	3.64	0.24	4.39	1.17	2.94	54.31	#NULL!	0.53	18.53	#NULL!	8.38	22.81	7.32	1.07	1.35	2.84	1.52	211.46	424.96	#NULL!	13.76	148.35	7	11
8	14	2	25	1	A	2	20	3.26	27.88	2.48	2.49	8.4	146.05	3.44	0.86	262.33	#NULL!	3.92	5.21	#NULL!	6.74	8.15	6.07	4	3.11	3.22	0.77	870.96	180.21	18.65	8.23	3382.67	0	9
8	14	2	25	1	A	2	22	2.11	17.62	#NULL!	7.77	12.53	9.66	1.42	0.93	80.06	#NULL!	3.92	17.14	#NULL!	9.17	9.59	14.19	3.83	3.61	3.78	0.51	220.32	125.65	#NULL!	5.39	167.77	7	17
8	14	2	25	1	A	2	28	2.84	22.92	1.53	13.3	0.22	14.59	3.44	1.3	126.92	#NULL!	4.14	8.29	5.24	7.35	12.11	27.7	4	4.64	4.07	2.18	286.36	153.89	#NULL!	10.2	166.57	7	17
8	14	2	25	1	A	2	34	2.84	17.78	0.06	16.75	2.17	4.64	2.37	1.3	64.43	#NULL!	3.78	7.09	#NULL!	6.55	5.61	18.87	3.17	3.11	3.64	0.24	618.21	129.91	#NULL!	1.46	691.75	5	17
8	14	2	25	1	A	2	42	1.71	4.41	#NULL!	3.64	5.89	23.64	0.8	0.31	88.56	#NULL!	3.85	3.47	#NULL!	6.31	5.24	17.7	2.53	2.94	1.56	#NULL!	690.96	141.24	#NULL!	20.44	1534.25	6	17
8	15	2	49	1	A	2	2	7.76	32.91	10.99	19.57	141.71	31.94	5.41	4.2	133.66	2.29	1.24	140.94	6.97	60.91	222.48	239.5	2.34	3.08	26.21	3.38	771.86	657.36	298.55	28.31	391.62	10	11
8	15	2	49	1	A	2	4	5.54	39.22	7.26	5.51	86.12	101.1	2.76	3.03	116.34	#NULL!	0.87	24.49	3.19	43.88	102.88	148.56	3.76	1.65	17.25	4.17	997.49	549.58	215.15	23.75	533.24	0	11
8	15	2	49	1	A	2	8	10.38	52.57	8.99	35.28	93.25	148.36	7.81	4.87	120.68	9.71	0.98	53.59	8.93	54.07	170.23	214.78	5.5	2.37	26.96	4.67	1093.8	987.09	239.03	57.4	282.58	0	12
8	15	2	49	1	A	2	9	7.62	35.43	8.66	27.93	91.67	182.36	9.36	1.74	108.72	9.71	1	34.41	5.87	46.41	111.62	156.88	4.32	1.94	22.39	3.38	722.44	653.43	201.02	49.46	205.99	0	12
8	15	2	49	1	A	2	11	7.66	32.37	11.9	23.92	90.08	107.59	8.46	4.76	89.52	2.29	0.87	30.87	7.98	27.79	110.37	251.85	5.1	2.52	25.45	3.63	865.7	449.5	219.06	43.54	213.79	0	12
8	15	2	49	1	A	2	14	4.82	44.49	9.82	29.84	73.04	57.73	6.69	3.86	80.12	#NULL!	0.84	17.37	9.38	18	96.6	191.26	4.81	3.91	27.15	3.87	591.32	436.16	166.41	33.29	270.66	0	12
8	15	2	49	1	A	2	15	3.54	25.71	2.65	20.7	36.69	24.68	1.69	2.61	33.61	#NULL!	0.65	10.47	#NULL!	21.66	39.43	114.27	1.52	0.4	4.68	1.97	604.89	376.62	117.38	9.31	302.3	0	12
8	15	2	49	1	A	2	17	6.1	35.96	8.33	24.95	119.85	48.73	10.09	3.63	88.42	3.17	0.58	11.23	8.46	37.8	86.48	180.92	3.21	2.8	23.74	3.43	421.66	462.39	220	54.72	103.81	0	12
8	15	2	49	1	A	2	21	5.75	49.58	9.87	25.96	127	65.7	11.57	5.94	110.63	7.11	0.58	8.72	12.26	24.16	60.71	250.61	4.52	2.8	25.45	3.58	554.14	326.77	285.81	52.9	216.78	5	12
8	15	2	49	1	A	2	23	3.59	26.53	7.9	16.01	118.66	26.23	6.05	2.78	61.1	#NULL!	0.53	7.23	1.14	11.93	42.13	160.62	3.57	1.65	19.65	3.38	328.46	206.4	221.6	27.44	114.58	5	12
8	15	2	49	1	A	2	31	2.41	13.28	#NULL!	9.87	2.58	13.9	0.26	2.22	40.74	4.51	1.52	3.54	#NULL!	6.09	2.19	39.71	2.59	2.02	2.19	#NULL!	96.54	76.49	#NULL!	24.52	422.76	10	16
8	15	2	49	1	A	2	38	6.05	24.01	8.17	19.87	19.18	96.14	10.14	3.99	45.51	12.67	3.07	6	8.99	9.83	13.21	147.7	6.02	3.97	6.77	4.2	191.07	212	#NULL!	15.44	489.59	3	15
8	16	2	21	1	A	2	2	2.57	12.37	#NULL!	19	2.49	25.91	2.94	2.78	29.18	#NULL!	1.04	52.5	3.83	30.03	22.29	11.32	2.06	1.94	5.94	#NULL!	166.64	455.68	0.93	6.86	203.23	5	13
8	16	2	21	1	A	2	3	4.34	17.8	#NULL!	8.73	1.68	15.5	2.3	4.28	27.97	#NULL!	0.62	57.54	2.73	43.26	22.29	1.51	0.43	1.11	8.02	#NULL!	343.83	855.01	#NULL!	14.88	231.08	7	13
8	16	2	21	1	A	2	4	4.71	27.05	#NULL!	29.1	2.65	19.68	0.31	1.07	43.73	#NULL!	1.09	41.02	3.4	39.21	13.52	5.6	1.1	2.06	7.18	#NULL!	821.82	821.49	#NULL!	17.02	286.09	6	13
8	16	2	21	1	A	2	7	4.96	32.27	#NULL!	28.18	6.54	36.2	3.45	1.88	69.72	#NULL!	0.9	13.53	3.83	16.33	11.07	20.18	1.82	2.66	6.35	#NULL!	460.31	419.06	11.32	14.88	726.31	0	14
8	16	2	21	1	A	2	8	5.13	24.97	#NULL!	7.22	5.89	31.07	1.9	1.65	63.48	#NULL!	0.88	9.67	5.04	16.65	8.27	21.89	1.58	2.3	6.68	#NULL!	335.29	311.05	0.93	17.33	594.62	5	13
8	16	2	21	1	A	2	9	4.23	26.23	#NULL!	2.67	8.97	42.34	5.22	3.54	54.82	#NULL!	1.45	8.56	5.04	12.81	10.51	43.02	2.81	3.73	5.04	#NULL!	175.47	296.7	8.55	17.63	137.18	7	13
8	16	2	21	1	A	2	12	5.36	51.08	8.83	21.33	16.15	27.79	11.47	11.66	49.24	#NULL!	5.66	10.1	#NULL!	10.07	222.76	98.16	9.49	13.55	9.51	9.97	389.19	270.36	#NULL!	14.44	683.4	5	17
8	16	2	21	1	A	2	17	6.29	31.91	2.85	23.05	1.1	31.75	2.16	1.23	35.86	#NULL!	3.25	3.27	#NULL!	7.64	2.19	16.36	1.76	1.82	0.77	3.05	354.9	227.6	7.46	13.42	604.69	5	15
8	16	2	21	1	A	2	22	5.73	35.02	2.19	24.96	0.02	26.36	0.74	1.23	48.33	#NULL!	0.71	1.5	#NULL!	5.74	2.19	8.96	2.24	0.33	5.88	1.77	356.46	229.42	6.69	16.4	756.89	0	15
8	16	2	21	1	A	2	29	5.85	28.39	2.19	12.35	0.27	12.93	3.33	0.9	29.18	#NULL!	0.9	0.85	#NULL!	3.5	0.87	8.96	1.76	3.73	4.29	0.91	411.7	195.68	2.57	14.92	297.92	5	16
8	16	2	21	1	A	2	36	5.61	28.76	2.85	22.41	1.39	23.67	1.22	1.4	73.38	#NULL!	1.12	3.92	#NULL!	4.89	3.52	23.76	4.8	2.655	0.06	2.24	579.1	219.2	4.93	16.04	652.26	5	17
8	17	2	54	1	A	1	1	5.36	26.55	1.54	10.21	5.89	47.96	2.16	0.9	48.33	#NULL!	0.26	54.02	#NULL!	7.1	11.13	15.54	1.53	0.8	2.04	#NULL!	180.71	372.91	12.66	34.61	230.43	1	15
8	17	2	54	1	A	1	2	8.24	58.31	2.02	14.44	12.53	143.19	3.08	0.58	42.3	0.79	0.67	169.04	#NULL!	37.77	22.5	13.9	1.29	3.56	4.14	#NULL!	450.32	976.52	22.59	63.42	113.72	8	15
8	17	2	54	1	A	1	6	5	42.95	1.86	27.47	1.92	56.08	5.8	1.4	342.87	#NULL!	0.93	6.98	#NULL!	6.02	12.72	33.62	0.42	1.7	5.02	0.65	376.6	415.64	15.35	23.53	184.48	8	15
8	17	2	54	1	A	1	7	6.6	49.94	3.54	29.95	1.86	64.21	6.71	1.74	183.84	0.42	1.81	6.26	#NULL!	5.99	13.85	34.44	2.24	2.47	5.61	0.09	393.86	384.82	16.26	30.49	175.4	3.5	15
8	17	2	54	1	A	1	8	5.36	53.43	1.54	29.95	0.22	50.66	7.15	1.23	183.84	0.98	0.99	5.69	#NULL!	5.83	15.66	33.62	0.84	3.23	5.61	#NULL!	316.78	356.45	15.58	25.6	184.48	0	15
8	17	2	54	1	A	1	15	8.05	32.08	8.3	49.97	2.83	111.8	10.28	4.28	15.23	4.15	2.48	5.45	#NULL!	5.88	14.53	48.4	5.6	4.42	10.06	3.96	181.55	288.48	13.43	27.64	182.21	1	15
8	17	2	54	1	A	1	20	7.35	30.5	10.23	49.4	0.41	77.78	10.06	2.18	7.2	21.42	2.55	8.8	#NULL!	8.47	16.12	53.33	3.24	12.63	7.34	1.89	329.7	301.5	16.48	23.88	158.74	1	15
8	17	2	54	1	A	1	27	15.39	24.77	2.41	40.69	44.39	46.8	6.31	12.62	1.96	21.36	2.56	15.39	11.02	22.37	7.73	48.03	5.14	20.73	11.94	1.85	3227.89	317.41	24.64	71.95	2915.89	0	16
8	17	2	54	1	A	1	34	5.01	27.08	2.29	32.94	5.89	46.8	5.64	13.29	49.24	21.36	2.58	24.87	11.5	13.93	9.23	40.75	4.11	19.88	4.18	3.7	596.12	175.35	16.09	37.38	978.83	0	16
8	17	2	54	1	A	1	41	5.26	21.6	2.17	23.4	2.32	36.74	4.28	11.95	102.38	11.61	1.92	12.15	4.66	11.88	8.36	36.18	2.33	14.43	7.42	1.01	706.12	202.24	16.69	47.36	503.34	3	16
8	18	2	39	1	B	2	2	5.69	23.44	#NULL!	9.48	13.51	76.7	14.56	7.47	45.66	#NULL!	2.55	64.39	9.26	12.48	22.67	125.93	9.25	8.41	4.88	0.86	89.9	206.06	28.84	15.81	192.33	0	10
8	18	2	39	1	B	2	3	6.88	69.65	1.2	21.55	17.87	108.63	22	9.75	52.18	#NULL!	3.25	30.33	10.54	14.42	17.69	151.86	10.27	10.45	7.35	3.07	78.74	394.71	36.9	22.87	182.19	10	16
8	18	2	39	1	B	2	4	3.01	32.63	#NULL!	22.75	2.49	133.39	3.96	3.54	40.1	#NULL!	0.83	10.87	3.83	10.69	9.57	3.55	2.19	2.78	4.24	#NULL!	91.04	212.82	17.5	8.65	237.72	0	16
8	18	2	39	1	B	2	8	5.1	50.56	#NULL!	23.31	12.53	48.44	2.42	5.56	67.32	#NULL!	1.54	25.89	6.16	10.61	12.01	39.87	4.25	3.97	4.32	#NULL!	239.83	182.84	26.37	12.67	343.5	4.5	16
8	18	2	39	1	B	2	10	8.31	44.8	2.58	43.82	27.09	126.47	28.18	13.95	66.12	0.69	3.58	38.44	11.16	11.59	23.06	162.62	14.46	9.49	8.19	4.94	160.26	144.83	40.9	23.01	510.75	9	16
8	18	2	39	1	B	2	17	6.91	45.03	2.92	15.1	19.17	110.62	21.05	8.62	52.66	#NULL!	2.62	23.08	10.85	12.89	37.8	125.93	10.42	7.69	6.6	3.29	445.04	246.98	37.39	28.4	677.07	10	16
8	18	2	39	1	B	2	24	6.14	38.56	0.73	11.6	14.64	70.67	13.34	11.87	59.39	#NULL!	1.83	9.18	8.93	9.82	57.7	80.66	7.68	4.93	4.08	1.57	472.71	208.65	33.06	22.01	902.77	6	16
8	18	2	39	1	B	2	30	9.57	47.83	6.95	26.27	21.43	130.43	26.52	12.29	67.8	#NULL!	3.58	16.85	12.38	8.32	31.95	170.64	15.07	10.21	8.1	4.83	458.76	217.57	41.13	26.08	2037.8	10	16
8	18	2	39	1	B	2	38	5.58	25.81	#NULL!	7.77	3.62	19.68	4.46	2.31	36.23	#NULL!	1.12	13.81	3.83	3.81	10.88	7.56	4.11	2.18	2.44	#NULL!	495.71	193.05	16.6	11.36	596.22	8.5	16
8	19	1	53	1	B	2	2	1.72	57.97	10.22	56.36	10.49	74.26	16.01	12.27	229.98	15.04	6.11	10.96	#NULL!	33.48	81.48	36.35	9.02	13.32	15.65	9.36	120.03	388.59	#NULL!	20.33	160	0	14
8	19	1	53	1	B	2	3	4.96	93.73	9.31	52.52	8.55	52.86	13.2	11.5	137.57	2.26	5.81	96.93	#NULL!	75.25	164.26	34.01	7.18	12.2	15.3	7.96	231.72	913.39	#NULL!	31.48	172.85	2.5	14
8	19	1	53	1	B	2	4	10.36	74.4	9.1	41.28	6.62	125.08	11.86	11	218.75	#NULL!	5.59	155.39	#NULL!	109.06	486.9	23.93	6.28	11.75	16	8.66	532.5	1169.28	#NULL!	23.78	353.16	0	14
8	19	1	53	1	B	2	7	1.72	85.65	10.79	15.14	7.01	26.19	11.08	11	241.18	#NULL!	5.59	38.12	#NULL!	35.94	144.18	39.71	5.11	11.52	9.51	8.66	1151.44	1350.45	#NULL!	32.02	432.5	0	14
8	19	1	53	1	B	2	8	4.25	98.11	10.22	64.49	8.17	75.78	14.89	11.72	296.9	1.22	6.11	61.62	#NULL!	37.44	225.11	43.07	6.88	13.32	15.3	10.58	943.34	778.91	#NULL!	31.48	357.9	4	15
8	19	1	53	1	B	2	9	9.27	80.42	11.23	56.36	8.94	71.23	22.15	12.11	232.86	2.72	7.86	43.96	#NULL!	32.41	71.74	59.4	8.71	12.88	16	9.88	547.4	538.48	#NULL!	31.12	99.75	5	15
8	19	1	53	1	B	2	14	5.9	133.66	9.87	43.52	9.91	55.95	13.77	12.22	236.88	#NULL!	6.11	8.09	#NULL!	25.72	86.29	34.01	6.73	12.2	8.94	8.84	753.67	467.38	#NULL!	25.81	576.56	0	15
8	19	1	53	1	B	2	16	2.21	69.23	7.75	24.44	5.46	4.57	9.11	11.55	119.42	#NULL!	5.36	0.76	#NULL!	8.32	29.91	44.86	6.28	11.29	4.33	7.09	413.14	395.7	#NULL!	47.36	392.92	0	15
8	19	1	53	1	B	2	22	7.98	76.25	5.13	19.81	20.01	37.15	4.45	2.44	7.2	#NULL!	0.04	1.66	#NULL!	6.76	7.98	15.54	3.24	2.94	6.68	3.05	558.04	325.32	8	14.92	332.36	0	17
8	19	1	53	1	B	2	29	10.57	122.89	8.3	44.24	1.39	88.65	8.5	3.54	32.47	2.74	2.12	4.12	#NULL!	79.36	9.78	40.19	8.08	0.57	1.73	3.51	549.99	501.84	35.47	35.43	858.36	0	17
8	19	1	53	1	B	2	36	7.35	90.91	3.54	18.49	0.55	42.55	4.45	1.74	1.06	#NULL!	0.04	1.42	#NULL!	5.88	4.41	20.47	4.27	0.4	0.77	3.17	481.2	320.46	4.93	18.95	524.16	0	17
8	20	2	57	1	A	2	2	3.26	50.75	21.41	111.52	14	89.35	25.66	13.96	74.83	8.03	5.74	2.09	#NULL!	9.62	86.29	191.43	25.27	12.43	18.42	7.26	791.49	202.09	#NULL!	58.02	120.04	8	16
8	20	2	57	1	A	2	4	24.35	178.75	242.31	260.79	23.81	817.86	205.09	121.45	599.99	158.12	9.47	35.74	24.67	16.16	317.34	977.18	313.2	18.72	61.34	8.31	2556.2	448.19	14.85	302.18	138.11	6	16
8	20	2	57	1	A	2	5	12.88	136.7	223.02	151.83	13.61	577.24	153.4	35.13	331.65	49.55	7.42	42.05	17.18	1.9	210.09	820.03	170.13	16.54	51.68	7.96	4288.61	549.15	#NULL!	265.14	139.11	8	15
8	20	2	57	1	A	2	10	15.14	138.53	257.44	125.23	3.42	378.8	100.17	16.43	113.41	32.05	3.87	14.25	#NULL!	5.56	18.39	215.75	165.1	2.58	18.42	1.4	2182.25	255.71	9.98	202.53	145.06	8.5	17
8	20	2	57	1	A	2	17	8.56	52.09	38.51	64.98	1.96	83.21	16.72	4.28	34.27	2.94	2.21	3.43	#NULL!	5.99	7.09	47.58	19.98	2.11	1.58	#NULL!	2575.93	427.18	13.8	62.82	205.6	0	17
8	20	2	57	1	A	2	24	10.97	81	109.29	85.76	7.61	210.34	66.43	9.47	31.57	9.34	1.93	6.13	#NULL!	7.27	14.75	130.46	47.92	2.58	9.63	3.51	1840.16	499.14	15.35	102.59	184.48	8	17
8	20	2	57	1	A	2	31	8.75	55.93	104.68	96.62	2.83	124.07	39.44	7.37	24.17	6.41	0.67	8.84	#NULL!	4.5	7.76	96	44.84	1.02	4.14	2.82	1751.71	254.36	10.13	77.75	156.46	5	17
8	20	2	57	1	A	2	38	15	85.14	264.56	115.32	14.38	402.4	131.83	20.95	149.88	23.17	3.27	10.01	#NULL!	4.87	12.94	263.31	149.1	3.66	17	4.3	1795.72	348.59	14.29	180.94	261.21	10	17
8	21	2	21	1	A	2	1	2.54	8.3	2.19	9.87	2.81	2.26	1.39	0.42	25.98	#NULL!	2.55	6.74	#NULL!	6.07	18.85	20.47	0.63	1.35	4.33	#NULL!	103.85	98.72	#NULL!	11.88	180.7	8.5	15
8	21	2	21	1	A	2	4	9.27	16.99	1.54	5.66	5.89	26.36	0.74	0.9	65.81	#NULL!	1.56	36.27	#NULL!	22.78	17.71	0.72	0.42	5.34	0.25	1.4	901.71	762.35	6.28	41.05	401.21	0	14
8	21	2	21	1	A	2	6	3.92	14.92	0.5	32.65	20.01	19.64	0.42	0.73	88.56	#NULL!	1.86	3.07	#NULL!	13.31	5.74	3.2	0.42	6.3	4.32	0.38	433.39	272.6	#NULL!	7.05	217.64	0	14
8	21	2	21	1	A	2	8	6.6	17.27	1.54	49.04	145.57	29.06	2.16	1.57	48.04	#NULL!	0.54	1.26	#NULL!	10.81	6.19	28.69	2.74	1.94	9.97	3.05	320.2	313.2	6.28	11.49	119.09	7	14
8	21	2	21	1	A	2	11	7.1	13.28	0.93	16.08	84.76	37.15	2.39	1.4	69.72	#NULL!	1.69	3.39	#NULL!	11.18	5.52	27.05	3.24	6.3	11.42	2.12	501.82	309.43	9.03	13.42	313.65	7	14
8	21	2	21	1	A	2	14	7.73	25.85	3.89	15.81	32.88	64.21	4.45	3.35	27.97	#NULL!	1.31	1.18	#NULL!	18.7	4.41	36.08	5.6	0.33	0.06	3.51	339.27	547.98	8.35	16.4	288.19	8	16
8	21	2	21	1	A	2	15	5.85	18.86	0.78	19.87	35.93	23.67	0.26	0.9	43.73	#NULL!	1.69	1.5	#NULL!	11.92	0.87	10.61	2.49	2.655	2.66	1.4	361.12	367.71	4.93	12.27	300.17	7	16
8	21	2	21	1	A	2	19	5.24	16.42	#NULL!	29.1	21.27	18.3	2.94	0.58	32.47	#NULL!	0.98	0.65	#NULL!	8.07	2.63	12.25	0.84	4.81	7.58	#NULL!	460.95	270.36	5.85	10.71	647.72	0	16
8	21	2	21	1	A	2	26	5.94	19.34	3.64	22.36	5.24	1.57	2.21	10.92	3.37	#NULL!	1.34	19.64	4.1	7.8	5.41	26.39	4.84	2.66	2.41	2.02	307.49	260.14	9.28	26.03	745.8	10	15
8	21	2	21	1	A	2	33	5.64	14.14	0.79	69.22	1.68	94.21	8.5	7.72	66.12	#NULL!	1.22	23.57	#NULL!	4.94	3.77	48.29	3.41	7.35	9.97	0.28	1027.2	230.79	5.92	25.21	914.08	0	13
8	21	2	21	1	A	2	40	4.2	13.75	1.35	1.72	1.35	23.99	0.05	9.17	33.61	#NULL!	1.3	13.28	2.8	3.9	2.42	44.86	4.26	1.29	8.94	0.65	494.48	191.62	7.31	21.73	601.12	4	15
8	22	2	18	1	A	1	2	2.68	38.22	#NULL!	7.77	2.81	44.37	10.42	1.43	42.76	#NULL!	1.15	39.48	7.93	17.48	26.91	44.59	0.65	3.25	7.52	#NULL!	210.76	291.1	21.55	12.02	345.02	4	14
8	22	2	18	1	A	1	3	1.81	12.87	#NULL!	14.11	2.49	40.29	5.97	0.95	34.29	#NULL!	0.67	24.88	5.42	21.44	59.49	41.45	0.23	2.78	5.69	#NULL!	295.02	722.6	8.55	26.11	569.99	7	14
8	22	2	18	1	A	1	5	5.49	51.78	#NULL!	32.65	9.94	58.58	8.94	3.84	54.1	#NULL!	1.31	10.58	7.59	10.03	18.07	68.9	2.81	3.73	8.95	#NULL!	924.29	386.97	18.37	22.87	569.19	7	14
8	22	2	18	1	A	1	11	8.11	35.83	11.02	56.71	5.2	132.26	15.61	6.78	11.02	#NULL!	2.55	2.38	4.06	5.5	17.94	75.49	12.11	3.88	5.9	4.41	445.92	201.03	9.35	11.49	635.63	0	15
8	22	2	18	1	A	1	16	4.64	33.28	1.54	29.95	0.55	31.75	3.54	0.9	1.06	#NULL!	2.55	1.98	#NULL!	4.15	7.31	23.76	0.84	0.09	0.77	#NULL!	558.72	203.55	5.85	3.03	791.91	5	15
8	22	2	18	1	A	1	23	7.6	34.94	5.5	29.95	2.54	72.35	8.5	2.62	25.98	#NULL!	1.18	3.76	#NULL!	6.37	12.49	45.12	2.74	1.92	2.65	2.59	789.12	306.7	8.18	12.65	707.53	8	15
8	22	2	18	1	A	1	30	32.73	69.77	58.12	197.26	31.28	518.05	46.06	38.19	70.17	21.86	14.81	7.14	17.27	9.9	45.6	261.67	49.64	20.18	21.82	32.02	600.12	371.9	23.56	59.24	708.29	7	15
8	23	2	31	1	A	2	10	32.76	126.76	13.32	99.69	9.78	114.62	16.36	19.66	65.81	55.37	4.38	42.44	16.03	36.61	50.82	168.72	16.53	19.03	32.85	10.02	1045.04	517.74	30.36	96.12	822.43	4	9
8	23	2	31	1	A	2	12	27.57	154.06	4.89	60.46	11.23	87.56	10.9	15.01	44.57	33.95	4.19	42.29	12.63	38.51	39.89	103.66	15.15	10.52	18.89	7.02	1301.94	562.07	19.81	79.48	1097.01	1	9
8	23	2	31	1	A	2	14	23.86	112.35	6.97	51.96	3.51	58.08	7.58	11.37	43.73	27.56	3.44	41.81	16.03	38.4	35.92	97.7	11.64	10.52	16.71	5.68	849.59	398.78	20.94	71.53	618.24	1.5	9
8	23	2	31	1	A	2	17	20.09	71.22	1.52	42.7	7.01	36.05	4.61	6.21	27.97	10.69	2.69	51.93	#NULL!	36.29	29.91	35.83	3.55	5.16	10.74	0.9	1166.63	447.96	20.94	56.53	1066.78	2.5	9
8	23	2	31	1	A	2	18	19.77	74.65	20.23	72.19	9.78	127.54	10.36	13.51	113.08	21.94	4.38	40.38	16.03	40.8	28.18	113.3	24.68	6.59	21.04	8.35	770.34	278.15	21.39	54.6	836.26	2.5	10
8	23	2	31	1	A	2	20	19.29	62.14	10.93	56.29	2.31	73.21	7.58	10.43	27.97	23.09	3.82	59.66	#NULL!	49.32	27.6	69.77	12.34	11.35	11.5	5.87	491.62	317.11	19.34	49.58	348.31	4	14
8	23	2	31	1	A	2	25	18.5	77.33	9.96	51.96	0.98	73.21	9.26	11.06	183.84	31.86	3.82	18.53	5.75	23.91	26.73	89.5	13.75	10.1	15.98	3.89	640.69	233.67	19.58	44.22	733.58	0	11
8	23	2	31	1	A	2	33	15.76	90.23	4.89	47.44	0.98	82.85	13.54	13.81	31.57	47.87	4.19	27.48	8.46	23.1	33.07	109.49	11.64	16.06	18.16	5.48	819.42	336.81	21.39	54.6	700.18	0	15
8	24	1	52	1	A	2	2	1.37	26.69	#NULL!	9.6	1.92	22.03	2.06	0.29	83.97	#NULL!	0.73	41.72	#NULL!	8.56	17.19	9.14	3.17	3.25	7.58	#NULL!	493.71	546.61	2.6	15.19	405.48	4	15
8	24	1	52	1	A	2	8	2.2	39.21	8	35.25	3.75	57.8	4.34	2.61	25.98	#NULL!	1.26	3.27	2.06	7.18	10.12	48.29	160.26	3.26	7.58	#NULL!	514.94	191.43	3.11	19.23	416.71	8	13
8	24	1	52	1	A	2	13	4.34	46.88	4.28	22.11	2.52	70.14	5.86	5.82	50.11	7.77	1.53	3.74	4.61	8.32	11.06	74.81	0.65	6.65	9.3	#NULL!	679.92	230.46	2.47	21.12	487.96	4	13
8	24	1	52	1	A	2	20	4.36	53.47	#NULL!	28.18	0.03	35.47	3.33	1.63	45.66	#NULL!	1	14.32	1.21	7.54	5.47	32.91	4.19	4.17	5.88	#NULL!	800.64	290.21	2.6	15.19	783.65	0	17
8	24	1	52	1	A	2	27	2.2	53.29	1.2	4.62	1.28	57.8	4.6	2.94	129.05	#NULL!	1.23	0.76	2.81	5.98	13.34	62.06	4.19	5.25	7.24	#NULL!	1579.78	285.69	5.25	22.04	1048.44	2	17
8	24	1	52	1	A	2	34	4.07	62.53	8	37.66	3.75	100.12	6.62	4.86	435.36	1.3	1.47	11.23	4.3	8.56	13.34	76.04	1.09	7.35	9.64	0.62	1003.09	312.72	5.3	23.83	747.61	2	16
[truncated: 2,684 more rows]
