# Supplementary material for: Effect of CHRFAM7A Δ2bp gene variant on secondary inflammation after spinal cord injury
Source: PLoS One. 2021 May 6;16(5):e0251110. doi: 10.1371/journal.pone.0251110 (PMC8101719; doi:10.1371/journal.pone.0251110)
Supplement: S4 File — (XLSX) [file pone.0251110.s005.xlsx]

## Sheet: imputed_merged_sci_comp2
Imputation_	pid	Gender	age	severity	ASIA	rs67158670	dpi	TNF_a	CCL11	GM_CSF	IFN_a2	IFNg	IL_1ra	IL_1b	IL_2	sIL_2Ra	IL_4	IL_5	IL_6	IL_7	IL_8	IL_10	IL_12p40	IL_12p70	IL_13	IL_15	IL_17	CXCL10	CCL2	CCL3	CCL4	CXCL9	painscale	bradenscore
original data	1	2	54	2	C	1	1	#NULL!	82.25	6.72	#NULL!	11.38	24.56	6.1	10.06	#NULL!	29.7	0.58	12.62	#NULL!	104.59	13.08	49.1	6.79	11.47	15.1	59.78	1093.3	357.56	12.88	30.35	#NULL!	5	17
original data	1	2	54	2	C	1	11	#NULL!	117.08	15.4	5.74	14.32	75.31	4.24	6.14	#NULL!	22.89	1.02	25.37	8.93	64.45	14.19	31.98	5.61	1.27	13.12	51.67	385.3	472.72	9	42.9	#NULL!	0	#NULL!
original data	1	2	54	2	C	1	18	3.73	81.13	6.72	#NULL!	3.91	8.42	1.78	7.51	#NULL!	9.46	0.68	17.9	#NULL!	130.26	11.69	39.82	4.58	8.16	9.98	41.99	299.45	344.65	8.94	9.01	#NULL!	0	#NULL!
original data	2	1	#NULL!	2	D	2	6	12.44	146.49	2.42	#NULL!	3.91	102.87	1.22	#NULL!	#NULL!	#NULL!	0.68	2598.69	#NULL!	19.19	48.47	#NULL!	#NULL!	#NULL!	5.72	1.12	683.2	536.99	6.25	18.37	#NULL!	7	15
original data	2	1	#NULL!	2	D	2	11	14.31	108.52	5.77	#NULL!	17.39	131.74	1.5	#NULL!	#NULL!	#NULL!	2.63	3052.07	#NULL!	17.3	5.84	#NULL!	3.16	#NULL!	#NULL!	3.29	670.77	618.49	5.41	16.14	#NULL!	0	15
original data	3	2	21	2	C	2	3	2.02	36.66	#NULL!	#NULL!	3.75	10.51	1.81	14.68	52.25	#NULL!	1.63	62.99	22.46	2.44	14.98	#NULL!	4.12	9.47	13.5	#NULL!	441.26	64.66	61.24	40.43	2007.91	7	15
original data	3	2	21	2	C	2	4	#NULL!	16.8	#NULL!	18.37	5.17	8.6	1.81	14.51	63.59	#NULL!	1.24	3.8	15.78	#NULL!	6.49	#NULL!	4.12	7.25	7.39	#NULL!	100.81	20.39	55.41	27.64	657.78	6	15
original data	3	2	21	2	C	2	12	2.92	40.95	4.6	13.97	0.94	9.47	4.1	0.34	44.89	#NULL!	2.36	6.56	3.94	4.93	7.5	28.86	2.38	#NULL!	4.28	#NULL!	595.44	173.84	#NULL!	39.94	784.66	7.5	#NULL!
original data	3	2	21	2	C	2	19	4.01	19.27	5.1	24.56	4.06	19.19	8.45	1.99	50.25	#NULL!	2.77	4.42	11.83	4.09	9.06	57.1	4.07	0.73	4.77	1.67	394.05	100.41	#NULL!	51.41	723.27	#NULL!	#NULL!
original data	4	2	47	2	C	2	5	7.41	52.87	#NULL!	#NULL!	0.39	4.76	#NULL!	13.44	418.89	#NULL!	1.7	37.49	#NULL!	33.6	13.69	#NULL!	5.06	4.2	12.03	#NULL!	751.82	401.47	30.05	50.58	5651.29	8	15
original data	4	2	47	2	C	2	9	9.56	48.04	#NULL!	46.01	2.56	21.75	#NULL!	13.8	635.75	#NULL!	3.48	85.33	12.31	19.47	11.5	#NULL!	7	4.2	13.5	#NULL!	1209.68	467.13	53.16	55.63	2351.56	8	15
original data	4	2	47	2	C	2	3	7.18	37.98	#NULL!	51.53	#NULL!	18.03	#NULL!	14.16	361.39	#NULL!	1.63	196.04	#NULL!	46.84	39.87	#NULL!	6.26	4.2	14.94	#NULL!	596.53	408.32	33.62	48.75	2963.99	6	15
original data	5	2	28	2	D	2	5	4.13	78.08	3.04	29.55	3.45	32.7	9.01	3.05	68.16	0.5	4.8	4.94	16.29	3.94	16.04	36.6	8.99	6.22	10	4.05	100.93	70.48	18.65	21.76	194.52	7	18
original data	5	2	28	2	D	2	7	2.94	88.95	1.53	29.55	4.77	19.47	5.97	1.92	48.6	#NULL!	4.28	5.01	10.67	4.09	12.11	23.57	6.31	3.53	5.81	2.3	447.67	70.71	31.02	11.15	2600.94	7	18
original data	5	2	28	2	D	2	9	2.63	49.82	0.37	12.41	1.96	19.47	2	1.15	76.72	#NULL!	3.99	17.14	#NULL!	7.39	15.33	10.69	3.83	3.27	5.37	2.05	983.43	147.08	27.11	8.23	5784.35	6	18
original data	5	2	28	2	D	2	15	13.52	52.44	10.87	62.12	14.52	139.23	19.85	10.4	164.76	20.39	7.29	22.91	38.45	8.17	44.37	112.51	26.33	12.75	17.78	16.75	683.39	161.26	59.14	74.8	858.4	6	#NULL!
original data	5	2	28	2	D	2	21	3.8	26.69	1.53	13.3	11.67	26.71	3.44	1.76	99.95	#NULL!	4.36	8.29	3.5	6.78	12.83	24.75	7.06	4.12	5.52	9.95	572.07	144.68	64.76	10.2	515.99	5	#NULL!
original data	6	2	59	2	C	1	1	2.11	13.06	#NULL!	33.51	0.59	7.21	#NULL!	5.78	19.34	#NULL!	1.23	1.8	#NULL!	#NULL!	#NULL!	#NULL!	2.26	#NULL!	1.09	1.04	68.39	120.68	#NULL!	18.7	169.02	0	16
original data	6	2	59	2	C	1	2	2.28	23.92	#NULL!	34.36	1.86	8.56	#NULL!	5.78	17.85	#NULL!	1.23	1.8	#NULL!	#NULL!	5.15	#NULL!	2.26	1.82	9.42	1.39	76.94	56.04	9.4	23.43	102.31	8	16
original data	6	2	59	2	C	1	3	3.16	56.02	#NULL!	30.9	2.34	11.23	#NULL!	8.42	17.48	#NULL!	1.26	4.02	#NULL!	1.72	16.23	#NULL!	1.63	1.82	9.42	1.88	390.92	187.9	29.99	29.63	210.45	8	16
original data	6	2	59	2	C	1	16	4.01	37.45	4.48	33.76	2.8	21.06	5.48	2.39	26.11	#NULL!	2.15	15.92	5.89	5.42	13.61	44.03	2.57	#NULL!	5.26	1.14	714.85	241.87	20.33	42.17	1214.35	8	16
original data	7	2	67	2	C	1	4	3.57	57.74	#NULL!	2.63	#NULL!	7.33	#NULL!	2.25	59.15	6.76	1.37	9.8	#NULL!	33.75	#NULL!	34.63	2.45	0.49	6.63	13.26	425.07	295.66	#NULL!	33.89	676.94	6	10
original data	7	2	67	2	C	1	5	3.28	55.27	#NULL!	2.79	#NULL!	9.22	#NULL!	2.22	34.58	4.75	1.37	8.98	#NULL!	28.9	#NULL!	23.24	2.62	0.42	6.59	3.61	280.13	193.29	#NULL!	14.11	417.79	5	10
original data	7	2	67	2	C	1	10	4.42	80.36	#NULL!	5.01	2.09	23.99	0.29	2.49	40.58	7.02	1.75	12.8	#NULL!	9.89	#NULL!	43.73	2.94	1.04	3.1	#NULL!	573.19	352.32	#NULL!	29.51	1075.33	5	12
original data	7	2	67	2	C	1	18	3.37	20.44	#NULL!	1.37	1.06	22.17	#NULL!	2.37	54.15	7.7	1.75	27.77	#NULL!	4.13	#NULL!	45.72	2.73	0.76	2.7	#NULL!	272.85	143.18	#NULL!	18.82	564.84	2	12
original data	8	2	31	2	C	1	4	2.48	15.08	1.54	9.05	2.99	7.36	2.6	#NULL!	18.79	#NULL!	0.68	4.38	10.66	1.95	76.26	13.32	2.68	2.52	6.88	2.25	213.18	110.26	21.1	13.76	149.71	9	17
original data	8	2	31	2	C	1	5	3.12	17.49	2.02	12.05	4.93	17.48	4.94	#NULL!	31.56	#NULL!	0.95	5.24	17.11	4.99	87.75	17.19	4.52	4.45	12.04	2.52	386.66	203.95	32.9	26.54	207.47	7	17
original data	8	2	31	2	C	1	7	3.85	26.63	1.41	62.6	2.99	16.96	4	#NULL!	19.4	#NULL!	0.81	13.24	13.01	5.57	86.48	11.35	3.48	4.18	7.81	2.71	587.1	385.28	36.07	25.63	124.29	4	17
original data	8	2	31	2	C	1	13	2.01	16.5	#NULL!	80.38	#NULL!	24.31	3.62	1.15	42.51	#NULL!	4.21	6.28	#NULL!	7.44	11.03	7.22	3.17	3.95	3.78	#NULL!	445.46	159.17	#NULL!	#NULL!	182.31	4	18
original data	8	2	31	2	C	1	20	3.15	33.82	0.47	76.54	0.01	24.31	6.14	2.56	38.69	#NULL!	4.96	6.82	5.75	9.58	17.47	18.87	5.22	5.16	5.23	1.29	357.86	206.52	29.13	1.46	245.48	5	18
original data	9	2	63	2	D	2	1	0.82	#NULL!	3.84	#NULL!	2.17	10.65	2.71	#NULL!	45.49	#NULL!	2.04	3.6	#NULL!	3.94	10.09	11.9	2.76	#NULL!	3.95	#NULL!	120.08	148.26	#NULL!	23.85	197.69	8	18
original data	9	2	63	2	D	2	3	0.95	#NULL!	3.84	#NULL!	2.17	9.47	1.57	#NULL!	44.89	#NULL!	1.83	18.77	#NULL!	14.78	15.84	11.9	2.2	#NULL!	4.28	#NULL!	106.2	145.33	#NULL!	29.5	121.56	6	18
original data	9	2	63	2	D	2	4	1.07	20.28	3.59	2.46	0.94	10.65	1.57	#NULL!	27.42	#NULL!	1.99	6.94	#NULL!	6.3	12.12	1.21	1.82	#NULL!	5.59	#NULL!	107.3	191.32	#NULL!	23.85	157.08	6	18
original data	9	2	63	2	D	2	8	1.8	36.84	3.78	6	2.38	14.26	0.99	#NULL!	36.33	#NULL!	1.93	12.64	#NULL!	5.96	6.97	1.21	1.09	#NULL!	4.28	#NULL!	347.94	248.66	#NULL!	28.46	296.19	8	18
original data	9	2	63	2	D	2	11	1.68	9.18	3.46	2.46	1.55	11.85	2.14	#NULL!	141.58	#NULL!	2.25	12.3	#NULL!	6.77	5.91	13.44	0.35	#NULL!	3.28	#NULL!	251.35	170.12	#NULL!	#NULL!	211.33	9	19
original data	9	2	63	2	D	2	18	2.4	10.62	4.1	13.97	3.43	14.26	3.27	#NULL!	37.58	#NULL!	2.67	22.89	#NULL!	4.39	6.97	14.94	3.51	#NULL!	3.28	#NULL!	449.96	198.48	#NULL!	14.13	365.12	7	19
original data	10	2	46	2	C	2	2	2.68	59.02	0.69	#NULL!	24.69	9.36	2.15	#NULL!	58.56	#NULL!	0.76	2.99	3.95	3.05	59.4	205.3	1.68	0.73	9.85	3	163.28	172.96	81.12	15.05	256.14	#NULL!	#NULL!
original data	10	2	46	2	C	2	3	2.95	84.71	0.54	#NULL!	18.61	10.87	1.92	#NULL!	35.94	#NULL!	0.75	4.7	3.19	9.37	67.23	188.36	1.84	0.73	9.18	2.81	197.14	290.76	80.09	19.69	111.38	5	14
original data	10	2	46	2	C	2	4	5.45	145.45	0.84	#NULL!	26.07	11.37	2.45	#NULL!	34.19	#NULL!	0.95	14.24	3.19	13.34	82.66	198.69	1.92	1.79	10.52	2.52	1257.83	775.99	87.59	45.56	671.39	9	14
original data	10	2	46	2	C	2	11	4.17	53.05	0.92	8.65	8.65	22.62	0.92	2.37	65.46	6.67	2.18	0.33	#NULL!	5.29	#NULL!	78.83	3.93	1.19	4.56	#NULL!	460.75	219.27	#NULL!	8.74	1387.16	8	14
original data	10	2	46	2	C	2	18	2.86	28.92	#NULL!	3.54	10.65	12.04	1.15	2.25	53.67	5	1.49	3.62	#NULL!	4.65	#NULL!	86.45	2.9	1.33	3.32	#NULL!	275.95	109.24	#NULL!	#NULL!	1206.91	#NULL!	#NULL!
original data	11	2	42	2	C	2	8	3.93	46.01	3.21	49.79	12.34	47.68	6.85	4.76	33.32	#NULL!	1.3	13.52	20.72	9.89	137.51	41.55	11.58	8.88	13.95	5.02	581.64	305.98	59.45	38.61	151.08	4	17
original data	12	2	50	2	C	1	7	2.31	247	11	15.41	93.79	40.87	16.86	64.28	181.32	#NULL!	1.33	34.99	81.75	60.87	1.98	485.71	6.15	#NULL!	51.19	42.12	615.81	415.22	150.38	52.23	333.48	#NULL!	16
original data	12	2	50	2	C	1	8	2.45	60.7	1.39	14.11	18.66	13.87	2.24	7.36	44.17	#NULL!	1.38	15.56	56.4	7.71	21.37	145.22	2.93	4.68	15.94	5.18	495.24	225	83.87	38.56	387.96	8	16
original data	12	2	50	2	C	1	11	6.49	118.46	26.34	61.44	25.92	107.2	19.54	26.26	91.81	117.24	1.53	13.99	66.22	16	108.32	258.24	9.2	20.08	37.6	15.01	496.44	242.69	93.81	112.25	718.65	7	16
original data	12	2	50	2	C	1	12	1.94	173.18	0.38	3.95	65.07	7.21	1.7	11.38	59.5	#NULL!	1.33	5.78	102.56	24.5	#NULL!	121.98	3.39	3.17	19.1	29.76	655.79	448.92	131.71	36.88	882.16	8	16
original data	12	2	50	2	C	1	13	2.54	112.9	#NULL!	11.31	16.78	7.21	#NULL!	4.81	39.23	#NULL!	1.28	3.68	66.57	8.43	13.58	87.76	2.55	1.82	12.9	3.15	720.06	392.4	68.94	26.63	731.33	5	16
original data	12	2	50	2	C	1	14	1.7	84.67	11.9	11.02	29.46	49.34	10.33	7.95	123.19	29.3	0.16	13.67	17.05	12.42	34.2	106.42	13.71	2.11	9.15	9.81	442.04	251.54	67.8	52.35	338.63	#NULL!	#NULL!
original data	13	2	45	2	D	1	5	2.71	39.96	#NULL!	19.31	0.05	86.71	12.86	#NULL!	60.84	38.87	2.49	20.13	12.08	17.64	23.44	85.01	0.43	28.87	9.2	#NULL!	480.58	249.52	24.4	17.78	940.74	10	21
original data	13	2	45	2	D	1	11	14.24	65.65	6.88	62.02	61.16	296.39	44.35	12.62	246.04	15.23	7.05	33.87	21.46	24.61	58.69	332.45	20.23	33.82	19.98	8.06	1873.47	394.3	57.24	78.14	495.83	8.5	21
original data	14	2	49	2	D	2	13	2.94	44.23	2.19	7.22	0.02	15.61	0.74	1.23	#NULL!	#NULL!	#NULL!	0.45	#NULL!	2.59	3.96	4.85	19.98	#NULL!	0.06	#NULL!	117.34	70.66	1.72	3.27	170.11	3.5	21
original data	14	2	49	2	D	2	19	3.34	48.68	1.54	#NULL!	0.02	14.27	#NULL!	1.23	#NULL!	#NULL!	#NULL!	1.26	#NULL!	3.09	3.52	0.72	17.51	#NULL!	#NULL!	#NULL!	368.52	142.59	0.24	5.55	482.13	0	21
original data	15	1	67	2	D	1	2	2.74	29.63	#NULL!	#NULL!	#NULL!	21.76	#NULL!	#NULL!	21.87	#NULL!	0.77	34.58	1.48	15.38	7.53	#NULL!	0.43	1.58	3.76	#NULL!	261.53	335.51	#NULL!	15.34	917.61	8	16
original data	15	1	67	2	D	1	6	3.12	28.26	#NULL!	#NULL!	#NULL!	23.84	#NULL!	0.28	12.78	#NULL!	0.57	14.08	2.5	13.58	9.39	#NULL!	0.23	1.58	2.44	#NULL!	427.99	326.47	#NULL!	16.72	365.63	4	16
original data	15	1	67	2	D	1	9	2.25	20.44	#NULL!	#NULL!	#NULL!	32.1	0.31	#NULL!	15.49	#NULL!	0.7	12.16	2.96	8.86	10.7	#NULL!	0.23	0.87	2.44	#NULL!	200.47	177.31	#NULL!	9.52	236.98	6	17
original data	15	1	67	2	D	1	15	2.14	29.92	#NULL!	#NULL!	#NULL!	40.29	#NULL!	0.12	25.53	#NULL!	1.04	14.53	0.89	9.2	6.24	#NULL!	0.65	1.34	1.69	#NULL!	236.39	319	0.93	13.31	282.34	5	17
original data	16	2	24	2	D	2	6	#NULL!	28.15	#NULL!	#NULL!	3.54	#NULL!	#NULL!	#NULL!	11.55	#NULL!	0.57	#NULL!	#NULL!	5.01	#NULL!	#NULL!	#NULL!	#NULL!	0.35	#NULL!	760.72	294.91	2.6	29.72	1296.99	6	16
original data	16	2	24	2	D	2	8	1.55	37.13	8.53	50.07	6.2	#NULL!	0.02	#NULL!	#NULL!	#NULL!	1.59	#NULL!	5.49	2.69	#NULL!	9.14	8.02	#NULL!	0.96	#NULL!	608.02	205.36	3.83	25.57	653.57	8	#NULL!
original data	16	2	24	2	D	2	14	2.2	40.53	6.39	48.99	7.02	#NULL!	#NULL!	#NULL!	#NULL!	#NULL!	1.12	#NULL!	5.35	1.83	#NULL!	#NULL!	2.78	#NULL!	#NULL!	0.25	579.47	198.83	2	22.04	832.15	8	#NULL!
original data	17	1	64	2	D	2	1	2.03	17.93	#NULL!	#NULL!	6.22	19.68	1.9	1.54	6.34	#NULL!	0.75	3.51	2.73	4.22	4.22	#NULL!	1.58	2.3	4.4	#NULL!	18.45	93.62	#NULL!	#NULL!	172.1	7	16
original data	17	1	64	2	D	2	2	1.92	33.9	#NULL!	#NULL!	5.08	21.76	0.85	0.7	6.83	#NULL!	0.7	5.23	1.48	6.66	5.5	#NULL!	1.34	2.3	5.69	#NULL!	35.36	174.96	#NULL!	6.86	136.48	7	16
original data	17	1	64	2	D	2	5	2.41	48.8	#NULL!	#NULL!	4.92	11.28	2.94	#NULL!	6.83	#NULL!	0.65	6.34	2.96	6.92	5.32	#NULL!	0.33	1.58	4.72	#NULL!	86.47	310.98	#NULL!	8.65	244.37	5	16
original data	18	2	43	2	C	1	2	23.55	51.49	33.32	89.88	18.06	144.25	3.35	13.81	#NULL!	#NULL!	4.38	93.57	14.4	23.79	26.73	76.58	32.63	#NULL!	18.53	9.28	408.02	369.48	12.7	72.35	505.05	#NULL!	#NULL!
original data	18	2	43	2	C	1	5	31.24	65.5	26.43	72.19	12.64	127.54	#NULL!	3.38	#NULL!	#NULL!	4	70.99	16.03	33.73	6.22	35.83	26.69	#NULL!	18.16	10.02	664.25	538.39	13.9	73.97	997.37	5	13
original data	18	2	43	2	C	1	6	34.57	72.26	40.46	134.99	26.54	193.71	4.61	9.49	#NULL!	#NULL!	6.42	84.06	25.92	30.02	14.6	115.19	41.72	#NULL!	20.32	19.94	557.94	382.4	19.11	83.27	756.57	2	13
original data	18	2	43	2	C	1	7	31.85	85.03	41.7	150.96	33.78	240.15	10.9	12.6	26.42	#NULL!	7.07	82.36	29.73	33.84	14.9	136.93	35.25	4.16	17.44	19.25	699.74	463.08	20.94	63.86	1472.19	3	13
original data	18	2	43	2	C	1	13	30.03	61.95	30.33	86.49	21.09	140.12	1.63	7.87	#NULL!	#NULL!	5.12	15.49	21.68	14.92	2.93	89.5	23.34	#NULL!	9.2	11.84	1042.54	292.93	10.76	58.42	3171.76	0	17
original data	18	2	43	2	C	1	20	20.4	61.38	21.13	64.49	15.39	92.21	#NULL!	2.62	#NULL!	#NULL!	4.56	9.53	9.62	10.94	#NULL!	29.48	20.64	#NULL!	5.2	7.78	566.49	241.11	6.86	52.63	806.04	0	19
original data	19	2	55	2	D	2	6	2.39	34.99	#NULL!	#NULL!	11.49	#NULL!	#NULL!	#NULL!	#NULL!	#NULL!	0.81	35.96	#NULL!	10.41	8.43	#NULL!	#NULL!	#NULL!	4.54	4.38	425.24	200.75	2.98	30.53	696.46	10	11
original data	19	2	55	2	D	2	7	2.57	55.58	#NULL!	#NULL!	31.69	#NULL!	#NULL!	#NULL!	#NULL!	#NULL!	1.06	15.57	#NULL!	8.62	5.1	#NULL!	#NULL!	#NULL!	3.87	8.59	618.75	176.63	2.14	21.12	573.5	10	12
original data	19	2	55	2	D	2	8	0.54	51.23	6.39	28.95	11.09	23.75	#NULL!	#NULL!	#NULL!	#NULL!	1.06	37.89	#NULL!	9.34	5.47	#NULL!	0.12	#NULL!	10.33	1.59	407.36	92.66	#NULL!	22.94	487.96	9	12
original data	19	2	55	2	D	2	12	3.7	90.19	8.53	53.27	7.83	25.46	0.27	#NULL!	#NULL!	#NULL!	1.03	9.29	4.91	12.44	2.95	34.55	5.2	#NULL!	4.54	0.74	988.42	278.99	#NULL!	43.79	499	6	12
original data	19	2	55	2	D	2	20	#NULL!	96.33	0.23	4.62	8.85	1.36	#NULL!	#NULL!	#NULL!	#NULL!	0.94	0.31	#NULL!	11.37	#NULL!	#NULL!	#NULL!	#NULL!	0.65	#NULL!	903.12	285.28	#NULL!	27.68	1093.64	0	10
original data	20	2	45	2	D	2	4	4.58	97.21	9.17	55.43	8.48	56.77	5.64	13.62	11.14	7.29	1.64	8.18	6.15	6.16	3.77	83.96	8.93	3.57	12.43	4.86	66.84	117.69	13.91	25.76	271.29	10	19
original data	20	2	45	2	D	2	5	2.35	30.68	3.39	19.14	2.32	#NULL!	0.43	9.17	#NULL!	#NULL!	1.26	#NULL!	2.8	1.98	2.91	22.87	4.26	#NULL!	3.6	1.01	57.82	42.12	6.41	15.57	388.11	8	20
original data	20	2	45	2	D	2	6	2.3	35.94	2.17	11.91	2	#NULL!	#NULL!	7.72	#NULL!	1.83	1.22	11.61	5.91	4.32	18.48	#NULL!	3.97	#NULL!	1.78	0.28	71.55	85.24	6.41	13.95	413.19	10	21
1	1	2	54	2	C	1	1	3.15	82.25	6.72	#NULL!	11.38	24.56	6.1	10.06	#NULL!	29.7	0.58	12.62	#NULL!	104.59	13.08	49.1	6.79	11.47	15.1	59.78	1093.3	357.56	12.88	30.35	5784.35	5	17
1	1	2	54	2	C	1	11	12.44	117.08	15.4	5.74	14.32	75.31	4.24	6.14	#NULL!	22.89	1.02	25.37	8.93	64.45	14.19	31.98	5.61	1.27	13.12	51.67	385.3	472.72	9	42.9	731.33	0	#NULL!
1	1	2	54	2	C	1	18	3.73	81.13	6.72	#NULL!	3.91	8.42	1.78	7.51	#NULL!	9.46	0.68	17.9	#NULL!	130.26	11.69	39.82	4.58	8.16	9.98	41.99	299.45	344.65	8.94	9.01	5784.35	0	#NULL!
1	2	1	#NULL!	2	D	2	6	12.44	146.49	2.42	#NULL!	3.91	102.87	1.22	#NULL!	#NULL!	#NULL!	0.68	2598.69	#NULL!	19.19	48.47	#NULL!	2.94	#NULL!	5.72	1.12	683.2	536.99	6.25	18.37	338.63	7	15
1	2	1	#NULL!	2	D	2	11	14.31	108.52	5.77	#NULL!	17.39	131.74	1.5	#NULL!	#NULL!	#NULL!	2.63	3052.07	#NULL!	17.3	5.84	#NULL!	3.16	#NULL!	3.76	3.29	670.77	618.49	5.41	16.14	338.63	0	15
1	3	2	21	2	C	2	3	2.02	36.66	#NULL!	#NULL!	3.75	10.51	1.81	14.68	52.25	#NULL!	1.63	62.99	22.46	2.44	14.98	#NULL!	4.12	9.47	13.5	#NULL!	441.26	64.66	61.24	40.43	2007.91	7	15
1	3	2	21	2	C	2	4	0.54	16.8	#NULL!	18.37	5.17	8.6	1.81	14.51	63.59	#NULL!	1.24	3.8	15.78	5.96	6.49	#NULL!	4.12	7.25	7.39	#NULL!	100.81	20.39	55.41	27.64	657.78	6	15
1	3	2	21	2	C	2	12	2.92	40.95	4.6	13.97	0.94	9.47	4.1	0.34	44.89	#NULL!	2.36	6.56	3.94	4.93	7.5	28.86	2.38	#NULL!	4.28	#NULL!	595.44	173.84	20.33	39.94	784.66	7.5	#NULL!
1	3	2	21	2	C	2	19	4.01	19.27	5.1	24.56	4.06	19.19	8.45	1.99	50.25	#NULL!	2.77	4.42	11.83	4.09	9.06	57.1	4.07	0.73	4.77	1.67	394.05	100.41	30.05	51.41	723.27	#NULL!	#NULL!
1	4	2	47	2	C	2	5	7.41	52.87	#NULL!	#NULL!	0.39	4.76	#NULL!	13.44	418.89	#NULL!	1.7	37.49	#NULL!	33.6	13.69	#NULL!	5.06	4.2	12.03	#NULL!	751.82	401.47	30.05	50.58	5651.29	8	15
1	4	2	47	2	C	2	9	9.56	48.04	#NULL!	46.01	2.56	21.75	#NULL!	13.8	635.75	#NULL!	3.48	85.33	12.31	19.47	11.5	#NULL!	7	4.2	13.5	#NULL!	1209.68	467.13	53.16	55.63	2351.56	8	15
1	4	2	47	2	C	2	3	7.18	37.98	#NULL!	51.53	1.55	18.03	#NULL!	14.16	361.39	#NULL!	1.63	196.04	#NULL!	46.84	39.87	#NULL!	6.26	4.2	14.94	#NULL!	596.53	408.32	33.62	48.75	2963.99	6	15
1	5	2	28	2	D	2	5	4.13	78.08	3.04	29.55	3.45	32.7	9.01	3.05	68.16	0.5	4.8	4.94	16.29	3.94	16.04	36.6	8.99	6.22	10	4.05	100.93	70.48	18.65	21.76	194.52	7	18
1	5	2	28	2	D	2	7	2.94	88.95	1.53	29.55	4.77	19.47	5.97	1.92	48.6	#NULL!	4.28	5.01	10.67	4.09	12.11	23.57	6.31	3.53	5.81	2.3	447.67	70.71	31.02	11.15	2600.94	7	18
1	5	2	28	2	D	2	9	2.63	49.82	0.37	12.41	1.96	19.47	2	1.15	76.72	#NULL!	3.99	17.14	#NULL!	7.39	15.33	10.69	3.83	3.27	5.37	2.05	983.43	147.08	27.11	8.23	5784.35	6	18
1	5	2	28	2	D	2	15	13.52	52.44	10.87	62.12	14.52	139.23	19.85	10.4	164.76	20.39	7.29	22.91	38.45	8.17	44.37	112.51	26.33	12.75	17.78	16.75	683.39	161.26	59.14	74.8	858.4	6	#NULL!
1	5	2	28	2	D	2	21	3.8	26.69	1.53	13.3	11.67	26.71	3.44	1.76	99.95	#NULL!	4.36	8.29	3.5	6.78	12.83	24.75	7.06	4.12	5.52	9.95	572.07	144.68	64.76	10.2	515.99	5	#NULL!
1	6	2	59	2	C	1	1	2.11	13.06	#NULL!	33.51	0.59	7.21	#NULL!	5.78	19.34	#NULL!	1.23	1.8	#NULL!	8.17	16.04	#NULL!	2.26	#NULL!	1.09	1.04	68.39	120.68	19.11	18.7	169.02	0	16
1	6	2	59	2	C	1	2	2.28	23.92	#NULL!	34.36	1.86	8.56	#NULL!	5.78	17.85	#NULL!	1.23	1.8	#NULL!	9.58	5.15	#NULL!	2.26	1.82	9.42	1.39	76.94	56.04	9.4	23.43	102.31	8	16
1	6	2	59	2	C	1	3	3.16	56.02	#NULL!	30.9	2.34	11.23	#NULL!	8.42	17.48	#NULL!	1.26	4.02	#NULL!	1.72	16.23	#NULL!	1.63	1.82	9.42	1.88	390.92	187.9	29.99	29.63	210.45	8	16
1	6	2	59	2	C	1	16	4.01	37.45	4.48	33.76	2.8	21.06	5.48	2.39	26.11	#NULL!	2.15	15.92	5.89	5.42	13.61	44.03	2.57	#NULL!	5.26	1.14	714.85	241.87	20.33	42.17	1214.35	8	16
1	7	2	67	2	C	1	4	3.57	57.74	#NULL!	2.63	2.17	7.33	#NULL!	2.25	59.15	6.76	1.37	9.8	#NULL!	33.75	2.91	34.63	2.45	0.49	6.63	13.26	425.07	295.66	61.24	33.89	676.94	6	10
1	7	2	67	2	C	1	5	3.28	55.27	#NULL!	2.79	3.91	9.22	#NULL!	2.22	34.58	4.75	1.37	8.98	#NULL!	28.9	7.5	23.24	2.62	0.42	6.59	3.61	280.13	193.29	19.11	14.11	417.79	5	10
1	7	2	67	2	C	1	10	4.42	80.36	#NULL!	5.01	2.09	23.99	0.29	2.49	40.58	7.02	1.75	12.8	#NULL!	9.89	18.48	43.73	2.94	1.04	3.1	#NULL!	573.19	352.32	29.99	29.51	1075.33	5	12
1	7	2	67	2	C	1	18	3.37	20.44	#NULL!	1.37	1.06	22.17	#NULL!	2.37	54.15	7.7	1.75	27.77	#NULL!	4.13	2.91	45.72	2.73	0.76	2.7	#NULL!	272.85	143.18	0.93	18.82	564.84	2	12
1	8	2	31	2	C	1	4	2.48	15.08	1.54	9.05	2.99	7.36	2.6	#NULL!	18.79	#NULL!	0.68	4.38	10.66	1.95	76.26	13.32	2.68	2.52	6.88	2.25	213.18	110.26	21.1	13.76	149.71	9	17
1	8	2	31	2	C	1	5	3.12	17.49	2.02	12.05	4.93	17.48	4.94	#NULL!	31.56	#NULL!	0.95	5.24	17.11	4.99	87.75	17.19	4.52	4.45	12.04	2.52	386.66	203.95	32.9	26.54	207.47	7	17
1	8	2	31	2	C	1	7	3.85	26.63	1.41	62.6	2.99	16.96	4	#NULL!	19.4	#NULL!	0.81	13.24	13.01	5.57	86.48	11.35	3.48	4.18	7.81	2.71	587.1	385.28	36.07	25.63	124.29	4	17
1	8	2	31	2	C	1	13	2.01	16.5	#NULL!	80.38	0.39	24.31	3.62	1.15	42.51	#NULL!	4.21	6.28	#NULL!	7.44	11.03	7.22	3.17	3.95	3.78	#NULL!	445.46	159.17	36.07	15.34	182.31	4	18
1	8	2	31	2	C	1	20	3.15	33.82	0.47	76.54	0.01	24.31	6.14	2.56	38.69	#NULL!	4.96	6.82	5.75	9.58	17.47	18.87	5.22	5.16	5.23	1.29	357.86	206.52	29.13	1.46	245.48	5	18
1	9	2	63	2	D	2	1	0.82	15.08	3.84	#NULL!	2.17	10.65	2.71	#NULL!	45.49	#NULL!	2.04	3.6	#NULL!	3.94	10.09	11.9	2.76	#NULL!	3.95	#NULL!	120.08	148.26	61.24	23.85	197.69	8	18
1	9	2	63	2	D	2	3	0.95	39.96	3.84	#NULL!	2.17	9.47	1.57	#NULL!	44.89	#NULL!	1.83	18.77	#NULL!	14.78	15.84	11.9	2.2	#NULL!	4.28	#NULL!	106.2	145.33	20.33	29.5	121.56	6	18
1	9	2	63	2	D	2	4	1.07	20.28	3.59	2.46	0.94	10.65	1.57	#NULL!	27.42	#NULL!	1.99	6.94	#NULL!	6.3	12.12	1.21	1.82	#NULL!	5.59	#NULL!	107.3	191.32	20.33	23.85	157.08	6	18
1	9	2	63	2	D	2	8	1.8	36.84	3.78	6	2.38	14.26	0.99	#NULL!	36.33	#NULL!	1.93	12.64	#NULL!	5.96	6.97	1.21	1.09	#NULL!	4.28	#NULL!	347.94	248.66	20.33	28.46	296.19	8	18
1	9	2	63	2	D	2	11	1.68	9.18	3.46	2.46	1.55	11.85	2.14	#NULL!	141.58	#NULL!	2.25	12.3	#NULL!	6.77	5.91	13.44	0.35	#NULL!	3.28	#NULL!	251.35	170.12	3.83	9.52	211.33	9	19
1	9	2	63	2	D	2	18	2.4	10.62	4.1	13.97	3.43	14.26	3.27	#NULL!	37.58	#NULL!	2.67	22.89	#NULL!	4.39	6.97	14.94	3.51	#NULL!	3.28	#NULL!	449.96	198.48	29.99	14.13	365.12	7	19
1	10	2	46	2	C	2	2	2.68	59.02	0.69	#NULL!	24.69	9.36	2.15	#NULL!	58.56	#NULL!	0.76	2.99	3.95	3.05	59.4	205.3	1.68	0.73	9.85	3	163.28	172.96	81.12	15.05	256.14	#NULL!	#NULL!
1	10	2	46	2	C	2	3	2.95	84.71	0.54	#NULL!	18.61	10.87	1.92	#NULL!	35.94	#NULL!	0.75	4.7	3.19	9.37	67.23	188.36	1.84	0.73	9.18	2.81	197.14	290.76	80.09	19.69	111.38	5	14
1	10	2	46	2	C	2	4	5.45	145.45	0.84	#NULL!	26.07	11.37	2.45	#NULL!	34.19	#NULL!	0.95	14.24	3.19	13.34	82.66	198.69	1.92	1.79	10.52	2.52	1257.83	775.99	87.59	45.56	671.39	9	14
1	10	2	46	2	C	2	11	4.17	53.05	0.92	8.65	8.65	22.62	0.92	2.37	65.46	6.67	2.18	0.33	#NULL!	5.29	14.9	78.83	3.93	1.19	4.56	#NULL!	460.75	219.27	9	8.74	1387.16	8	14
1	10	2	46	2	C	2	18	2.86	28.92	#NULL!	3.54	10.65	12.04	1.15	2.25	53.67	5	1.49	3.62	#NULL!	4.65	4.22	86.45	2.9	1.33	3.32	#NULL!	275.95	109.24	18.65	18.82	1206.91	#NULL!	#NULL!
1	11	2	42	2	C	2	8	3.93	46.01	3.21	49.79	12.34	47.68	6.85	4.76	33.32	#NULL!	1.3	13.52	20.72	9.89	137.51	41.55	11.58	8.88	13.95	5.02	581.64	305.98	59.45	38.61	151.08	4	17
1	12	2	50	2	C	1	7	2.31	247	11	15.41	93.79	40.87	16.86	64.28	181.32	#NULL!	1.33	34.99	81.75	60.87	1.98	485.71	6.15	#NULL!	51.19	42.12	615.81	415.22	150.38	52.23	333.48	#NULL!	16
1	12	2	50	2	C	1	8	2.45	60.7	1.39	14.11	18.66	13.87	2.24	7.36	44.17	#NULL!	1.38	15.56	56.4	7.71	21.37	145.22	2.93	4.68	15.94	5.18	495.24	225	83.87	38.56	387.96	8	16
1	12	2	50	2	C	1	11	6.49	118.46	26.34	61.44	25.92	107.2	19.54	26.26	91.81	117.24	1.53	13.99	66.22	16	108.32	258.24	9.2	20.08	37.6	15.01	496.44	242.69	93.81	112.25	718.65	7	16
1	12	2	50	2	C	1	12	1.94	173.18	0.38	3.95	65.07	7.21	1.7	11.38	59.5	#NULL!	1.33	5.78	102.56	24.5	5.91	121.98	3.39	3.17	19.1	29.76	655.79	448.92	131.71	36.88	882.16	8	16
1	12	2	50	2	C	1	13	2.54	112.9	#NULL!	11.31	16.78	7.21	#NULL!	4.81	39.23	#NULL!	1.28	3.68	66.57	8.43	13.58	87.76	2.55	1.82	12.9	3.15	720.06	392.4	68.94	26.63	731.33	5	16
1	12	2	50	2	C	1	14	1.7	84.67	11.9	11.02	29.46	49.34	10.33	7.95	123.19	29.3	0.16	13.67	17.05	12.42	34.2	106.42	13.71	2.11	9.15	9.81	442.04	251.54	67.8	52.35	338.63	#NULL!	#NULL!
1	13	2	45	2	D	1	5	2.71	39.96	#NULL!	19.31	0.05	86.71	12.86	#NULL!	60.84	38.87	2.49	20.13	12.08	17.64	23.44	85.01	0.43	28.87	9.2	#NULL!	480.58	249.52	24.4	17.78	940.74	10	21
1	13	2	45	2	D	1	11	14.24	65.65	6.88	62.02	61.16	296.39	44.35	12.62	246.04	15.23	7.05	33.87	21.46	24.61	58.69	332.45	20.23	33.82	19.98	8.06	1873.47	394.3	57.24	78.14	495.83	8.5	21
1	14	2	49	2	D	2	13	2.94	44.23	2.19	7.22	0.02	15.61	0.74	1.23	#NULL!	#NULL!	4.28	0.45	#NULL!	2.59	3.96	4.85	19.98	#NULL!	0.06	#NULL!	117.34	70.66	1.72	3.27	170.11	3.5	21
1	14	2	49	2	D	2	19	3.34	48.68	1.54	#NULL!	0.02	14.27	#NULL!	1.23	#NULL!	#NULL!	4.56	1.26	#NULL!	3.09	3.52	0.72	17.51	#NULL!	0.35	#NULL!	368.52	142.59	0.24	5.55	482.13	0	21
1	15	1	67	2	D	1	2	2.74	29.63	#NULL!	#NULL!	0.02	21.76	#NULL!	#NULL!	21.87	#NULL!	0.77	34.58	1.48	15.38	7.53	#NULL!	0.43	1.58	3.76	#NULL!	261.53	335.51	13.9	15.34	917.61	8	16
1	15	1	67	2	D	1	6	3.12	28.26	#NULL!	#NULL!	2.38	23.84	#NULL!	0.28	12.78	#NULL!	0.57	14.08	2.5	13.58	9.39	#NULL!	0.23	1.58	2.44	#NULL!	427.99	326.47	0.93	16.72	365.63	4	16
1	15	1	67	2	D	1	9	2.25	20.44	#NULL!	#NULL!	15.39	32.1	0.31	#NULL!	15.49	#NULL!	0.7	12.16	2.96	8.86	10.7	#NULL!	0.23	0.87	2.44	#NULL!	200.47	177.31	9.4	9.52	236.98	6	17
1	15	1	67	2	D	1	15	2.14	29.92	#NULL!	#NULL!	3.54	40.29	#NULL!	0.12	25.53	#NULL!	1.04	14.53	0.89	9.2	6.24	#NULL!	0.65	1.34	1.69	#NULL!	236.39	319	0.93	13.31	282.34	5	17
1	16	2	24	2	D	2	6	2.74	28.15	#NULL!	#NULL!	3.54	24.31	#NULL!	#NULL!	11.55	#NULL!	0.57	9.29	#NULL!	5.01	3.52	#NULL!	6.79	#NULL!	0.35	#NULL!	760.72	294.91	2.6	29.72	1296.99	6	16
1	16	2	24	2	D	2	8	1.55	37.13	8.53	50.07	6.2	7.36	0.02	#NULL!	#NULL!	#NULL!	1.59	4.42	5.49	2.69	14.19	9.14	8.02	#NULL!	0.96	#NULL!	608.02	205.36	3.83	25.57	653.57	8	#NULL!
1	16	2	24	2	D	2	14	2.2	40.53	6.39	48.99	7.02	7.33	#NULL!	#NULL!	#NULL!	#NULL!	1.12	4.38	5.35	1.83	7.5	#NULL!	2.78	#NULL!	0.96	0.25	579.47	198.83	2	22.04	832.15	8	#NULL!
1	17	1	64	2	D	2	1	2.03	17.93	#NULL!	#NULL!	6.22	19.68	1.9	1.54	6.34	#NULL!	0.75	3.51	2.73	4.22	4.22	#NULL!	1.58	2.3	4.4	#NULL!	18.45	93.62	13.91	13.95	172.1	7	16
1	17	1	64	2	D	2	2	1.92	33.9	#NULL!	#NULL!	5.08	21.76	0.85	0.7	6.83	#NULL!	0.7	5.23	1.48	6.66	5.5	#NULL!	1.34	2.3	5.69	#NULL!	35.36	174.96	13.91	6.86	136.48	7	16
1	17	1	64	2	D	2	5	2.41	48.8	#NULL!	#NULL!	4.92	11.28	2.94	#NULL!	6.83	#NULL!	0.65	6.34	2.96	6.92	5.32	#NULL!	0.33	1.58	4.72	#NULL!	86.47	310.98	9	8.65	244.37	5	16
1	18	2	43	2	C	1	2	23.55	51.49	33.32	89.88	18.06	144.25	3.35	13.81	#NULL!	#NULL!	4.38	93.57	14.4	23.79	26.73	76.58	32.63	#NULL!	18.53	9.28	408.02	369.48	12.7	72.35	505.05	#NULL!	#NULL!
1	18	2	43	2	C	1	5	31.24	65.5	26.43	72.19	12.64	127.54	#NULL!	3.38	#NULL!	#NULL!	4	70.99	16.03	33.73	6.22	35.83	26.69	#NULL!	18.16	10.02	664.25	538.39	13.9	73.97	997.37	5	13
1	18	2	43	2	C	1	6	34.57	72.26	40.46	134.99	26.54	193.71	4.61	9.49	#NULL!	#NULL!	6.42	84.06	25.92	30.02	14.6	115.19	41.72	#NULL!	20.32	19.94	557.94	382.4	19.11	83.27	756.57	2	13
1	18	2	43	2	C	1	7	31.85	85.03	41.7	150.96	33.78	240.15	10.9	12.6	26.42	#NULL!	7.07	82.36	29.73	33.84	14.9	136.93	35.25	4.16	17.44	19.25	699.74	463.08	20.94	63.86	1472.19	3	13
1	18	2	43	2	C	1	13	30.03	61.95	30.33	86.49	21.09	140.12	1.63	7.87	#NULL!	#NULL!	5.12	15.49	21.68	14.92	2.93	89.5	23.34	#NULL!	9.2	11.84	1042.54	292.93	10.76	58.42	3171.76	0	17
1	18	2	43	2	C	1	20	20.4	61.38	21.13	64.49	15.39	92.21	#NULL!	2.62	#NULL!	#NULL!	4.56	9.53	9.62	10.94	2.93	29.48	20.64	#NULL!	5.2	7.78	566.49	241.11	6.86	52.63	806.04	0	19
1	19	2	55	2	D	2	6	2.39	34.99	#NULL!	#NULL!	11.49	21.06	#NULL!	#NULL!	#NULL!	#NULL!	0.81	35.96	#NULL!	10.41	8.43	#NULL!	2.76	#NULL!	4.54	4.38	425.24	200.75	2.98	30.53	696.46	10	11
1	19	2	55	2	D	2	7	2.57	55.58	#NULL!	#NULL!	31.69	40.87	#NULL!	#NULL!	#NULL!	#NULL!	1.06	15.57	#NULL!	8.62	5.1	#NULL!	1.68	#NULL!	3.87	8.59	618.75	176.63	2.14	21.12	573.5	10	12
1	19	2	55	2	D	2	8	0.54	51.23	6.39	28.95	11.09	23.75	#NULL!	#NULL!	#NULL!	#NULL!	1.06	37.89	#NULL!	9.34	5.47	#NULL!	0.12	#NULL!	10.33	1.59	407.36	92.66	2	22.94	487.96	9	12
1	19	2	55	2	D	2	12	3.7	90.19	8.53	53.27	7.83	25.46	0.27	#NULL!	#NULL!	#NULL!	1.03	9.29	4.91	12.44	2.95	34.55	5.2	#NULL!	4.54	0.74	988.42	278.99	29.99	43.79	499	6	12
1	19	2	55	2	D	2	20	2.92	96.33	0.23	4.62	8.85	1.36	#NULL!	#NULL!	#NULL!	#NULL!	0.94	0.31	#NULL!	11.37	7.5	#NULL!	4.58	#NULL!	0.65	#NULL!	903.12	285.28	29.99	27.68	1093.64	0	10
1	20	2	45	2	D	2	4	4.58	97.21	9.17	55.43	8.48	56.77	5.64	13.62	11.14	7.29	1.64	8.18	6.15	6.16	3.77	83.96	8.93	3.57	12.43	4.86	66.84	117.69	13.91	25.76	271.29	10	19
1	20	2	45	2	D	2	5	2.35	30.68	3.39	19.14	2.32	25.46	0.43	9.17	#NULL!	#NULL!	1.26	2.99	2.8	1.98	2.91	22.87	4.26	#NULL!	3.6	1.01	57.82	42.12	6.41	15.57	388.11	8	20
1	20	2	45	2	D	2	6	2.3	35.94	2.17	11.91	2	49.34	#NULL!	7.72	#NULL!	1.83	1.22	11.61	5.91	4.32	18.48	#NULL!	3.97	#NULL!	1.78	0.28	71.55	85.24	6.41	13.95	413.19	10	21
2	1	2	54	2	C	1	1	3.7	82.25	6.72	#NULL!	11.38	24.56	6.1	10.06	#NULL!	29.7	0.58	12.62	#NULL!	104.59	13.08	49.1	6.79	11.47	15.1	59.78	1093.3	357.56	12.88	30.35	2963.99	5	17
2	1	2	54	2	C	1	11	12.44	117.08	15.4	5.74	14.32	75.31	4.24	6.14	#NULL!	22.89	1.02	25.37	8.93	64.45	14.19	31.98	5.61	1.27	13.12	51.67	385.3	472.72	9	42.9	5651.29	0	#NULL!
2	1	2	54	2	C	1	18	3.73	81.13	6.72	#NULL!	3.91	8.42	1.78	7.51	#NULL!	9.46	0.68	17.9	#NULL!	130.26	11.69	39.82	4.58	8.16	9.98	41.99	299.45	344.65	8.94	9.01	2963.99	0	#NULL!
2	2	1	#NULL!	2	D	2	6	12.44	146.49	2.42	#NULL!	3.91	102.87	1.22	#NULL!	#NULL!	#NULL!	0.68	2598.69	#NULL!	19.19	48.47	#NULL!	3.16	#NULL!	5.72	1.12	683.2	536.99	6.25	18.37	2963.99	7	15
2	2	1	#NULL!	2	D	2	11	14.31	108.52	5.77	#NULL!	17.39	131.74	1.5	#NULL!	#NULL!	#NULL!	2.63	3052.07	#NULL!	17.3	5.84	#NULL!	3.16	#NULL!	1.69	3.29	670.77	618.49	5.41	16.14	2963.99	0	15
2	3	2	21	2	C	2	3	2.02	36.66	#NULL!	#NULL!	3.75	10.51	1.81	14.68	52.25	#NULL!	1.63	62.99	22.46	2.44	14.98	#NULL!	4.12	9.47	13.5	#NULL!	441.26	64.66	61.24	40.43	2007.91	7	15
2	3	2	21	2	C	2	4	3.8	16.8	#NULL!	18.37	5.17	8.6	1.81	14.51	63.59	#NULL!	1.24	3.8	15.78	11.37	6.49	#NULL!	4.12	7.25	7.39	#NULL!	100.81	20.39	55.41	27.64	657.78	6	15
2	3	2	21	2	C	2	12	2.92	40.95	4.6	13.97	0.94	9.47	4.1	0.34	44.89	#NULL!	2.36	6.56	3.94	4.93	7.5	28.86	2.38	#NULL!	4.28	#NULL!	595.44	173.84	32.9	39.94	784.66	7.5	#NULL!
2	3	2	21	2	C	2	19	4.01	19.27	5.1	24.56	4.06	19.19	8.45	1.99	50.25	#NULL!	2.77	4.42	11.83	4.09	9.06	57.1	4.07	0.73	4.77	1.67	394.05	100.41	59.45	51.41	723.27	#NULL!	#NULL!
2	4	2	47	2	C	2	5	7.41	52.87	#NULL!	#NULL!	0.39	4.76	#NULL!	13.44	418.89	#NULL!	1.7	37.49	#NULL!	33.6	13.69	#NULL!	5.06	4.2	12.03	#NULL!	751.82	401.47	30.05	50.58	5651.29	8	15
2	4	2	47	2	C	2	9	9.56	48.04	#NULL!	46.01	2.56	21.75	#NULL!	13.8	635.75	#NULL!	3.48	85.33	12.31	19.47	11.5	#NULL!	7	4.2	13.5	#NULL!	1209.68	467.13	53.16	55.63	2351.56	8	15
2	4	2	47	2	C	2	3	7.18	37.98	#NULL!	51.53	1.55	18.03	#NULL!	14.16	361.39	#NULL!	1.63	196.04	#NULL!	46.84	39.87	#NULL!	6.26	4.2	14.94	#NULL!	596.53	408.32	33.62	48.75	2963.99	6	15
2	5	2	28	2	D	2	5	4.13	78.08	3.04	29.55	3.45	32.7	9.01	3.05	68.16	0.5	4.8	4.94	16.29	3.94	16.04	36.6	8.99	6.22	10	4.05	100.93	70.48	18.65	21.76	194.52	7	18
2	5	2	28	2	D	2	7	2.94	88.95	1.53	29.55	4.77	19.47	5.97	1.92	48.6	#NULL!	4.28	5.01	10.67	4.09	12.11	23.57	6.31	3.53	5.81	2.3	447.67	70.71	31.02	11.15	2600.94	7	18
2	5	2	28	2	D	2	9	2.63	49.82	0.37	12.41	1.96	19.47	2	1.15	76.72	#NULL!	3.99	17.14	#NULL!	7.39	15.33	10.69	3.83	3.27	5.37	2.05	983.43	147.08	27.11	8.23	5784.35	6	18
2	5	2	28	2	D	2	15	13.52	52.44	10.87	62.12	14.52	139.23	19.85	10.4	164.76	20.39	7.29	22.91	38.45	8.17	44.37	112.51	26.33	12.75	17.78	16.75	683.39	161.26	59.14	74.8	858.4	6	#NULL!
2	5	2	28	2	D	2	21	3.8	26.69	1.53	13.3	11.67	26.71	3.44	1.76	99.95	#NULL!	4.36	8.29	3.5	6.78	12.83	24.75	7.06	4.12	5.52	9.95	572.07	144.68	64.76	10.2	515.99	5	#NULL!
2	6	2	59	2	C	1	1	2.11	13.06	#NULL!	33.51	0.59	7.21	#NULL!	5.78	19.34	#NULL!	1.23	1.8	#NULL!	9.37	15.33	#NULL!	2.26	#NULL!	1.09	1.04	68.39	120.68	30.05	18.7	169.02	0	16
2	6	2	59	2	C	1	2	2.28	23.92	#NULL!	34.36	1.86	8.56	#NULL!	5.78	17.85	#NULL!	1.23	1.8	#NULL!	4.65	5.15	#NULL!	2.26	1.82	9.42	1.39	76.94	56.04	9.4	23.43	102.31	8	16
2	6	2	59	2	C	1	3	3.16	56.02	#NULL!	30.9	2.34	11.23	#NULL!	8.42	17.48	#NULL!	1.26	4.02	#NULL!	1.72	16.23	#NULL!	1.63	1.82	9.42	1.88	390.92	187.9	29.99	29.63	210.45	8	16
2	6	2	59	2	C	1	16	4.01	37.45	4.48	33.76	2.8	21.06	5.48	2.39	26.11	#NULL!	2.15	15.92	5.89	5.42	13.61	44.03	2.57	#NULL!	5.26	1.14	714.85	241.87	20.33	42.17	1214.35	8	16
2	7	2	67	2	C	1	4	3.57	57.74	#NULL!	2.63	3.43	7.33	#NULL!	2.25	59.15	6.76	1.37	9.8	#NULL!	33.75	11.03	34.63	2.45	0.49	6.63	13.26	425.07	295.66	20.33	33.89	676.94	6	10
2	7	2	67	2	C	1	5	3.28	55.27	#NULL!	2.79	24.69	9.22	#NULL!	2.22	34.58	4.75	1.37	8.98	#NULL!	28.9	5.1	23.24	2.62	0.42	6.59	3.61	280.13	193.29	59.45	14.11	417.79	5	10
2	7	2	67	2	C	1	10	4.42	80.36	#NULL!	5.01	2.09	23.99	0.29	2.49	40.58	7.02	1.75	12.8	#NULL!	9.89	15.33	43.73	2.94	1.04	3.1	#NULL!	573.19	352.32	6.86	29.51	1075.33	5	12
2	7	2	67	2	C	1	18	3.37	20.44	#NULL!	1.37	1.06	22.17	#NULL!	2.37	54.15	7.7	1.75	27.77	#NULL!	4.13	15.33	45.72	2.73	0.76	2.7	#NULL!	272.85	143.18	2.14	18.82	564.84	2	12
2	8	2	31	2	C	1	4	2.48	15.08	1.54	9.05	2.99	7.36	2.6	#NULL!	18.79	#NULL!	0.68	4.38	10.66	1.95	76.26	13.32	2.68	2.52	6.88	2.25	213.18	110.26	21.1	13.76	149.71	9	17
2	8	2	31	2	C	1	5	3.12	17.49	2.02	12.05	4.93	17.48	4.94	#NULL!	31.56	#NULL!	0.95	5.24	17.11	4.99	87.75	17.19	4.52	4.45	12.04	2.52	386.66	203.95	32.9	26.54	207.47	7	17
2	8	2	31	2	C	1	7	3.85	26.63	1.41	62.6	2.99	16.96	4	#NULL!	19.4	#NULL!	0.81	13.24	13.01	5.57	86.48	11.35	3.48	4.18	7.81	2.71	587.1	385.28	36.07	25.63	124.29	4	17
2	8	2	31	2	C	1	13	2.01	16.5	#NULL!	80.38	1.96	24.31	3.62	1.15	42.51	#NULL!	4.21	6.28	#NULL!	7.44	11.03	7.22	3.17	3.95	3.78	#NULL!	445.46	159.17	59.14	29.5	182.31	4	18
2	8	2	31	2	C	1	20	3.15	33.82	0.47	76.54	0.01	24.31	6.14	2.56	38.69	#NULL!	4.96	6.82	5.75	9.58	17.47	18.87	5.22	5.16	5.23	1.29	357.86	206.52	29.13	1.46	245.48	5	18
2	9	2	63	2	D	2	1	0.82	20.44	3.84	#NULL!	2.17	10.65	2.71	#NULL!	45.49	#NULL!	2.04	3.6	#NULL!	3.94	10.09	11.9	2.76	#NULL!	3.95	#NULL!	120.08	148.26	33.62	23.85	197.69	8	18
2	9	2	63	2	D	2	3	0.95	61.38	3.84	#NULL!	2.17	9.47	1.57	#NULL!	44.89	#NULL!	1.83	18.77	#NULL!	14.78	15.84	11.9	2.2	#NULL!	4.28	#NULL!	106.2	145.33	53.16	29.5	121.56	6	18
2	9	2	63	2	D	2	4	1.07	20.28	3.59	2.46	0.94	10.65	1.57	#NULL!	27.42	#NULL!	1.99	6.94	#NULL!	6.3	12.12	1.21	1.82	#NULL!	5.59	#NULL!	107.3	191.32	20.33	23.85	157.08	6	18
2	9	2	63	2	D	2	8	1.8	36.84	3.78	6	2.38	14.26	0.99	#NULL!	36.33	#NULL!	1.93	12.64	#NULL!	5.96	6.97	1.21	1.09	#NULL!	4.28	#NULL!	347.94	248.66	20.33	28.46	296.19	8	18
2	9	2	63	2	D	2	11	1.68	9.18	3.46	2.46	1.55	11.85	2.14	#NULL!	141.58	#NULL!	2.25	12.3	#NULL!	6.77	5.91	13.44	0.35	#NULL!	3.28	#NULL!	251.35	170.12	6.86	21.76	211.33	9	19
2	9	2	63	2	D	2	18	2.4	10.62	4.1	13.97	3.43	14.26	3.27	#NULL!	37.58	#NULL!	2.67	22.89	#NULL!	4.39	6.97	14.94	3.51	#NULL!	3.28	#NULL!	449.96	198.48	29.99	14.13	365.12	7	19
2	10	2	46	2	C	2	2	2.68	59.02	0.69	#NULL!	24.69	9.36	2.15	#NULL!	58.56	#NULL!	0.76	2.99	3.95	3.05	59.4	205.3	1.68	0.73	9.85	3	163.28	172.96	81.12	15.05	256.14	#NULL!	#NULL!
2	10	2	46	2	C	2	3	2.95	84.71	0.54	#NULL!	18.61	10.87	1.92	#NULL!	35.94	#NULL!	0.75	4.7	3.19	9.37	67.23	188.36	1.84	0.73	9.18	2.81	197.14	290.76	80.09	19.69	111.38	5	14
2	10	2	46	2	C	2	4	5.45	145.45	0.84	#NULL!	26.07	11.37	2.45	#NULL!	34.19	#NULL!	0.95	14.24	3.19	13.34	82.66	198.69	1.92	1.79	10.52	2.52	1257.83	775.99	87.59	45.56	671.39	9	14
2	10	2	46	2	C	2	11	4.17	53.05	0.92	8.65	8.65	22.62	0.92	2.37	65.46	6.67	2.18	0.33	#NULL!	5.29	15.33	78.83	3.93	1.19	4.56	#NULL!	460.75	219.27	9.4	8.74	1387.16	8	14
2	10	2	46	2	C	2	18	2.86	28.92	#NULL!	3.54	10.65	12.04	1.15	2.25	53.67	5	1.49	3.62	#NULL!	4.65	9.06	86.45	2.9	1.33	3.32	#NULL!	275.95	109.24	21.1	8.74	1206.91	#NULL!	#NULL!
2	11	2	42	2	C	2	8	3.93	46.01	3.21	49.79	12.34	47.68	6.85	4.76	33.32	#NULL!	1.3	13.52	20.72	9.89	137.51	41.55	11.58	8.88	13.95	5.02	581.64	305.98	59.45	38.61	151.08	4	17
2	12	2	50	2	C	1	7	2.31	247	11	15.41	93.79	40.87	16.86	64.28	181.32	#NULL!	1.33	34.99	81.75	60.87	1.98	485.71	6.15	#NULL!	51.19	42.12	615.81	415.22	150.38	52.23	333.48	#NULL!	16
2	12	2	50	2	C	1	8	2.45	60.7	1.39	14.11	18.66	13.87	2.24	7.36	44.17	#NULL!	1.38	15.56	56.4	7.71	21.37	145.22	2.93	4.68	15.94	5.18	495.24	225	83.87	38.56	387.96	8	16
2	12	2	50	2	C	1	11	6.49	118.46	26.34	61.44	25.92	107.2	19.54	26.26	91.81	117.24	1.53	13.99	66.22	16	108.32	258.24	9.2	20.08	37.6	15.01	496.44	242.69	93.81	112.25	718.65	7	16
2	12	2	50	2	C	1	12	1.94	173.18	0.38	3.95	65.07	7.21	1.7	11.38	59.5	#NULL!	1.33	5.78	102.56	24.5	15.33	121.98	3.39	3.17	19.1	29.76	655.79	448.92	131.71	36.88	882.16	8	16
2	12	2	50	2	C	1	13	2.54	112.9	#NULL!	11.31	16.78	7.21	#NULL!	4.81	39.23	#NULL!	1.28	3.68	66.57	8.43	13.58	87.76	2.55	1.82	12.9	3.15	720.06	392.4	68.94	26.63	731.33	5	16
2	12	2	50	2	C	1	14	1.7	84.67	11.9	11.02	29.46	49.34	10.33	7.95	123.19	29.3	0.16	13.67	17.05	12.42	34.2	106.42	13.71	2.11	9.15	9.81	442.04	251.54	67.8	52.35	338.63	#NULL!	#NULL!
2	13	2	45	2	D	1	5	2.71	39.96	#NULL!	19.31	0.05	86.71	12.86	#NULL!	60.84	38.87	2.49	20.13	12.08	17.64	23.44	85.01	0.43	28.87	9.2	#NULL!	480.58	249.52	24.4	17.78	940.74	10	21
2	13	2	45	2	D	1	11	14.24	65.65	6.88	62.02	61.16	296.39	44.35	12.62	246.04	15.23	7.05	33.87	21.46	24.61	58.69	332.45	20.23	33.82	19.98	8.06	1873.47	394.3	57.24	78.14	495.83	8.5	21
2	14	2	49	2	D	2	13	2.94	44.23	2.19	7.22	0.02	15.61	0.74	1.23	#NULL!	#NULL!	4.56	0.45	#NULL!	2.59	3.96	4.85	19.98	#NULL!	0.06	#NULL!	117.34	70.66	1.72	3.27	170.11	3.5	21
2	14	2	49	2	D	2	19	3.34	48.68	1.54	#NULL!	0.02	14.27	#NULL!	1.23	#NULL!	#NULL!	4.56	1.26	#NULL!	3.09	3.52	0.72	17.51	#NULL!	1.69	#NULL!	368.52	142.59	0.24	5.55	482.13	0	21
2	15	1	67	2	D	1	2	2.74	29.63	#NULL!	#NULL!	2.34	21.76	#NULL!	#NULL!	21.87	#NULL!	0.77	34.58	1.48	15.38	7.53	#NULL!	0.43	1.58	3.76	#NULL!	261.53	335.51	3.83	15.34	917.61	8	16
2	15	1	67	2	D	1	6	3.12	28.26	#NULL!	#NULL!	0.94	23.84	#NULL!	0.28	12.78	#NULL!	0.57	14.08	2.5	13.58	9.39	#NULL!	0.23	1.58	2.44	#NULL!	427.99	326.47	1.72	16.72	365.63	4	16
2	15	1	67	2	D	1	9	2.25	20.44	#NULL!	#NULL!	3.45	32.1	0.31	#NULL!	15.49	#NULL!	0.7	12.16	2.96	8.86	10.7	#NULL!	0.23	0.87	2.44	#NULL!	200.47	177.31	13.91	9.52	236.98	6	17
2	15	1	67	2	D	1	15	2.14	29.92	#NULL!	#NULL!	0.94	40.29	#NULL!	0.12	25.53	#NULL!	1.04	14.53	0.89	9.2	6.24	#NULL!	0.65	1.34	1.69	#NULL!	236.39	319	0.93	13.31	282.34	5	17
2	16	2	24	2	D	2	6	1.55	28.15	#NULL!	#NULL!	3.54	11.85	#NULL!	#NULL!	11.55	#NULL!	0.57	12.62	#NULL!	5.01	59.4	#NULL!	4.12	#NULL!	0.35	#NULL!	760.72	294.91	2.6	29.72	1296.99	6	16
2	16	2	24	2	D	2	8	1.55	37.13	8.53	50.07	6.2	26.71	0.02	#NULL!	#NULL!	#NULL!	1.59	22.89	5.49	2.69	6.97	9.14	8.02	#NULL!	0.96	#NULL!	608.02	205.36	3.83	25.57	653.57	8	#NULL!
2	16	2	24	2	D	2	14	2.2	40.53	6.39	48.99	7.02	12.04	#NULL!	#NULL!	#NULL!	#NULL!	1.12	3.6	5.35	1.83	6.22	#NULL!	2.78	#NULL!	3.28	0.25	579.47	198.83	2	22.04	832.15	8	#NULL!
2	17	1	64	2	D	2	1	2.03	17.93	#NULL!	#NULL!	6.22	19.68	1.9	1.54	6.34	#NULL!	0.75	3.51	2.73	4.22	4.22	#NULL!	1.58	2.3	4.4	#NULL!	18.45	93.62	30.05	29.51	172.1	7	16
2	17	1	64	2	D	2	2	1.92	33.9	#NULL!	#NULL!	5.08	21.76	0.85	0.7	6.83	#NULL!	0.7	5.23	1.48	6.66	5.5	#NULL!	1.34	2.3	5.69	#NULL!	35.36	174.96	0.24	6.86	136.48	7	16
2	17	1	64	2	D	2	5	2.41	48.8	#NULL!	#NULL!	4.92	11.28	2.94	#NULL!	6.83	#NULL!	0.65	6.34	2.96	6.92	5.32	#NULL!	0.33	1.58	4.72	#NULL!	86.47	310.98	6.41	8.65	244.37	5	16
2	18	2	43	2	C	1	2	23.55	51.49	33.32	89.88	18.06	144.25	3.35	13.81	#NULL!	#NULL!	4.38	93.57	14.4	23.79	26.73	76.58	32.63	#NULL!	18.53	9.28	408.02	369.48	12.7	72.35	505.05	#NULL!	#NULL!
2	18	2	43	2	C	1	5	31.24	65.5	26.43	72.19	12.64	127.54	#NULL!	3.38	#NULL!	#NULL!	4	70.99	16.03	33.73	6.22	35.83	26.69	#NULL!	18.16	10.02	664.25	538.39	13.9	73.97	997.37	5	13
2	18	2	43	2	C	1	6	34.57	72.26	40.46	134.99	26.54	193.71	4.61	9.49	#NULL!	#NULL!	6.42	84.06	25.92	30.02	14.6	115.19	41.72	#NULL!	20.32	19.94	557.94	382.4	19.11	83.27	756.57	2	13
2	18	2	43	2	C	1	7	31.85	85.03	41.7	150.96	33.78	240.15	10.9	12.6	26.42	#NULL!	7.07	82.36	29.73	33.84	14.9	136.93	35.25	4.16	17.44	19.25	699.74	463.08	20.94	63.86	1472.19	3	13
2	18	2	43	2	C	1	13	30.03	61.95	30.33	86.49	21.09	140.12	1.63	7.87	#NULL!	#NULL!	5.12	15.49	21.68	14.92	2.93	89.5	23.34	#NULL!	9.2	11.84	1042.54	292.93	10.76	58.42	3171.76	0	17
2	18	2	43	2	C	1	20	20.4	61.38	21.13	64.49	15.39	92.21	#NULL!	2.62	#NULL!	#NULL!	4.56	9.53	9.62	10.94	2.93	29.48	20.64	#NULL!	5.2	7.78	566.49	241.11	6.86	52.63	806.04	0	19
2	19	2	55	2	D	2	6	2.39	34.99	#NULL!	#NULL!	11.49	19.19	#NULL!	#NULL!	#NULL!	#NULL!	0.81	35.96	#NULL!	10.41	8.43	#NULL!	1.09	#NULL!	4.54	4.38	425.24	200.75	2.98	30.53	696.46	10	11
2	19	2	55	2	D	2	7	2.57	55.58	#NULL!	#NULL!	31.69	107.2	#NULL!	#NULL!	#NULL!	#NULL!	1.06	15.57	#NULL!	8.62	5.1	#NULL!	2.73	#NULL!	3.87	8.59	618.75	176.63	2.14	21.12	573.5	10	12
2	19	2	55	2	D	2	8	0.54	51.23	6.39	28.95	11.09	23.75	#NULL!	#NULL!	#NULL!	#NULL!	1.06	37.89	#NULL!	9.34	5.47	#NULL!	0.12	#NULL!	10.33	1.59	407.36	92.66	29.99	22.94	487.96	9	12
2	19	2	55	2	D	2	12	3.7	90.19	8.53	53.27	7.83	25.46	0.27	#NULL!	#NULL!	#NULL!	1.03	9.29	4.91	12.44	2.95	34.55	5.2	#NULL!	4.54	0.74	988.42	278.99	9.4	43.79	499	6	12
2	19	2	55	2	D	2	20	4.13	96.33	0.23	4.62	8.85	1.36	#NULL!	#NULL!	#NULL!	#NULL!	0.94	0.31	#NULL!	11.37	11.69	#NULL!	5.06	#NULL!	0.65	#NULL!	903.12	285.28	30.05	27.68	1093.64	0	10
2	20	2	45	2	D	2	4	4.58	97.21	9.17	55.43	8.48	56.77	5.64	13.62	11.14	7.29	1.64	8.18	6.15	6.16	3.77	83.96	8.93	3.57	12.43	4.86	66.84	117.69	13.91	25.76	271.29	10	19
2	20	2	45	2	D	2	5	2.35	30.68	3.39	19.14	2.32	56.77	0.43	9.17	#NULL!	#NULL!	1.26	9.8	2.8	1.98	2.91	22.87	4.26	#NULL!	3.6	1.01	57.82	42.12	6.41	15.57	388.11	8	20
2	20	2	45	2	D	2	6	2.3	35.94	2.17	11.91	2	14.26	#NULL!	7.72	#NULL!	1.83	1.22	11.61	5.91	4.32	18.48	#NULL!	3.97	#NULL!	1.78	0.28	71.55	85.24	6.41	13.95	413.19	10	21
3	1	2	54	2	C	1	1	2.57	82.25	6.72	#NULL!	11.38	24.56	6.1	10.06	#NULL!	29.7	0.58	12.62	#NULL!	104.59	13.08	49.1	6.79	11.47	15.1	59.78	1093.3	357.56	12.88	30.35	2963.99	5	17
3	1	2	54	2	C	1	11	3.12	117.08	15.4	5.74	14.32	75.31	4.24	6.14	#NULL!	22.89	1.02	25.37	8.93	64.45	14.19	31.98	5.61	1.27	13.12	51.67	385.3	472.72	9	42.9	505.05	0	#NULL!
3	1	2	54	2	C	1	18	3.73	81.13	6.72	#NULL!	3.91	8.42	1.78	7.51	#NULL!	9.46	0.68	17.9	#NULL!	130.26	11.69	39.82	4.58	8.16	9.98	41.99	299.45	344.65	8.94	9.01	1214.35	0	#NULL!
3	2	1	#NULL!	2	D	2	6	12.44	146.49	2.42	#NULL!	3.91	102.87	1.22	#NULL!	#NULL!	#NULL!	0.68	2598.69	#NULL!	19.19	48.47	#NULL!	3.16	#NULL!	5.72	1.12	683.2	536.99	6.25	18.37	2351.56	7	15
3	2	1	#NULL!	2	D	2	11	14.31	108.52	5.77	#NULL!	17.39	131.74	1.5	#NULL!	#NULL!	#NULL!	2.63	3052.07	#NULL!	17.3	5.84	#NULL!	3.16	#NULL!	5.26	3.29	670.77	618.49	5.41	16.14	2351.56	0	15
3	3	2	21	2	C	2	3	2.02	36.66	#NULL!	#NULL!	3.75	10.51	1.81	14.68	52.25	#NULL!	1.63	62.99	22.46	2.44	14.98	#NULL!	4.12	9.47	13.5	#NULL!	441.26	64.66	61.24	40.43	2007.91	7	15
3	3	2	21	2	C	2	4	2.31	16.8	#NULL!	18.37	5.17	8.6	1.81	14.51	63.59	#NULL!	1.24	3.8	15.78	2.59	6.49	#NULL!	4.12	7.25	7.39	#NULL!	100.81	20.39	55.41	27.64	657.78	6	15
3	3	2	21	2	C	2	12	2.92	40.95	4.6	13.97	0.94	9.47	4.1	0.34	44.89	#NULL!	2.36	6.56	3.94	4.93	7.5	28.86	2.38	#NULL!	4.28	#NULL!	595.44	173.84	9	39.94	784.66	7.5	#NULL!
3	3	2	21	2	C	2	19	4.01	19.27	5.1	24.56	4.06	19.19	8.45	1.99	50.25	#NULL!	2.77	4.42	11.83	4.09	9.06	57.1	4.07	0.73	4.77	1.67	394.05	100.41	27.11	51.41	723.27	#NULL!	#NULL!
3	4	2	47	2	C	2	5	7.41	52.87	#NULL!	#NULL!	0.39	4.76	#NULL!	13.44	418.89	#NULL!	1.7	37.49	#NULL!	33.6	13.69	#NULL!	5.06	4.2	12.03	#NULL!	751.82	401.47	30.05	50.58	5651.29	8	15
3	4	2	47	2	C	2	9	9.56	48.04	#NULL!	46.01	2.56	21.75	#NULL!	13.8	635.75	#NULL!	3.48	85.33	12.31	19.47	11.5	#NULL!	7	4.2	13.5	#NULL!	1209.68	467.13	53.16	55.63	2351.56	8	15
3	4	2	47	2	C	2	3	7.18	37.98	#NULL!	51.53	0.02	18.03	#NULL!	14.16	361.39	#NULL!	1.63	196.04	#NULL!	46.84	39.87	#NULL!	6.26	4.2	14.94	#NULL!	596.53	408.32	33.62	48.75	2963.99	6	15
3	5	2	28	2	D	2	5	4.13	78.08	3.04	29.55	3.45	32.7	9.01	3.05	68.16	0.5	4.8	4.94	16.29	3.94	16.04	36.6	8.99	6.22	10	4.05	100.93	70.48	18.65	21.76	194.52	7	18
3	5	2	28	2	D	2	7	2.94	88.95	1.53	29.55	4.77	19.47	5.97	1.92	48.6	#NULL!	4.28	5.01	10.67	4.09	12.11	23.57	6.31	3.53	5.81	2.3	447.67	70.71	31.02	11.15	2600.94	7	18
3	5	2	28	2	D	2	9	2.63	49.82	0.37	12.41	1.96	19.47	2	1.15	76.72	#NULL!	3.99	17.14	#NULL!	7.39	15.33	10.69	3.83	3.27	5.37	2.05	983.43	147.08	27.11	8.23	5784.35	6	18
3	5	2	28	2	D	2	15	13.52	52.44	10.87	62.12	14.52	139.23	19.85	10.4	164.76	20.39	7.29	22.91	38.45	8.17	44.37	112.51	26.33	12.75	17.78	16.75	683.39	161.26	59.14	74.8	858.4	6	#NULL!
3	5	2	28	2	D	2	21	3.8	26.69	1.53	13.3	11.67	26.71	3.44	1.76	99.95	#NULL!	4.36	8.29	3.5	6.78	12.83	24.75	7.06	4.12	5.52	9.95	572.07	144.68	64.76	10.2	515.99	5	#NULL!
3	6	2	59	2	C	1	1	2.11	13.06	#NULL!	33.51	0.59	7.21	#NULL!	5.78	19.34	#NULL!	1.23	1.8	#NULL!	4.32	12.12	#NULL!	2.26	#NULL!	1.09	1.04	68.39	120.68	3.83	18.7	169.02	0	16
3	6	2	59	2	C	1	2	2.28	23.92	#NULL!	34.36	1.86	8.56	#NULL!	5.78	17.85	#NULL!	1.23	1.8	#NULL!	3.94	5.15	#NULL!	2.26	1.82	9.42	1.39	76.94	56.04	9.4	23.43	102.31	8	16
3	6	2	59	2	C	1	3	3.16	56.02	#NULL!	30.9	2.34	11.23	#NULL!	8.42	17.48	#NULL!	1.26	4.02	#NULL!	1.72	16.23	#NULL!	1.63	1.82	9.42	1.88	390.92	187.9	29.99	29.63	210.45	8	16
3	6	2	59	2	C	1	16	4.01	37.45	4.48	33.76	2.8	21.06	5.48	2.39	26.11	#NULL!	2.15	15.92	5.89	5.42	13.61	44.03	2.57	#NULL!	5.26	1.14	714.85	241.87	20.33	42.17	1214.35	8	16
3	7	2	67	2	C	1	4	3.57	57.74	#NULL!	2.63	11.67	7.33	#NULL!	2.25	59.15	6.76	1.37	9.8	#NULL!	33.75	14.6	34.63	2.45	0.49	6.63	13.26	425.07	295.66	21.1	33.89	676.94	6	10
3	7	2	67	2	C	1	5	3.28	55.27	#NULL!	2.79	10.65	9.22	#NULL!	2.22	34.58	4.75	1.37	8.98	#NULL!	28.9	14.9	23.24	2.62	0.42	6.59	3.61	280.13	193.29	27.11	14.11	417.79	5	10
3	7	2	67	2	C	1	10	4.42	80.36	#NULL!	5.01	2.09	23.99	0.29	2.49	40.58	7.02	1.75	12.8	#NULL!	9.89	14.19	43.73	2.94	1.04	3.1	#NULL!	573.19	352.32	20.94	29.51	1075.33	5	12
3	7	2	67	2	C	1	18	3.37	20.44	#NULL!	1.37	1.06	22.17	#NULL!	2.37	54.15	7.7	1.75	27.77	#NULL!	4.13	4.22	45.72	2.73	0.76	2.7	#NULL!	272.85	143.18	2	18.82	564.84	2	12
3	8	2	31	2	C	1	4	2.48	15.08	1.54	9.05	2.99	7.36	2.6	#NULL!	18.79	#NULL!	0.68	4.38	10.66	1.95	76.26	13.32	2.68	2.52	6.88	2.25	213.18	110.26	21.1	13.76	149.71	9	17
3	8	2	31	2	C	1	5	3.12	17.49	2.02	12.05	4.93	17.48	4.94	#NULL!	31.56	#NULL!	0.95	5.24	17.11	4.99	87.75	17.19	4.52	4.45	12.04	2.52	386.66	203.95	32.9	26.54	207.47	7	17
3	8	2	31	2	C	1	7	3.85	26.63	1.41	62.6	2.99	16.96	4	#NULL!	19.4	#NULL!	0.81	13.24	13.01	5.57	86.48	11.35	3.48	4.18	7.81	2.71	587.1	385.28	36.07	25.63	124.29	4	17
3	8	2	31	2	C	1	13	2.01	16.5	#NULL!	80.38	2.56	24.31	3.62	1.15	42.51	#NULL!	4.21	6.28	#NULL!	7.44	11.03	7.22	3.17	3.95	3.78	#NULL!	445.46	159.17	21.1	29.5	182.31	4	18
3	8	2	31	2	C	1	20	3.15	33.82	0.47	76.54	0.01	24.31	6.14	2.56	38.69	#NULL!	4.96	6.82	5.75	9.58	17.47	18.87	5.22	5.16	5.23	1.29	357.86	206.52	29.13	1.46	245.48	5	18
3	9	2	63	2	D	2	1	0.82	78.08	3.84	#NULL!	2.17	10.65	2.71	#NULL!	45.49	#NULL!	2.04	3.6	#NULL!	3.94	10.09	11.9	2.76	#NULL!	3.95	#NULL!	120.08	148.26	20.33	23.85	197.69	8	18
3	9	2	63	2	D	2	3	0.95	16.5	3.84	#NULL!	2.17	9.47	1.57	#NULL!	44.89	#NULL!	1.83	18.77	#NULL!	14.78	15.84	11.9	2.2	#NULL!	4.28	#NULL!	106.2	145.33	9	29.5	121.56	6	18
3	9	2	63	2	D	2	4	1.07	20.28	3.59	2.46	0.94	10.65	1.57	#NULL!	27.42	#NULL!	1.99	6.94	#NULL!	6.3	12.12	1.21	1.82	#NULL!	5.59	#NULL!	107.3	191.32	9	23.85	157.08	6	18
3	9	2	63	2	D	2	8	1.8	36.84	3.78	6	2.38	14.26	0.99	#NULL!	36.33	#NULL!	1.93	12.64	#NULL!	5.96	6.97	1.21	1.09	#NULL!	4.28	#NULL!	347.94	248.66	9	28.46	296.19	8	18
3	9	2	63	2	D	2	11	1.68	9.18	3.46	2.46	1.55	11.85	2.14	#NULL!	141.58	#NULL!	2.25	12.3	#NULL!	6.77	5.91	13.44	0.35	#NULL!	3.28	#NULL!	251.35	170.12	20.94	1.46	211.33	9	19
3	9	2	63	2	D	2	18	2.4	10.62	4.1	13.97	3.43	14.26	3.27	#NULL!	37.58	#NULL!	2.67	22.89	#NULL!	4.39	6.97	14.94	3.51	#NULL!	3.28	#NULL!	449.96	198.48	20.94	14.13	365.12	7	19
3	10	2	46	2	C	2	2	2.68	59.02	0.69	#NULL!	24.69	9.36	2.15	#NULL!	58.56	#NULL!	0.76	2.99	3.95	3.05	59.4	205.3	1.68	0.73	9.85	3	163.28	172.96	81.12	15.05	256.14	#NULL!	#NULL!
3	10	2	46	2	C	2	3	2.95	84.71	0.54	#NULL!	18.61	10.87	1.92	#NULL!	35.94	#NULL!	0.75	4.7	3.19	9.37	67.23	188.36	1.84	0.73	9.18	2.81	197.14	290.76	80.09	19.69	111.38	5	14
3	10	2	46	2	C	2	4	5.45	145.45	0.84	#NULL!	26.07	11.37	2.45	#NULL!	34.19	#NULL!	0.95	14.24	3.19	13.34	82.66	198.69	1.92	1.79	10.52	2.52	1257.83	775.99	87.59	45.56	671.39	9	14
3	10	2	46	2	C	2	11	4.17	53.05	0.92	8.65	8.65	22.62	0.92	2.37	65.46	6.67	2.18	0.33	#NULL!	5.29	18.48	78.83	3.93	1.19	4.56	#NULL!	460.75	219.27	27.11	8.74	1387.16	8	14
3	10	2	46	2	C	2	18	2.86	28.92	#NULL!	3.54	10.65	12.04	1.15	2.25	53.67	5	1.49	3.62	#NULL!	4.65	7.5	86.45	2.9	1.33	3.32	#NULL!	275.95	109.24	20.94	23.85	1206.91	#NULL!	#NULL!
3	11	2	42	2	C	2	8	3.93	46.01	3.21	49.79	12.34	47.68	6.85	4.76	33.32	#NULL!	1.3	13.52	20.72	9.89	137.51	41.55	11.58	8.88	13.95	5.02	581.64	305.98	59.45	38.61	151.08	4	17
3	12	2	50	2	C	1	7	2.31	247	11	15.41	93.79	40.87	16.86	64.28	181.32	#NULL!	1.33	34.99	81.75	60.87	1.98	485.71	6.15	#NULL!	51.19	42.12	615.81	415.22	150.38	52.23	333.48	#NULL!	16
3	12	2	50	2	C	1	8	2.45	60.7	1.39	14.11	18.66	13.87	2.24	7.36	44.17	#NULL!	1.38	15.56	56.4	7.71	21.37	145.22	2.93	4.68	15.94	5.18	495.24	225	83.87	38.56	387.96	8	16
3	12	2	50	2	C	1	11	6.49	118.46	26.34	61.44	25.92	107.2	19.54	26.26	91.81	117.24	1.53	13.99	66.22	16	108.32	258.24	9.2	20.08	37.6	15.01	496.44	242.69	93.81	112.25	718.65	7	16
3	12	2	50	2	C	1	12	1.94	173.18	0.38	3.95	65.07	7.21	1.7	11.38	59.5	#NULL!	1.33	5.78	102.56	24.5	12.11	121.98	3.39	3.17	19.1	29.76	655.79	448.92	131.71	36.88	882.16	8	16
3	12	2	50	2	C	1	13	2.54	112.9	#NULL!	11.31	16.78	7.21	#NULL!	4.81	39.23	#NULL!	1.28	3.68	66.57	8.43	13.58	87.76	2.55	1.82	12.9	3.15	720.06	392.4	68.94	26.63	731.33	5	16
3	12	2	50	2	C	1	14	1.7	84.67	11.9	11.02	29.46	49.34	10.33	7.95	123.19	29.3	0.16	13.67	17.05	12.42	34.2	106.42	13.71	2.11	9.15	9.81	442.04	251.54	67.8	52.35	338.63	#NULL!	#NULL!
3	13	2	45	2	D	1	5	2.71	39.96	#NULL!	19.31	0.05	86.71	12.86	#NULL!	60.84	38.87	2.49	20.13	12.08	17.64	23.44	85.01	0.43	28.87	9.2	#NULL!	480.58	249.52	24.4	17.78	940.74	10	21
3	13	2	45	2	D	1	11	14.24	65.65	6.88	62.02	61.16	296.39	44.35	12.62	246.04	15.23	7.05	33.87	21.46	24.61	58.69	332.45	20.23	33.82	19.98	8.06	1873.47	394.3	57.24	78.14	495.83	8.5	21
3	14	2	49	2	D	2	13	2.94	44.23	2.19	7.22	0.02	15.61	0.74	1.23	#NULL!	#NULL!	4.28	0.45	#NULL!	2.59	3.96	4.85	19.98	#NULL!	0.06	#NULL!	117.34	70.66	1.72	3.27	170.11	3.5	21
3	14	2	49	2	D	2	19	3.34	48.68	1.54	#NULL!	0.02	14.27	#NULL!	1.23	#NULL!	#NULL!	4.28	1.26	#NULL!	3.09	3.52	0.72	17.51	#NULL!	2.44	#NULL!	368.52	142.59	0.24	5.55	482.13	0	21
3	15	1	67	2	D	1	2	2.74	29.63	#NULL!	#NULL!	8.85	21.76	#NULL!	#NULL!	21.87	#NULL!	0.77	34.58	1.48	15.38	7.53	#NULL!	0.43	1.58	3.76	#NULL!	261.53	335.51	2.98	15.34	917.61	8	16
3	15	1	67	2	D	1	6	3.12	28.26	#NULL!	#NULL!	1.55	23.84	#NULL!	0.28	12.78	#NULL!	0.57	14.08	2.5	13.58	9.39	#NULL!	0.23	1.58	2.44	#NULL!	427.99	326.47	0.93	16.72	365.63	4	16
3	15	1	67	2	D	1	9	2.25	20.44	#NULL!	#NULL!	4.77	32.1	0.31	#NULL!	15.49	#NULL!	0.7	12.16	2.96	8.86	10.7	#NULL!	0.23	0.87	2.44	#NULL!	200.47	177.31	0.93	9.52	236.98	6	17
3	15	1	67	2	D	1	15	2.14	29.92	#NULL!	#NULL!	2.56	40.29	#NULL!	0.12	25.53	#NULL!	1.04	14.53	0.89	9.2	6.24	#NULL!	0.65	1.34	1.69	#NULL!	236.39	319	0.93	13.31	282.34	5	17
3	16	2	24	2	D	2	6	2.2	28.15	#NULL!	#NULL!	3.54	23.99	#NULL!	#NULL!	11.55	#NULL!	0.57	27.77	#NULL!	5.01	5.15	#NULL!	0.23	#NULL!	0.35	#NULL!	760.72	294.91	2.6	29.72	1296.99	6	16
3	16	2	24	2	D	2	8	1.55	37.13	8.53	50.07	6.2	15.61	0.02	#NULL!	#NULL!	#NULL!	1.59	6.56	5.49	2.69	6.22	9.14	8.02	#NULL!	0.96	#NULL!	608.02	205.36	3.83	25.57	653.57	8	#NULL!
3	16	2	24	2	D	2	14	2.2	40.53	6.39	48.99	7.02	26.71	#NULL!	#NULL!	#NULL!	#NULL!	1.12	33.87	5.35	1.83	5.91	#NULL!	2.78	#NULL!	0.06	0.25	579.47	198.83	2	22.04	832.15	8	#NULL!
3	17	1	64	2	D	2	1	2.03	17.93	#NULL!	#NULL!	6.22	19.68	1.9	1.54	6.34	#NULL!	0.75	3.51	2.73	4.22	4.22	#NULL!	1.58	2.3	4.4	#NULL!	18.45	93.62	6.41	22.04	172.1	7	16
3	17	1	64	2	D	2	2	1.92	33.9	#NULL!	#NULL!	5.08	21.76	0.85	0.7	6.83	#NULL!	0.7	5.23	1.48	6.66	5.5	#NULL!	1.34	2.3	5.69	#NULL!	35.36	174.96	0.24	6.86	136.48	7	16
3	17	1	64	2	D	2	5	2.41	48.8	#NULL!	#NULL!	4.92	11.28	2.94	#NULL!	6.83	#NULL!	0.65	6.34	2.96	6.92	5.32	#NULL!	0.33	1.58	4.72	#NULL!	86.47	310.98	20.94	8.65	244.37	5	16
3	18	2	43	2	C	1	2	23.55	51.49	33.32	89.88	18.06	144.25	3.35	13.81	#NULL!	#NULL!	4.38	93.57	14.4	23.79	26.73	76.58	32.63	#NULL!	18.53	9.28	408.02	369.48	12.7	72.35	505.05	#NULL!	#NULL!
3	18	2	43	2	C	1	5	31.24	65.5	26.43	72.19	12.64	127.54	#NULL!	3.38	#NULL!	#NULL!	4	70.99	16.03	33.73	6.22	35.83	26.69	#NULL!	18.16	10.02	664.25	538.39	13.9	73.97	997.37	5	13
3	18	2	43	2	C	1	6	34.57	72.26	40.46	134.99	26.54	193.71	4.61	9.49	#NULL!	#NULL!	6.42	84.06	25.92	30.02	14.6	115.19	41.72	#NULL!	20.32	19.94	557.94	382.4	19.11	83.27	756.57	2	13
3	18	2	43	2	C	1	7	31.85	85.03	41.7	150.96	33.78	240.15	10.9	12.6	26.42	#NULL!	7.07	82.36	29.73	33.84	14.9	136.93	35.25	4.16	17.44	19.25	699.74	463.08	20.94	63.86	1472.19	3	13
3	18	2	43	2	C	1	13	30.03	61.95	30.33	86.49	21.09	140.12	1.63	7.87	#NULL!	#NULL!	5.12	15.49	21.68	14.92	2.93	89.5	23.34	#NULL!	9.2	11.84	1042.54	292.93	10.76	58.42	3171.76	0	17
3	18	2	43	2	C	1	20	20.4	61.38	21.13	64.49	15.39	92.21	#NULL!	2.62	#NULL!	#NULL!	4.56	9.53	9.62	10.94	12.11	29.48	20.64	#NULL!	5.2	7.78	566.49	241.11	6.86	52.63	806.04	0	19
3	19	2	55	2	D	2	6	2.39	34.99	#NULL!	#NULL!	11.49	21.75	#NULL!	#NULL!	#NULL!	#NULL!	0.81	35.96	#NULL!	10.41	8.43	#NULL!	3.17	#NULL!	4.54	4.38	425.24	200.75	2.98	30.53	696.46	10	11
3	19	2	55	2	D	2	7	2.57	55.58	#NULL!	#NULL!	31.69	40.87	#NULL!	#NULL!	#NULL!	#NULL!	1.06	15.57	#NULL!	8.62	5.1	#NULL!	2.94	#NULL!	3.87	8.59	618.75	176.63	2.14	21.12	573.5	10	12
3	19	2	55	2	D	2	8	0.54	51.23	6.39	28.95	11.09	23.75	#NULL!	#NULL!	#NULL!	#NULL!	1.06	37.89	#NULL!	9.34	5.47	#NULL!	0.12	#NULL!	10.33	1.59	407.36	92.66	27.11	22.94	487.96	9	12
3	19	2	55	2	D	2	12	3.7	90.19	8.53	53.27	7.83	25.46	0.27	#NULL!	#NULL!	#NULL!	1.03	9.29	4.91	12.44	2.95	34.55	5.2	#NULL!	4.54	0.74	988.42	278.99	12.7	43.79	499	6	12
3	19	2	55	2	D	2	20	3.73	96.33	0.23	4.62	8.85	1.36	#NULL!	#NULL!	#NULL!	#NULL!	0.94	0.31	#NULL!	11.37	16.04	#NULL!	3.17	#NULL!	0.65	#NULL!	903.12	285.28	9	27.68	1093.64	0	10
3	20	2	45	2	D	2	4	4.58	97.21	9.17	55.43	8.48	56.77	5.64	13.62	11.14	7.29	1.64	8.18	6.15	6.16	3.77	83.96	8.93	3.57	12.43	4.86	66.84	117.69	13.91	25.76	271.29	10	19
3	20	2	45	2	D	2	5	2.35	30.68	3.39	19.14	2.32	32.1	0.43	9.17	#NULL!	#NULL!	1.26	3.68	2.8	1.98	2.91	22.87	4.26	#NULL!	3.6	1.01	57.82	42.12	6.41	15.57	388.11	8	20
3	20	2	45	2	D	2	6	2.3	35.94	2.17	11.91	2	11.37	#NULL!	7.72	#NULL!	1.83	1.22	11.61	5.91	4.32	18.48	#NULL!	3.97	#NULL!	1.78	0.28	71.55	85.24	6.41	13.95	413.19	10	21
4	1	2	54	2	C	1	1	2.68	82.25	6.72	#NULL!	11.38	24.56	6.1	10.06	#NULL!	29.7	0.58	12.62	#NULL!	104.59	13.08	49.1	6.79	11.47	15.1	59.78	1093.3	357.56	12.88	30.35	2963.99	5	17
4	1	2	54	2	C	1	11	1.7	117.08	15.4	5.74	14.32	75.31	4.24	6.14	#NULL!	22.89	1.02	25.37	8.93	64.45	14.19	31.98	5.61	1.27	13.12	51.67	385.3	472.72	9	42.9	136.48	0	#NULL!
4	1	2	54	2	C	1	18	3.73	81.13	6.72	#NULL!	3.91	8.42	1.78	7.51	#NULL!	9.46	0.68	17.9	#NULL!	130.26	11.69	39.82	4.58	8.16	9.98	41.99	299.45	344.65	8.94	9.01	2963.99	0	#NULL!
4	2	1	#NULL!	2	D	2	6	12.44	146.49	2.42	#NULL!	3.91	102.87	1.22	#NULL!	#NULL!	#NULL!	0.68	2598.69	#NULL!	19.19	48.47	#NULL!	6.31	#NULL!	5.72	1.12	683.2	536.99	6.25	18.37	2963.99	7	15
4	2	1	#NULL!	2	D	2	11	14.31	108.52	5.77	#NULL!	17.39	131.74	1.5	#NULL!	#NULL!	#NULL!	2.63	3052.07	#NULL!	17.3	5.84	#NULL!	3.16	#NULL!	3.78	3.29	670.77	618.49	5.41	16.14	2963.99	0	15
4	3	2	21	2	C	2	3	2.02	36.66	#NULL!	#NULL!	3.75	10.51	1.81	14.68	52.25	#NULL!	1.63	62.99	22.46	2.44	14.98	#NULL!	4.12	9.47	13.5	#NULL!	441.26	64.66	61.24	40.43	2007.91	7	15
4	3	2	21	2	C	2	4	0.54	16.8	#NULL!	18.37	5.17	8.6	1.81	14.51	63.59	#NULL!	1.24	3.8	15.78	6.3	6.49	#NULL!	4.12	7.25	7.39	#NULL!	100.81	20.39	55.41	27.64	657.78	6	15
4	3	2	21	2	C	2	12	2.92	40.95	4.6	13.97	0.94	9.47	4.1	0.34	44.89	#NULL!	2.36	6.56	3.94	4.93	7.5	28.86	2.38	#NULL!	4.28	#NULL!	595.44	173.84	9.4	39.94	784.66	7.5	#NULL!
4	3	2	21	2	C	2	19	4.01	19.27	5.1	24.56	4.06	19.19	8.45	1.99	50.25	#NULL!	2.77	4.42	11.83	4.09	9.06	57.1	4.07	0.73	4.77	1.67	394.05	100.41	0.93	51.41	723.27	#NULL!	#NULL!
4	4	2	47	2	C	2	5	7.41	52.87	#NULL!	#NULL!	0.39	4.76	#NULL!	13.44	418.89	#NULL!	1.7	37.49	#NULL!	33.6	13.69	#NULL!	5.06	4.2	12.03	#NULL!	751.82	401.47	30.05	50.58	5651.29	8	15
4	4	2	47	2	C	2	9	9.56	48.04	#NULL!	46.01	2.56	21.75	#NULL!	13.8	635.75	#NULL!	3.48	85.33	12.31	19.47	11.5	#NULL!	7	4.2	13.5	#NULL!	1209.68	467.13	53.16	55.63	2351.56	8	15
4	4	2	47	2	C	2	3	7.18	37.98	#NULL!	51.53	1.96	18.03	#NULL!	14.16	361.39	#NULL!	1.63	196.04	#NULL!	46.84	39.87	#NULL!	6.26	4.2	14.94	#NULL!	596.53	408.32	33.62	48.75	2963.99	6	15
4	5	2	28	2	D	2	5	4.13	78.08	3.04	29.55	3.45	32.7	9.01	3.05	68.16	0.5	4.8	4.94	16.29	3.94	16.04	36.6	8.99	6.22	10	4.05	100.93	70.48	18.65	21.76	194.52	7	18
4	5	2	28	2	D	2	7	2.94	88.95	1.53	29.55	4.77	19.47	5.97	1.92	48.6	#NULL!	4.28	5.01	10.67	4.09	12.11	23.57	6.31	3.53	5.81	2.3	447.67	70.71	31.02	11.15	2600.94	7	18
4	5	2	28	2	D	2	9	2.63	49.82	0.37	12.41	1.96	19.47	2	1.15	76.72	#NULL!	3.99	17.14	#NULL!	7.39	15.33	10.69	3.83	3.27	5.37	2.05	983.43	147.08	27.11	8.23	5784.35	6	18
4	5	2	28	2	D	2	15	13.52	52.44	10.87	62.12	14.52	139.23	19.85	10.4	164.76	20.39	7.29	22.91	38.45	8.17	44.37	112.51	26.33	12.75	17.78	16.75	683.39	161.26	59.14	74.8	858.4	6	#NULL!
4	5	2	28	2	D	2	21	3.8	26.69	1.53	13.3	11.67	26.71	3.44	1.76	99.95	#NULL!	4.36	8.29	3.5	6.78	12.83	24.75	7.06	4.12	5.52	9.95	572.07	144.68	64.76	10.2	515.99	5	#NULL!
4	6	2	59	2	C	1	1	2.11	13.06	#NULL!	33.51	0.59	7.21	#NULL!	5.78	19.34	#NULL!	1.23	1.8	#NULL!	3.94	18.48	#NULL!	2.26	#NULL!	1.09	1.04	68.39	120.68	2.6	18.7	169.02	0	16
4	6	2	59	2	C	1	2	2.28	23.92	#NULL!	34.36	1.86	8.56	#NULL!	5.78	17.85	#NULL!	1.23	1.8	#NULL!	7.71	5.15	#NULL!	2.26	1.82	9.42	1.39	76.94	56.04	9.4	23.43	102.31	8	16
4	6	2	59	2	C	1	3	3.16	56.02	#NULL!	30.9	2.34	11.23	#NULL!	8.42	17.48	#NULL!	1.26	4.02	#NULL!	1.72	16.23	#NULL!	1.63	1.82	9.42	1.88	390.92	187.9	29.99	29.63	210.45	8	16
4	6	2	59	2	C	1	16	4.01	37.45	4.48	33.76	2.8	21.06	5.48	2.39	26.11	#NULL!	2.15	15.92	5.89	5.42	13.61	44.03	2.57	#NULL!	5.26	1.14	714.85	241.87	20.33	42.17	1214.35	8	16
4	7	2	67	2	C	1	4	3.57	57.74	#NULL!	2.63	2	7.33	#NULL!	2.25	59.15	6.76	1.37	9.8	#NULL!	33.75	18.48	34.63	2.45	0.49	6.63	13.26	425.07	295.66	9.4	33.89	676.94	6	10
4	7	2	67	2	C	1	5	3.28	55.27	#NULL!	2.79	3.45	9.22	#NULL!	2.22	34.58	4.75	1.37	8.98	#NULL!	28.9	5.15	23.24	2.62	0.42	6.59	3.61	280.13	193.29	2	14.11	417.79	5	10
4	7	2	67	2	C	1	10	4.42	80.36	#NULL!	5.01	2.09	23.99	0.29	2.49	40.58	7.02	1.75	12.8	#NULL!	9.89	5.91	43.73	2.94	1.04	3.1	#NULL!	573.19	352.32	13.91	29.51	1075.33	5	12
4	7	2	67	2	C	1	18	3.37	20.44	#NULL!	1.37	1.06	22.17	#NULL!	2.37	54.15	7.7	1.75	27.77	#NULL!	4.13	17.47	45.72	2.73	0.76	2.7	#NULL!	272.85	143.18	2.6	18.82	564.84	2	12
4	8	2	31	2	C	1	4	2.48	15.08	1.54	9.05	2.99	7.36	2.6	#NULL!	18.79	#NULL!	0.68	4.38	10.66	1.95	76.26	13.32	2.68	2.52	6.88	2.25	213.18	110.26	21.1	13.76	149.71	9	17
4	8	2	31	2	C	1	5	3.12	17.49	2.02	12.05	4.93	17.48	4.94	#NULL!	31.56	#NULL!	0.95	5.24	17.11	4.99	87.75	17.19	4.52	4.45	12.04	2.52	386.66	203.95	32.9	26.54	207.47	7	17
4	8	2	31	2	C	1	7	3.85	26.63	1.41	62.6	2.99	16.96	4	#NULL!	19.4	#NULL!	0.81	13.24	13.01	5.57	86.48	11.35	3.48	4.18	7.81	2.71	587.1	385.28	36.07	25.63	124.29	4	17
4	8	2	31	2	C	1	13	2.01	16.5	#NULL!	80.38	2.17	24.31	3.62	1.15	42.51	#NULL!	4.21	6.28	#NULL!	7.44	11.03	7.22	3.17	3.95	3.78	#NULL!	445.46	159.17	30.05	15.34	182.31	4	18
4	8	2	31	2	C	1	20	3.15	33.82	0.47	76.54	0.01	24.31	6.14	2.56	38.69	#NULL!	4.96	6.82	5.75	9.58	17.47	18.87	5.22	5.16	5.23	1.29	357.86	206.52	29.13	1.46	245.48	5	18
4	9	2	63	2	D	2	1	0.82	15.08	3.84	#NULL!	2.17	10.65	2.71	#NULL!	45.49	#NULL!	2.04	3.6	#NULL!	3.94	10.09	11.9	2.76	#NULL!	3.95	#NULL!	120.08	148.26	29.99	23.85	197.69	8	18
4	9	2	63	2	D	2	3	0.95	28.92	3.84	#NULL!	2.17	9.47	1.57	#NULL!	44.89	#NULL!	1.83	18.77	#NULL!	14.78	15.84	11.9	2.2	#NULL!	4.28	#NULL!	106.2	145.33	2.98	29.5	121.56	6	18
4	9	2	63	2	D	2	4	1.07	20.28	3.59	2.46	0.94	10.65	1.57	#NULL!	27.42	#NULL!	1.99	6.94	#NULL!	6.3	12.12	1.21	1.82	#NULL!	5.59	#NULL!	107.3	191.32	30.05	23.85	157.08	6	18
4	9	2	63	2	D	2	8	1.8	36.84	3.78	6	2.38	14.26	0.99	#NULL!	36.33	#NULL!	1.93	12.64	#NULL!	5.96	6.97	1.21	1.09	#NULL!	4.28	#NULL!	347.94	248.66	29.99	28.46	296.19	8	18
4	9	2	63	2	D	2	11	1.68	9.18	3.46	2.46	1.55	11.85	2.14	#NULL!	141.58	#NULL!	2.25	12.3	#NULL!	6.77	5.91	13.44	0.35	#NULL!	3.28	#NULL!	251.35	170.12	31.02	9.52	211.33	9	19
4	9	2	63	2	D	2	18	2.4	10.62	4.1	13.97	3.43	14.26	3.27	#NULL!	37.58	#NULL!	2.67	22.89	#NULL!	4.39	6.97	14.94	3.51	#NULL!	3.28	#NULL!	449.96	198.48	29.99	14.13	365.12	7	19
4	10	2	46	2	C	2	2	2.68	59.02	0.69	#NULL!	24.69	9.36	2.15	#NULL!	58.56	#NULL!	0.76	2.99	3.95	3.05	59.4	205.3	1.68	0.73	9.85	3	163.28	172.96	81.12	15.05	256.14	#NULL!	#NULL!
4	10	2	46	2	C	2	3	2.95	84.71	0.54	#NULL!	18.61	10.87	1.92	#NULL!	35.94	#NULL!	0.75	4.7	3.19	9.37	67.23	188.36	1.84	0.73	9.18	2.81	197.14	290.76	80.09	19.69	111.38	5	14
4	10	2	46	2	C	2	4	5.45	145.45	0.84	#NULL!	26.07	11.37	2.45	#NULL!	34.19	#NULL!	0.95	14.24	3.19	13.34	82.66	198.69	1.92	1.79	10.52	2.52	1257.83	775.99	87.59	45.56	671.39	9	14
4	10	2	46	2	C	2	11	4.17	53.05	0.92	8.65	8.65	22.62	0.92	2.37	65.46	6.67	2.18	0.33	#NULL!	5.29	5.91	78.83	3.93	1.19	4.56	#NULL!	460.75	219.27	31.02	8.74	1387.16	8	14
4	10	2	46	2	C	2	18	2.86	28.92	#NULL!	3.54	10.65	12.04	1.15	2.25	53.67	5	1.49	3.62	#NULL!	4.65	6.97	86.45	2.9	1.33	3.32	#NULL!	275.95	109.24	9.4	27.64	1206.91	#NULL!	#NULL!
4	11	2	42	2	C	2	8	3.93	46.01	3.21	49.79	12.34	47.68	6.85	4.76	33.32	#NULL!	1.3	13.52	20.72	9.89	137.51	41.55	11.58	8.88	13.95	5.02	581.64	305.98	59.45	38.61	151.08	4	17
4	12	2	50	2	C	1	7	2.31	247	11	15.41	93.79	40.87	16.86	64.28	181.32	#NULL!	1.33	34.99	81.75	60.87	1.98	485.71	6.15	#NULL!	51.19	42.12	615.81	415.22	150.38	52.23	333.48	#NULL!	16
4	12	2	50	2	C	1	8	2.45	60.7	1.39	14.11	18.66	13.87	2.24	7.36	44.17	#NULL!	1.38	15.56	56.4	7.71	21.37	145.22	2.93	4.68	15.94	5.18	495.24	225	83.87	38.56	387.96	8	16
4	12	2	50	2	C	1	11	6.49	118.46	26.34	61.44	25.92	107.2	19.54	26.26	91.81	117.24	1.53	13.99	66.22	16	108.32	258.24	9.2	20.08	37.6	15.01	496.44	242.69	93.81	112.25	718.65	7	16
4	12	2	50	2	C	1	12	1.94	173.18	0.38	3.95	65.07	7.21	1.7	11.38	59.5	#NULL!	1.33	5.78	102.56	24.5	13.61	121.98	3.39	3.17	19.1	29.76	655.79	448.92	131.71	36.88	882.16	8	16
4	12	2	50	2	C	1	13	2.54	112.9	#NULL!	11.31	16.78	7.21	#NULL!	4.81	39.23	#NULL!	1.28	3.68	66.57	8.43	13.58	87.76	2.55	1.82	12.9	3.15	720.06	392.4	68.94	26.63	731.33	5	16
4	12	2	50	2	C	1	14	1.7	84.67	11.9	11.02	29.46	49.34	10.33	7.95	123.19	29.3	0.16	13.67	17.05	12.42	34.2	106.42	13.71	2.11	9.15	9.81	442.04	251.54	67.8	52.35	338.63	#NULL!	#NULL!
4	13	2	45	2	D	1	5	2.71	39.96	#NULL!	19.31	0.05	86.71	12.86	#NULL!	60.84	38.87	2.49	20.13	12.08	17.64	23.44	85.01	0.43	28.87	9.2	#NULL!	480.58	249.52	24.4	17.78	940.74	10	21
4	13	2	45	2	D	1	11	14.24	65.65	6.88	62.02	61.16	296.39	44.35	12.62	246.04	15.23	7.05	33.87	21.46	24.61	58.69	332.45	20.23	33.82	19.98	8.06	1873.47	394.3	57.24	78.14	495.83	8.5	21
4	14	2	49	2	D	2	13	2.94	44.23	2.19	7.22	0.02	15.61	0.74	1.23	#NULL!	#NULL!	1.63	0.45	#NULL!	2.59	3.96	4.85	19.98	#NULL!	0.06	#NULL!	117.34	70.66	1.72	3.27	170.11	3.5	21
4	14	2	49	2	D	2	19	3.34	48.68	1.54	#NULL!	0.02	14.27	#NULL!	1.23	#NULL!	#NULL!	1.63	1.26	#NULL!	3.09	3.52	0.72	17.51	#NULL!	0.06	#NULL!	368.52	142.59	0.24	5.55	482.13	0	21
4	15	1	67	2	D	1	2	2.74	29.63	#NULL!	#NULL!	1.06	21.76	#NULL!	#NULL!	21.87	#NULL!	0.77	34.58	1.48	15.38	7.53	#NULL!	0.43	1.58	3.76	#NULL!	261.53	335.51	0.93	15.34	917.61	8	16
4	15	1	67	2	D	1	6	3.12	28.26	#NULL!	#NULL!	11.67	23.84	#NULL!	0.28	12.78	#NULL!	0.57	14.08	2.5	13.58	9.39	#NULL!	0.23	1.58	2.44	#NULL!	427.99	326.47	31.02	16.72	365.63	4	16
4	15	1	67	2	D	1	9	2.25	20.44	#NULL!	#NULL!	17.39	32.1	0.31	#NULL!	15.49	#NULL!	0.7	12.16	2.96	8.86	10.7	#NULL!	0.23	0.87	2.44	#NULL!	200.47	177.31	0.93	9.52	236.98	6	17
4	15	1	67	2	D	1	15	2.14	29.92	#NULL!	#NULL!	7.02	40.29	#NULL!	0.12	25.53	#NULL!	1.04	14.53	0.89	9.2	6.24	#NULL!	0.65	1.34	1.69	#NULL!	236.39	319	0.93	13.31	282.34	5	17
4	16	2	24	2	D	2	6	2.41	28.15	#NULL!	#NULL!	3.54	23.75	#NULL!	#NULL!	11.55	#NULL!	0.57	9.29	#NULL!	5.01	7.53	#NULL!	0.23	#NULL!	0.35	#NULL!	760.72	294.91	2.6	29.72	1296.99	6	16
4	16	2	24	2	D	2	8	1.55	37.13	8.53	50.07	6.2	26.71	0.02	#NULL!	#NULL!	#NULL!	1.59	5.24	5.49	2.69	6.97	9.14	8.02	#NULL!	0.96	#NULL!	608.02	205.36	3.83	25.57	653.57	8	#NULL!
4	16	2	24	2	D	2	14	2.2	40.53	6.39	48.99	7.02	23.75	#NULL!	#NULL!	#NULL!	#NULL!	1.12	5.23	5.35	1.83	2.93	#NULL!	2.78	#NULL!	0.35	0.25	579.47	198.83	2	22.04	832.15	8	#NULL!
4	17	1	64	2	D	2	1	2.03	17.93	#NULL!	#NULL!	6.22	19.68	1.9	1.54	6.34	#NULL!	0.75	3.51	2.73	4.22	4.22	#NULL!	1.58	2.3	4.4	#NULL!	18.45	93.62	2.6	23.85	172.1	7	16
4	17	1	64	2	D	2	2	1.92	33.9	#NULL!	#NULL!	5.08	21.76	0.85	0.7	6.83	#NULL!	0.7	5.23	1.48	6.66	5.5	#NULL!	1.34	2.3	5.69	#NULL!	35.36	174.96	9.4	6.86	136.48	7	16
4	17	1	64	2	D	2	5	2.41	48.8	#NULL!	#NULL!	4.92	11.28	2.94	#NULL!	6.83	#NULL!	0.65	6.34	2.96	6.92	5.32	#NULL!	0.33	1.58	4.72	#NULL!	86.47	310.98	29.99	8.65	244.37	5	16
4	18	2	43	2	C	1	2	23.55	51.49	33.32	89.88	18.06	144.25	3.35	13.81	#NULL!	#NULL!	4.38	93.57	14.4	23.79	26.73	76.58	32.63	#NULL!	18.53	9.28	408.02	369.48	12.7	72.35	505.05	#NULL!	#NULL!
4	18	2	43	2	C	1	5	31.24	65.5	26.43	72.19	12.64	127.54	#NULL!	3.38	#NULL!	#NULL!	4	70.99	16.03	33.73	6.22	35.83	26.69	#NULL!	18.16	10.02	664.25	538.39	13.9	73.97	997.37	5	13
4	18	2	43	2	C	1	6	34.57	72.26	40.46	134.99	26.54	193.71	4.61	9.49	#NULL!	#NULL!	6.42	84.06	25.92	30.02	14.6	115.19	41.72	#NULL!	20.32	19.94	557.94	382.4	19.11	83.27	756.57	2	13
4	18	2	43	2	C	1	7	31.85	85.03	41.7	150.96	33.78	240.15	10.9	12.6	26.42	#NULL!	7.07	82.36	29.73	33.84	14.9	136.93	35.25	4.16	17.44	19.25	699.74	463.08	20.94	63.86	1472.19	3	13
4	18	2	43	2	C	1	13	30.03	61.95	30.33	86.49	21.09	140.12	1.63	7.87	#NULL!	#NULL!	5.12	15.49	21.68	14.92	2.93	89.5	23.34	#NULL!	9.2	11.84	1042.54	292.93	10.76	58.42	3171.76	0	17
4	18	2	43	2	C	1	20	20.4	61.38	21.13	64.49	15.39	92.21	#NULL!	2.62	#NULL!	#NULL!	4.56	9.53	9.62	10.94	11.69	29.48	20.64	#NULL!	5.2	7.78	566.49	241.11	6.86	52.63	806.04	0	19
4	19	2	55	2	D	2	6	2.39	34.99	#NULL!	#NULL!	11.49	21.06	#NULL!	#NULL!	#NULL!	#NULL!	0.81	35.96	#NULL!	10.41	8.43	#NULL!	2.76	#NULL!	4.54	4.38	425.24	200.75	2.98	30.53	696.46	10	11
4	19	2	55	2	D	2	7	2.57	55.58	#NULL!	#NULL!	31.69	19.19	#NULL!	#NULL!	#NULL!	#NULL!	1.06	15.57	#NULL!	8.62	5.1	#NULL!	5.06	#NULL!	3.87	8.59	618.75	176.63	2.14	21.12	573.5	10	12
4	19	2	55	2	D	2	8	0.54	51.23	6.39	28.95	11.09	23.75	#NULL!	#NULL!	#NULL!	#NULL!	1.06	37.89	#NULL!	9.34	5.47	#NULL!	0.12	#NULL!	10.33	1.59	407.36	92.66	20.33	22.94	487.96	9	12
4	19	2	55	2	D	2	12	3.7	90.19	8.53	53.27	7.83	25.46	0.27	#NULL!	#NULL!	#NULL!	1.03	9.29	4.91	12.44	2.95	34.55	5.2	#NULL!	4.54	0.74	988.42	278.99	20.94	43.79	499	6	12
4	19	2	55	2	D	2	20	2.68	96.33	0.23	4.62	8.85	1.36	#NULL!	#NULL!	#NULL!	#NULL!	0.94	0.31	#NULL!	11.37	5.91	#NULL!	3.93	#NULL!	0.65	#NULL!	903.12	285.28	2.6	27.68	1093.64	0	10
4	20	2	45	2	D	2	4	4.58	97.21	9.17	55.43	8.48	56.77	5.64	13.62	11.14	7.29	1.64	8.18	6.15	6.16	3.77	83.96	8.93	3.57	12.43	4.86	66.84	117.69	13.91	25.76	271.29	10	19
4	20	2	45	2	D	2	5	2.35	30.68	3.39	19.14	2.32	10.51	0.43	9.17	#NULL!	#NULL!	1.26	18.77	2.8	1.98	2.91	22.87	4.26	#NULL!	3.6	1.01	57.82	42.12	6.41	15.57	388.11	8	20
4	20	2	45	2	D	2	6	2.3	35.94	2.17	11.91	2	8.6	#NULL!	7.72	#NULL!	1.83	1.22	11.61	5.91	4.32	18.48	#NULL!	3.97	#NULL!	1.78	0.28	71.55	85.24	6.41	13.95	413.19	10	21
5	1	2	54	2	C	1	1	2.92	82.25	6.72	#NULL!	11.38	24.56	6.1	10.06	#NULL!	29.7	0.58	12.62	#NULL!	104.59	13.08	49.1	6.79	11.47	15.1	59.78	1093.3	357.56	12.88	30.35	5784.35	5	17
5	1	2	54	2	C	1	11	4.58	117.08	15.4	5.74	14.32	75.31	4.24	6.14	#NULL!	22.89	1.02	25.37	8.93	64.45	14.19	31.98	5.61	1.27	13.12	51.67	385.3	472.72	9	42.9	197.69	0	#NULL!
5	1	2	54	2	C	1	18	3.73	81.13	6.72	#NULL!	3.91	8.42	1.78	7.51	#NULL!	9.46	0.68	17.9	#NULL!	130.26	11.69	39.82	4.58	8.16	9.98	41.99	299.45	344.65	8.94	9.01	515.99	0	#NULL!
5	2	1	#NULL!	2	D	2	6	12.44	146.49	2.42	#NULL!	3.91	102.87	1.22	#NULL!	#NULL!	#NULL!	0.68	2598.69	#NULL!	19.19	48.47	#NULL!	6.26	#NULL!	5.72	1.12	683.2	536.99	6.25	18.37	2963.99	7	15
5	2	1	#NULL!	2	D	2	11	14.31	108.52	5.77	#NULL!	17.39	131.74	1.5	#NULL!	#NULL!	#NULL!	2.63	3052.07	#NULL!	17.3	5.84	#NULL!	3.16	#NULL!	4.77	3.29	670.77	618.49	5.41	16.14	2963.99	0	15
5	3	2	21	2	C	2	3	2.02	36.66	#NULL!	#NULL!	3.75	10.51	1.81	14.68	52.25	#NULL!	1.63	62.99	22.46	2.44	14.98	#NULL!	4.12	9.47	13.5	#NULL!	441.26	64.66	61.24	40.43	2007.91	7	15
5	3	2	21	2	C	2	4	2.63	16.8	#NULL!	18.37	5.17	8.6	1.81	14.51	63.59	#NULL!	1.24	3.8	15.78	10.94	6.49	#NULL!	4.12	7.25	7.39	#NULL!	100.81	20.39	55.41	27.64	657.78	6	15
5	3	2	21	2	C	2	12	2.92	40.95	4.6	13.97	0.94	9.47	4.1	0.34	44.89	#NULL!	2.36	6.56	3.94	4.93	7.5	28.86	2.38	#NULL!	4.28	#NULL!	595.44	173.84	20.33	39.94	784.66	7.5	#NULL!
5	3	2	21	2	C	2	19	4.01	19.27	5.1	24.56	4.06	19.19	8.45	1.99	50.25	#NULL!	2.77	4.42	11.83	4.09	9.06	57.1	4.07	0.73	4.77	1.67	394.05	100.41	59.14	51.41	723.27	#NULL!	#NULL!
5	4	2	47	2	C	2	5	7.41	52.87	#NULL!	#NULL!	0.39	4.76	#NULL!	13.44	418.89	#NULL!	1.7	37.49	#NULL!	33.6	13.69	#NULL!	5.06	4.2	12.03	#NULL!	751.82	401.47	30.05	50.58	5651.29	8	15
5	4	2	47	2	C	2	9	9.56	48.04	#NULL!	46.01	2.56	21.75	#NULL!	13.8	635.75	#NULL!	3.48	85.33	12.31	19.47	11.5	#NULL!	7	4.2	13.5	#NULL!	1209.68	467.13	53.16	55.63	2351.56	8	15
5	4	2	47	2	C	2	3	7.18	37.98	#NULL!	51.53	10.65	18.03	#NULL!	14.16	361.39	#NULL!	1.63	196.04	#NULL!	46.84	39.87	#NULL!	6.26	4.2	14.94	#NULL!	596.53	408.32	33.62	48.75	2963.99	6	15
5	5	2	28	2	D	2	5	4.13	78.08	3.04	29.55	3.45	32.7	9.01	3.05	68.16	0.5	4.8	4.94	16.29	3.94	16.04	36.6	8.99	6.22	10	4.05	100.93	70.48	18.65	21.76	194.52	7	18
5	5	2	28	2	D	2	7	2.94	88.95	1.53	29.55	4.77	19.47	5.97	1.92	48.6	#NULL!	4.28	5.01	10.67	4.09	12.11	23.57	6.31	3.53	5.81	2.3	447.67	70.71	31.02	11.15	2600.94	7	18
5	5	2	28	2	D	2	9	2.63	49.82	0.37	12.41	1.96	19.47	2	1.15	76.72	#NULL!	3.99	17.14	#NULL!	7.39	15.33	10.69	3.83	3.27	5.37	2.05	983.43	147.08	27.11	8.23	5784.35	6	18
5	5	2	28	2	D	2	15	13.52	52.44	10.87	62.12	14.52	139.23	19.85	10.4	164.76	20.39	7.29	22.91	38.45	8.17	44.37	112.51	26.33	12.75	17.78	16.75	683.39	161.26	59.14	74.8	858.4	6	#NULL!
5	5	2	28	2	D	2	21	3.8	26.69	1.53	13.3	11.67	26.71	3.44	1.76	99.95	#NULL!	4.36	8.29	3.5	6.78	12.83	24.75	7.06	4.12	5.52	9.95	572.07	144.68	64.76	10.2	515.99	5	#NULL!
5	6	2	59	2	C	1	1	2.11	13.06	#NULL!	33.51	0.59	7.21	#NULL!	5.78	19.34	#NULL!	1.23	1.8	#NULL!	4.65	2.95	#NULL!	2.26	#NULL!	1.09	1.04	68.39	120.68	29.99	18.7	169.02	0	16
5	6	2	59	2	C	1	2	2.28	23.92	#NULL!	34.36	1.86	8.56	#NULL!	5.78	17.85	#NULL!	1.23	1.8	#NULL!	1.72	5.15	#NULL!	2.26	1.82	9.42	1.39	76.94	56.04	9.4	23.43	102.31	8	16
5	6	2	59	2	C	1	3	3.16	56.02	#NULL!	30.9	2.34	11.23	#NULL!	8.42	17.48	#NULL!	1.26	4.02	#NULL!	1.72	16.23	#NULL!	1.63	1.82	9.42	1.88	390.92	187.9	29.99	29.63	210.45	8	16
5	6	2	59	2	C	1	16	4.01	37.45	4.48	33.76	2.8	21.06	5.48	2.39	26.11	#NULL!	2.15	15.92	5.89	5.42	13.61	44.03	2.57	#NULL!	5.26	1.14	714.85	241.87	20.33	42.17	1214.35	8	16
5	7	2	67	2	C	1	4	3.57	57.74	#NULL!	2.63	2.34	7.33	#NULL!	2.25	59.15	6.76	1.37	9.8	#NULL!	33.75	13.08	34.63	2.45	0.49	6.63	13.26	425.07	295.66	61.24	33.89	676.94	6	10
5	7	2	67	2	C	1	5	3.28	55.27	#NULL!	2.79	2.8	9.22	#NULL!	2.22	34.58	4.75	1.37	8.98	#NULL!	28.9	7.5	23.24	2.62	0.42	6.59	3.61	280.13	193.29	12.7	14.11	417.79	5	10
5	7	2	67	2	C	1	10	4.42	80.36	#NULL!	5.01	2.09	23.99	0.29	2.49	40.58	7.02	1.75	12.8	#NULL!	9.89	2.91	43.73	2.94	1.04	3.1	#NULL!	573.19	352.32	0.93	29.51	1075.33	5	12
5	7	2	67	2	C	1	18	3.37	20.44	#NULL!	1.37	1.06	22.17	#NULL!	2.37	54.15	7.7	1.75	27.77	#NULL!	4.13	6.97	45.72	2.73	0.76	2.7	#NULL!	272.85	143.18	0.93	18.82	564.84	2	12
5	8	2	31	2	C	1	4	2.48	15.08	1.54	9.05	2.99	7.36	2.6	#NULL!	18.79	#NULL!	0.68	4.38	10.66	1.95	76.26	13.32	2.68	2.52	6.88	2.25	213.18	110.26	21.1	13.76	149.71	9	17
5	8	2	31	2	C	1	5	3.12	17.49	2.02	12.05	4.93	17.48	4.94	#NULL!	31.56	#NULL!	0.95	5.24	17.11	4.99	87.75	17.19	4.52	4.45	12.04	2.52	386.66	203.95	32.9	26.54	207.47	7	17
5	8	2	31	2	C	1	7	3.85	26.63	1.41	62.6	2.99	16.96	4	#NULL!	19.4	#NULL!	0.81	13.24	13.01	5.57	86.48	11.35	3.48	4.18	7.81	2.71	587.1	385.28	36.07	25.63	124.29	4	17
5	8	2	31	2	C	1	13	2.01	16.5	#NULL!	80.38	2.09	24.31	3.62	1.15	42.51	#NULL!	4.21	6.28	#NULL!	7.44	11.03	7.22	3.17	3.95	3.78	#NULL!	445.46	159.17	32.9	23.85	182.31	4	18
5	8	2	31	2	C	1	20	3.15	33.82	0.47	76.54	0.01	24.31	6.14	2.56	38.69	#NULL!	4.96	6.82	5.75	9.58	17.47	18.87	5.22	5.16	5.23	1.29	357.86	206.52	29.13	1.46	245.48	5	18
5	9	2	63	2	D	2	1	0.82	28.92	3.84	#NULL!	2.17	10.65	2.71	#NULL!	45.49	#NULL!	2.04	3.6	#NULL!	3.94	10.09	11.9	2.76	#NULL!	3.95	#NULL!	120.08	148.26	5.41	23.85	197.69	8	18
5	9	2	63	2	D	2	3	0.95	20.44	3.84	#NULL!	2.17	9.47	1.57	#NULL!	44.89	#NULL!	1.83	18.77	#NULL!	14.78	15.84	11.9	2.2	#NULL!	4.28	#NULL!	106.2	145.33	2.98	29.5	121.56	6	18
5	9	2	63	2	D	2	4	1.07	20.28	3.59	2.46	0.94	10.65	1.57	#NULL!	27.42	#NULL!	1.99	6.94	#NULL!	6.3	12.12	1.21	1.82	#NULL!	5.59	#NULL!	107.3	191.32	30.05	23.85	157.08	6	18
5	9	2	63	2	D	2	8	1.8	36.84	3.78	6	2.38	14.26	0.99	#NULL!	36.33	#NULL!	1.93	12.64	#NULL!	5.96	6.97	1.21	1.09	#NULL!	4.28	#NULL!	347.94	248.66	31.02	28.46	296.19	8	18
5	9	2	63	2	D	2	11	1.68	9.18	3.46	2.46	1.55	11.85	2.14	#NULL!	141.58	#NULL!	2.25	12.3	#NULL!	6.77	5.91	13.44	0.35	#NULL!	3.28	#NULL!	251.35	170.12	29.13	18.7	211.33	9	19
5	9	2	63	2	D	2	18	2.4	10.62	4.1	13.97	3.43	14.26	3.27	#NULL!	37.58	#NULL!	2.67	22.89	#NULL!	4.39	6.97	14.94	3.51	#NULL!	3.28	#NULL!	449.96	198.48	55.41	14.13	365.12	7	19
5	10	2	46	2	C	2	2	2.68	59.02	0.69	#NULL!	24.69	9.36	2.15	#NULL!	58.56	#NULL!	0.76	2.99	3.95	3.05	59.4	205.3	1.68	0.73	9.85	3	163.28	172.96	81.12	15.05	256.14	#NULL!	#NULL!
5	10	2	46	2	C	2	3	2.95	84.71	0.54	#NULL!	18.61	10.87	1.92	#NULL!	35.94	#NULL!	0.75	4.7	3.19	9.37	67.23	188.36	1.84	0.73	9.18	2.81	197.14	290.76	80.09	19.69	111.38	5	14
5	10	2	46	2	C	2	4	5.45	145.45	0.84	#NULL!	26.07	11.37	2.45	#NULL!	34.19	#NULL!	0.95	14.24	3.19	13.34	82.66	198.69	1.92	1.79	10.52	2.52	1257.83	775.99	87.59	45.56	671.39	9	14
5	10	2	46	2	C	2	11	4.17	53.05	0.92	8.65	8.65	22.62	0.92	2.37	65.46	6.67	2.18	0.33	#NULL!	5.29	1.98	78.83	3.93	1.19	4.56	#NULL!	460.75	219.27	29.99	8.74	1387.16	8	14
5	10	2	46	2	C	2	18	2.86	28.92	#NULL!	3.54	10.65	12.04	1.15	2.25	53.67	5	1.49	3.62	#NULL!	4.65	10.7	86.45	2.9	1.33	3.32	#NULL!	275.95	109.24	2.98	18.7	1206.91	#NULL!	#NULL!
5	11	2	42	2	C	2	8	3.93	46.01	3.21	49.79	12.34	47.68	6.85	4.76	33.32	#NULL!	1.3	13.52	20.72	9.89	137.51	41.55	11.58	8.88	13.95	5.02	581.64	305.98	59.45	38.61	151.08	4	17
5	12	2	50	2	C	1	7	2.31	247	11	15.41	93.79	40.87	16.86	64.28	181.32	#NULL!	1.33	34.99	81.75	60.87	1.98	485.71	6.15	#NULL!	51.19	42.12	615.81	415.22	150.38	52.23	333.48	#NULL!	16
5	12	2	50	2	C	1	8	2.45	60.7	1.39	14.11	18.66	13.87	2.24	7.36	44.17	#NULL!	1.38	15.56	56.4	7.71	21.37	145.22	2.93	4.68	15.94	5.18	495.24	225	83.87	38.56	387.96	8	16
5	12	2	50	2	C	1	11	6.49	118.46	26.34	61.44	25.92	107.2	19.54	26.26	91.81	117.24	1.53	13.99	66.22	16	108.32	258.24	9.2	20.08	37.6	15.01	496.44	242.69	93.81	112.25	718.65	7	16
5	12	2	50	2	C	1	12	1.94	173.18	0.38	3.95	65.07	7.21	1.7	11.38	59.5	#NULL!	1.33	5.78	102.56	24.5	12.83	121.98	3.39	3.17	19.1	29.76	655.79	448.92	131.71	36.88	882.16	8	16
5	12	2	50	2	C	1	13	2.54	112.9	#NULL!	11.31	16.78	7.21	#NULL!	4.81	39.23	#NULL!	1.28	3.68	66.57	8.43	13.58	87.76	2.55	1.82	12.9	3.15	720.06	392.4	68.94	26.63	731.33	5	16
5	12	2	50	2	C	1	14	1.7	84.67	11.9	11.02	29.46	49.34	10.33	7.95	123.19	29.3	0.16	13.67	17.05	12.42	34.2	106.42	13.71	2.11	9.15	9.81	442.04	251.54	67.8	52.35	338.63	#NULL!	#NULL!
5	13	2	45	2	D	1	5	2.71	39.96	#NULL!	19.31	0.05	86.71	12.86	#NULL!	60.84	38.87	2.49	20.13	12.08	17.64	23.44	85.01	0.43	28.87	9.2	#NULL!	480.58	249.52	24.4	17.78	940.74	10	21
5	13	2	45	2	D	1	11	14.24	65.65	6.88	62.02	61.16	296.39	44.35	12.62	246.04	15.23	7.05	33.87	21.46	24.61	58.69	332.45	20.23	33.82	19.98	8.06	1873.47	394.3	57.24	78.14	495.83	8.5	21
5	14	2	49	2	D	2	13	2.94	44.23	2.19	7.22	0.02	15.61	0.74	1.23	#NULL!	#NULL!	4.56	0.45	#NULL!	2.59	3.96	4.85	19.98	#NULL!	0.06	#NULL!	117.34	70.66	1.72	3.27	170.11	3.5	21
5	14	2	49	2	D	2	19	3.34	48.68	1.54	#NULL!	0.02	14.27	#NULL!	1.23	#NULL!	#NULL!	4.36	1.26	#NULL!	3.09	3.52	0.72	17.51	#NULL!	0.06	#NULL!	368.52	142.59	0.24	5.55	482.13	0	21
5	15	1	67	2	D	1	2	2.74	29.63	#NULL!	#NULL!	1.96	21.76	#NULL!	#NULL!	21.87	#NULL!	0.77	34.58	1.48	15.38	7.53	#NULL!	0.43	1.58	3.76	#NULL!	261.53	335.51	0.93	15.34	917.61	8	16
5	15	1	67	2	D	1	6	3.12	28.26	#NULL!	#NULL!	4.93	23.84	#NULL!	0.28	12.78	#NULL!	0.57	14.08	2.5	13.58	9.39	#NULL!	0.23	1.58	2.44	#NULL!	427.99	326.47	6.41	16.72	365.63	4	16
5	15	1	67	2	D	1	9	2.25	20.44	#NULL!	#NULL!	10.65	32.1	0.31	#NULL!	15.49	#NULL!	0.7	12.16	2.96	8.86	10.7	#NULL!	0.23	0.87	2.44	#NULL!	200.47	177.31	9	9.52	236.98	6	17
5	15	1	67	2	D	1	15	2.14	29.92	#NULL!	#NULL!	5.08	40.29	#NULL!	0.12	25.53	#NULL!	1.04	14.53	0.89	9.2	6.24	#NULL!	0.65	1.34	1.69	#NULL!	236.39	319	0.93	13.31	282.34	5	17
5	16	2	24	2	D	2	6	2.41	28.15	#NULL!	#NULL!	3.54	24.31	#NULL!	#NULL!	11.55	#NULL!	0.57	9.53	#NULL!	5.01	12.83	#NULL!	0.65	#NULL!	0.35	#NULL!	760.72	294.91	2.6	29.72	1296.99	6	16
5	16	2	24	2	D	2	8	1.55	37.13	8.53	50.07	6.2	75.31	0.02	#NULL!	#NULL!	#NULL!	1.59	9.53	5.49	2.69	48.47	9.14	8.02	#NULL!	0.96	#NULL!	608.02	205.36	3.83	25.57	653.57	8	#NULL!
5	16	2	24	2	D	2	14	2.2	40.53	6.39	48.99	7.02	15.61	#NULL!	#NULL!	#NULL!	#NULL!	1.12	1.8	5.35	1.83	5.84	#NULL!	2.78	#NULL!	0.96	0.25	579.47	198.83	2	22.04	832.15	8	#NULL!
5	17	1	64	2	D	2	1	2.03	17.93	#NULL!	#NULL!	6.22	19.68	1.9	1.54	6.34	#NULL!	0.75	3.51	2.73	4.22	4.22	#NULL!	1.58	2.3	4.4	#NULL!	18.45	93.62	61.24	28.46	172.1	7	16
5	17	1	64	2	D	2	2	1.92	33.9	#NULL!	#NULL!	5.08	21.76	0.85	0.7	6.83	#NULL!	0.7	5.23	1.48	6.66	5.5	#NULL!	1.34	2.3	5.69	#NULL!	35.36	174.96	1.72	6.86	136.48	7	16
5	17	1	64	2	D	2	5	2.41	48.8	#NULL!	#NULL!	4.92	11.28	2.94	#NULL!	6.83	#NULL!	0.65	6.34	2.96	6.92	5.32	#NULL!	0.33	1.58	4.72	#NULL!	86.47	310.98	9	8.65	244.37	5	16
5	18	2	43	2	C	1	2	23.55	51.49	33.32	89.88	18.06	144.25	3.35	13.81	#NULL!	#NULL!	4.38	93.57	14.4	23.79	26.73	76.58	32.63	#NULL!	18.53	9.28	408.02	369.48	12.7	72.35	505.05	#NULL!	#NULL!
5	18	2	43	2	C	1	5	31.24	65.5	26.43	72.19	12.64	127.54	#NULL!	3.38	#NULL!	#NULL!	4	70.99	16.03	33.73	6.22	35.83	26.69	#NULL!	18.16	10.02	664.25	538.39	13.9	73.97	997.37	5	13
5	18	2	43	2	C	1	6	34.57	72.26	40.46	134.99	26.54	193.71	4.61	9.49	#NULL!	#NULL!	6.42	84.06	25.92	30.02	14.6	115.19	41.72	#NULL!	20.32	19.94	557.94	382.4	19.11	83.27	756.57	2	13
5	18	2	43	2	C	1	7	31.85	85.03	41.7	150.96	33.78	240.15	10.9	12.6	26.42	#NULL!	7.07	82.36	29.73	33.84	14.9	136.93	35.25	4.16	17.44	19.25	699.74	463.08	20.94	63.86	1472.19	3	13
5	18	2	43	2	C	1	13	30.03	61.95	30.33	86.49	21.09	140.12	1.63	7.87	#NULL!	#NULL!	5.12	15.49	21.68	14.92	2.93	89.5	23.34	#NULL!	9.2	11.84	1042.54	292.93	10.76	58.42	3171.76	0	17
5	18	2	43	2	C	1	20	20.4	61.38	21.13	64.49	15.39	92.21	#NULL!	2.62	#NULL!	#NULL!	4.56	9.53	9.62	10.94	11.69	29.48	20.64	#NULL!	5.2	7.78	566.49	241.11	6.86	52.63	806.04	0	19
5	19	2	55	2	D	2	6	2.39	34.99	#NULL!	#NULL!	11.49	7.21	#NULL!	#NULL!	#NULL!	#NULL!	0.81	35.96	#NULL!	10.41	8.43	#NULL!	0.35	#NULL!	4.54	4.38	425.24	200.75	2.98	30.53	696.46	10	11
5	19	2	55	2	D	2	7	2.57	55.58	#NULL!	#NULL!	31.69	25.46	#NULL!	#NULL!	#NULL!	#NULL!	1.06	15.57	#NULL!	8.62	5.1	#NULL!	5.2	#NULL!	3.87	8.59	618.75	176.63	2.14	21.12	573.5	10	12
5	19	2	55	2	D	2	8	0.54	51.23	6.39	28.95	11.09	23.75	#NULL!	#NULL!	#NULL!	#NULL!	1.06	37.89	#NULL!	9.34	5.47	#NULL!	0.12	#NULL!	10.33	1.59	407.36	92.66	6.86	22.94	487.96	9	12
5	19	2	55	2	D	2	12	3.7	90.19	8.53	53.27	7.83	25.46	0.27	#NULL!	#NULL!	#NULL!	1.03	9.29	4.91	12.44	2.95	34.55	5.2	#NULL!	4.54	0.74	988.42	278.99	19.11	43.79	499	6	12
5	19	2	55	2	D	2	20	2.3	96.33	0.23	4.62	8.85	1.36	#NULL!	#NULL!	#NULL!	#NULL!	0.94	0.31	#NULL!	11.37	108.32	#NULL!	5.61	#NULL!	0.65	#NULL!	903.12	285.28	2.14	27.68	1093.64	0	10
5	20	2	45	2	D	2	4	4.58	97.21	9.17	55.43	8.48	56.77	5.64	13.62	11.14	7.29	1.64	8.18	6.15	6.16	3.77	83.96	8.93	3.57	12.43	4.86	66.84	117.69	13.91	25.76	271.29	10	19
5	20	2	45	2	D	2	5	2.35	30.68	3.39	19.14	2.32	17.48	0.43	9.17	#NULL!	#NULL!	1.26	15.92	2.8	1.98	2.91	22.87	4.26	#NULL!	3.6	1.01	57.82	42.12	6.41	15.57	388.11	8	20
5	20	2	45	2	D	2	6	2.3	35.94	2.17	11.91	2	23.84	#NULL!	7.72	#NULL!	1.83	1.22	11.61	5.91	4.32	18.48	#NULL!	3.97	#NULL!	1.78	0.28	71.55	85.24	6.41	13.95	413.19	10	21
6	1	2	54	2	C	1	1	2.74	82.25	6.72	#NULL!	11.38	24.56	6.1	10.06	#NULL!	29.7	0.58	12.62	#NULL!	104.59	13.08	49.1	6.79	11.47	15.1	59.78	1093.3	357.56	12.88	30.35	5784.35	5	17
6	1	2	54	2	C	1	11	6.49	117.08	15.4	5.74	14.32	75.31	4.24	6.14	#NULL!	22.89	1.02	25.37	8.93	64.45	14.19	31.98	5.61	1.27	13.12	51.67	385.3	472.72	9	42.9	499	0	#NULL!
6	1	2	54	2	C	1	18	3.73	81.13	6.72	#NULL!	3.91	8.42	1.78	7.51	#NULL!	9.46	0.68	17.9	#NULL!	130.26	11.69	39.82	4.58	8.16	9.98	41.99	299.45	344.65	8.94	9.01	5784.35	0	#NULL!
6	2	1	#NULL!	2	D	2	6	12.44	146.49	2.42	#NULL!	3.91	102.87	1.22	#NULL!	#NULL!	#NULL!	0.68	2598.69	#NULL!	19.19	48.47	#NULL!	1.82	#NULL!	5.72	1.12	683.2	536.99	6.25	18.37	5784.35	7	15
6	2	1	#NULL!	2	D	2	11	14.31	108.52	5.77	#NULL!	17.39	131.74	1.5	#NULL!	#NULL!	#NULL!	2.63	3052.07	#NULL!	17.3	5.84	#NULL!	3.16	#NULL!	5.72	3.29	670.77	618.49	5.41	16.14	5784.35	0	15
6	3	2	21	2	C	2	3	2.02	36.66	#NULL!	#NULL!	3.75	10.51	1.81	14.68	52.25	#NULL!	1.63	62.99	22.46	2.44	14.98	#NULL!	4.12	9.47	13.5	#NULL!	441.26	64.66	61.24	40.43	2007.91	7	15
6	3	2	21	2	C	2	4	4.01	16.8	#NULL!	18.37	5.17	8.6	1.81	14.51	63.59	#NULL!	1.24	3.8	15.78	7.39	6.49	#NULL!	4.12	7.25	7.39	#NULL!	100.81	20.39	55.41	27.64	657.78	6	15
6	3	2	21	2	C	2	12	2.92	40.95	4.6	13.97	0.94	9.47	4.1	0.34	44.89	#NULL!	2.36	6.56	3.94	4.93	7.5	28.86	2.38	#NULL!	4.28	#NULL!	595.44	173.84	1.72	39.94	784.66	7.5	#NULL!
6	3	2	21	2	C	2	19	4.01	19.27	5.1	24.56	4.06	19.19	8.45	1.99	50.25	#NULL!	2.77	4.42	11.83	4.09	9.06	57.1	4.07	0.73	4.77	1.67	394.05	100.41	61.24	51.41	723.27	#NULL!	#NULL!
6	4	2	47	2	C	2	5	7.41	52.87	#NULL!	#NULL!	0.39	4.76	#NULL!	13.44	418.89	#NULL!	1.7	37.49	#NULL!	33.6	13.69	#NULL!	5.06	4.2	12.03	#NULL!	751.82	401.47	30.05	50.58	5651.29	8	15
6	4	2	47	2	C	2	9	9.56	48.04	#NULL!	46.01	2.56	21.75	#NULL!	13.8	635.75	#NULL!	3.48	85.33	12.31	19.47	11.5	#NULL!	7	4.2	13.5	#NULL!	1209.68	467.13	53.16	55.63	2351.56	8	15
6	4	2	47	2	C	2	3	7.18	37.98	#NULL!	51.53	2.17	18.03	#NULL!	14.16	361.39	#NULL!	1.63	196.04	#NULL!	46.84	39.87	#NULL!	6.26	4.2	14.94	#NULL!	596.53	408.32	33.62	48.75	2963.99	6	15
6	5	2	28	2	D	2	5	4.13	78.08	3.04	29.55	3.45	32.7	9.01	3.05	68.16	0.5	4.8	4.94	16.29	3.94	16.04	36.6	8.99	6.22	10	4.05	100.93	70.48	18.65	21.76	194.52	7	18
6	5	2	28	2	D	2	7	2.94	88.95	1.53	29.55	4.77	19.47	5.97	1.92	48.6	#NULL!	4.28	5.01	10.67	4.09	12.11	23.57	6.31	3.53	5.81	2.3	447.67	70.71	31.02	11.15	2600.94	7	18
6	5	2	28	2	D	2	9	2.63	49.82	0.37	12.41	1.96	19.47	2	1.15	76.72	#NULL!	3.99	17.14	#NULL!	7.39	15.33	10.69	3.83	3.27	5.37	2.05	983.43	147.08	27.11	8.23	5784.35	6	18
6	5	2	28	2	D	2	15	13.52	52.44	10.87	62.12	14.52	139.23	19.85	10.4	164.76	20.39	7.29	22.91	38.45	8.17	44.37	112.51	26.33	12.75	17.78	16.75	683.39	161.26	59.14	74.8	858.4	6	#NULL!
6	5	2	28	2	D	2	21	3.8	26.69	1.53	13.3	11.67	26.71	3.44	1.76	99.95	#NULL!	4.36	8.29	3.5	6.78	12.83	24.75	7.06	4.12	5.52	9.95	572.07	144.68	64.76	10.2	515.99	5	#NULL!
6	6	2	59	2	C	1	1	2.11	13.06	#NULL!	33.51	0.59	7.21	#NULL!	5.78	19.34	#NULL!	1.23	1.8	#NULL!	14.78	12.12	#NULL!	2.26	#NULL!	1.09	1.04	68.39	120.68	6.25	18.7	169.02	0	16
6	6	2	59	2	C	1	2	2.28	23.92	#NULL!	34.36	1.86	8.56	#NULL!	5.78	17.85	#NULL!	1.23	1.8	#NULL!	6.77	5.15	#NULL!	2.26	1.82	9.42	1.39	76.94	56.04	9.4	23.43	102.31	8	16
6	6	2	59	2	C	1	3	3.16	56.02	#NULL!	30.9	2.34	11.23	#NULL!	8.42	17.48	#NULL!	1.26	4.02	#NULL!	1.72	16.23	#NULL!	1.63	1.82	9.42	1.88	390.92	187.9	29.99	29.63	210.45	8	16
6	6	2	59	2	C	1	16	4.01	37.45	4.48	33.76	2.8	21.06	5.48	2.39	26.11	#NULL!	2.15	15.92	5.89	5.42	13.61	44.03	2.57	#NULL!	5.26	1.14	714.85	241.87	20.33	42.17	1214.35	8	16
6	7	2	67	2	C	1	4	3.57	57.74	#NULL!	2.63	2.38	7.33	#NULL!	2.25	59.15	6.76	1.37	9.8	#NULL!	33.75	3.52	34.63	2.45	0.49	6.63	13.26	425.07	295.66	9	33.89	676.94	6	10
6	7	2	67	2	C	1	5	3.28	55.27	#NULL!	2.79	17.39	9.22	#NULL!	2.22	34.58	4.75	1.37	8.98	#NULL!	28.9	12.12	23.24	2.62	0.42	6.59	3.61	280.13	193.29	57.24	14.11	417.79	5	10
6	7	2	67	2	C	1	10	4.42	80.36	#NULL!	5.01	2.09	23.99	0.29	2.49	40.58	7.02	1.75	12.8	#NULL!	9.89	14.19	43.73	2.94	1.04	3.1	#NULL!	573.19	352.32	21.1	29.51	1075.33	5	12
6	7	2	67	2	C	1	18	3.37	20.44	#NULL!	1.37	1.06	22.17	#NULL!	2.37	54.15	7.7	1.75	27.77	#NULL!	4.13	6.97	45.72	2.73	0.76	2.7	#NULL!	272.85	143.18	3.83	18.82	564.84	2	12
6	8	2	31	2	C	1	4	2.48	15.08	1.54	9.05	2.99	7.36	2.6	#NULL!	18.79	#NULL!	0.68	4.38	10.66	1.95	76.26	13.32	2.68	2.52	6.88	2.25	213.18	110.26	21.1	13.76	149.71	9	17
6	8	2	31	2	C	1	5	3.12	17.49	2.02	12.05	4.93	17.48	4.94	#NULL!	31.56	#NULL!	0.95	5.24	17.11	4.99	87.75	17.19	4.52	4.45	12.04	2.52	386.66	203.95	32.9	26.54	207.47	7	17
6	8	2	31	2	C	1	7	3.85	26.63	1.41	62.6	2.99	16.96	4	#NULL!	19.4	#NULL!	0.81	13.24	13.01	5.57	86.48	11.35	3.48	4.18	7.81	2.71	587.1	385.28	36.07	25.63	124.29	4	17
6	8	2	31	2	C	1	13	2.01	16.5	#NULL!	80.38	0.94	24.31	3.62	1.15	42.51	#NULL!	4.21	6.28	#NULL!	7.44	11.03	7.22	3.17	3.95	3.78	#NULL!	445.46	159.17	61.24	22.04	182.31	4	18
6	8	2	31	2	C	1	20	3.15	33.82	0.47	76.54	0.01	24.31	6.14	2.56	38.69	#NULL!	4.96	6.82	5.75	9.58	17.47	18.87	5.22	5.16	5.23	1.29	357.86	206.52	29.13	1.46	245.48	5	18
6	9	2	63	2	D	2	1	0.82	23.92	3.84	#NULL!	2.17	10.65	2.71	#NULL!	45.49	#NULL!	2.04	3.6	#NULL!	3.94	10.09	11.9	2.76	#NULL!	3.95	#NULL!	120.08	148.26	61.24	23.85	197.69	8	18
6	9	2	63	2	D	2	3	0.95	19.27	3.84	#NULL!	2.17	9.47	1.57	#NULL!	44.89	#NULL!	1.83	18.77	#NULL!	14.78	15.84	11.9	2.2	#NULL!	4.28	#NULL!	106.2	145.33	61.24	29.5	121.56	6	18
6	9	2	63	2	D	2	4	1.07	20.28	3.59	2.46	0.94	10.65	1.57	#NULL!	27.42	#NULL!	1.99	6.94	#NULL!	6.3	12.12	1.21	1.82	#NULL!	5.59	#NULL!	107.3	191.32	18.65	23.85	157.08	6	18
6	9	2	63	2	D	2	8	1.8	36.84	3.78	6	2.38	14.26	0.99	#NULL!	36.33	#NULL!	1.93	12.64	#NULL!	5.96	6.97	1.21	1.09	#NULL!	4.28	#NULL!	347.94	248.66	31.02	28.46	296.19	8	18
6	9	2	63	2	D	2	11	1.68	9.18	3.46	2.46	1.55	11.85	2.14	#NULL!	141.58	#NULL!	2.25	12.3	#NULL!	6.77	5.91	13.44	0.35	#NULL!	3.28	#NULL!	251.35	170.12	1.72	16.14	211.33	9	19
6	9	2	63	2	D	2	18	2.4	10.62	4.1	13.97	3.43	14.26	3.27	#NULL!	37.58	#NULL!	2.67	22.89	#NULL!	4.39	6.97	14.94	3.51	#NULL!	3.28	#NULL!	449.96	198.48	61.24	14.13	365.12	7	19
6	10	2	46	2	C	2	2	2.68	59.02	0.69	#NULL!	24.69	9.36	2.15	#NULL!	58.56	#NULL!	0.76	2.99	3.95	3.05	59.4	205.3	1.68	0.73	9.85	3	163.28	172.96	81.12	15.05	256.14	#NULL!	#NULL!
6	10	2	46	2	C	2	3	2.95	84.71	0.54	#NULL!	18.61	10.87	1.92	#NULL!	35.94	#NULL!	0.75	4.7	3.19	9.37	67.23	188.36	1.84	0.73	9.18	2.81	197.14	290.76	80.09	19.69	111.38	5	14
6	10	2	46	2	C	2	4	5.45	145.45	0.84	#NULL!	26.07	11.37	2.45	#NULL!	34.19	#NULL!	0.95	14.24	3.19	13.34	82.66	198.69	1.92	1.79	10.52	2.52	1257.83	775.99	87.59	45.56	671.39	9	14
6	10	2	46	2	C	2	11	4.17	53.05	0.92	8.65	8.65	22.62	0.92	2.37	65.46	6.67	2.18	0.33	#NULL!	5.29	18.48	78.83	3.93	1.19	4.56	#NULL!	460.75	219.27	31.02	8.74	1387.16	8	14
6	10	2	46	2	C	2	18	2.86	28.92	#NULL!	3.54	10.65	12.04	1.15	2.25	53.67	5	1.49	3.62	#NULL!	4.65	12.12	86.45	2.9	1.33	3.32	#NULL!	275.95	109.24	31.02	13.95	1206.91	#NULL!	#NULL!
6	11	2	42	2	C	2	8	3.93	46.01	3.21	49.79	12.34	47.68	6.85	4.76	33.32	#NULL!	1.3	13.52	20.72	9.89	137.51	41.55	11.58	8.88	13.95	5.02	581.64	305.98	59.45	38.61	151.08	4	17
6	12	2	50	2	C	1	7	2.31	247	11	15.41	93.79	40.87	16.86	64.28	181.32	#NULL!	1.33	34.99	81.75	60.87	1.98	485.71	6.15	#NULL!	51.19	42.12	615.81	415.22	150.38	52.23	333.48	#NULL!	16
6	12	2	50	2	C	1	8	2.45	60.7	1.39	14.11	18.66	13.87	2.24	7.36	44.17	#NULL!	1.38	15.56	56.4	7.71	21.37	145.22	2.93	4.68	15.94	5.18	495.24	225	83.87	38.56	387.96	8	16
6	12	2	50	2	C	1	11	6.49	118.46	26.34	61.44	25.92	107.2	19.54	26.26	91.81	117.24	1.53	13.99	66.22	16	108.32	258.24	9.2	20.08	37.6	15.01	496.44	242.69	93.81	112.25	718.65	7	16
6	12	2	50	2	C	1	12	1.94	173.18	0.38	3.95	65.07	7.21	1.7	11.38	59.5	#NULL!	1.33	5.78	102.56	24.5	59.4	121.98	3.39	3.17	19.1	29.76	655.79	448.92	131.71	36.88	882.16	8	16
6	12	2	50	2	C	1	13	2.54	112.9	#NULL!	11.31	16.78	7.21	#NULL!	4.81	39.23	#NULL!	1.28	3.68	66.57	8.43	13.58	87.76	2.55	1.82	12.9	3.15	720.06	392.4	68.94	26.63	731.33	5	16
6	12	2	50	2	C	1	14	1.7	84.67	11.9	11.02	29.46	49.34	10.33	7.95	123.19	29.3	0.16	13.67	17.05	12.42	34.2	106.42	13.71	2.11	9.15	9.81	442.04	251.54	67.8	52.35	338.63	#NULL!	#NULL!
6	13	2	45	2	D	1	5	2.71	39.96	#NULL!	19.31	0.05	86.71	12.86	#NULL!	60.84	38.87	2.49	20.13	12.08	17.64	23.44	85.01	0.43	28.87	9.2	#NULL!	480.58	249.52	24.4	17.78	940.74	10	21
6	13	2	45	2	D	1	11	14.24	65.65	6.88	62.02	61.16	296.39	44.35	12.62	246.04	15.23	7.05	33.87	21.46	24.61	58.69	332.45	20.23	33.82	19.98	8.06	1873.47	394.3	57.24	78.14	495.83	8.5	21
6	14	2	49	2	D	2	13	2.94	44.23	2.19	7.22	0.02	15.61	0.74	1.23	#NULL!	#NULL!	4.38	0.45	#NULL!	2.59	3.96	4.85	19.98	#NULL!	0.06	#NULL!	117.34	70.66	1.72	3.27	170.11	3.5	21
6	14	2	49	2	D	2	19	3.34	48.68	1.54	#NULL!	0.02	14.27	#NULL!	1.23	#NULL!	#NULL!	3.99	1.26	#NULL!	3.09	3.52	0.72	17.51	#NULL!	0.06	#NULL!	368.52	142.59	0.24	5.55	482.13	0	21
6	15	1	67	2	D	1	2	2.74	29.63	#NULL!	#NULL!	0.01	21.76	#NULL!	#NULL!	21.87	#NULL!	0.77	34.58	1.48	15.38	7.53	#NULL!	0.43	1.58	3.76	#NULL!	261.53	335.51	12.7	15.34	917.61	8	16
6	15	1	67	2	D	1	6	3.12	28.26	#NULL!	#NULL!	1.86	23.84	#NULL!	0.28	12.78	#NULL!	0.57	14.08	2.5	13.58	9.39	#NULL!	0.23	1.58	2.44	#NULL!	427.99	326.47	19.11	16.72	365.63	4	16
6	15	1	67	2	D	1	9	2.25	20.44	#NULL!	#NULL!	2.38	32.1	0.31	#NULL!	15.49	#NULL!	0.7	12.16	2.96	8.86	10.7	#NULL!	0.23	0.87	2.44	#NULL!	200.47	177.31	24.4	9.52	236.98	6	17
6	15	1	67	2	D	1	15	2.14	29.92	#NULL!	#NULL!	2.17	40.29	#NULL!	0.12	25.53	#NULL!	1.04	14.53	0.89	9.2	6.24	#NULL!	0.65	1.34	1.69	#NULL!	236.39	319	0.93	13.31	282.34	5	17
6	16	2	24	2	D	2	6	4.42	28.15	#NULL!	#NULL!	3.54	19.19	#NULL!	#NULL!	11.55	#NULL!	0.57	1.26	#NULL!	5.01	14.19	#NULL!	4.12	#NULL!	0.35	#NULL!	760.72	294.91	2.6	29.72	1296.99	6	16
6	16	2	24	2	D	2	8	1.55	37.13	8.53	50.07	6.2	47.68	0.02	#NULL!	#NULL!	#NULL!	1.59	13.52	5.49	2.69	26.73	9.14	8.02	#NULL!	0.96	#NULL!	608.02	205.36	3.83	25.57	653.57	8	#NULL!
6	16	2	24	2	D	2	14	2.2	40.53	6.39	48.99	7.02	14.26	#NULL!	#NULL!	#NULL!	#NULL!	1.12	27.77	5.35	1.83	3.52	#NULL!	2.78	#NULL!	2.44	0.25	579.47	198.83	2	22.04	832.15	8	#NULL!
6	17	1	64	2	D	2	1	2.03	17.93	#NULL!	#NULL!	6.22	19.68	1.9	1.54	6.34	#NULL!	0.75	3.51	2.73	4.22	4.22	#NULL!	1.58	2.3	4.4	#NULL!	18.45	93.62	3.83	16.14	172.1	7	16
6	17	1	64	2	D	2	2	1.92	33.9	#NULL!	#NULL!	5.08	21.76	0.85	0.7	6.83	#NULL!	0.7	5.23	1.48	6.66	5.5	#NULL!	1.34	2.3	5.69	#NULL!	35.36	174.96	19.11	6.86	136.48	7	16
6	17	1	64	2	D	2	5	2.41	48.8	#NULL!	#NULL!	4.92	11.28	2.94	#NULL!	6.83	#NULL!	0.65	6.34	2.96	6.92	5.32	#NULL!	0.33	1.58	4.72	#NULL!	86.47	310.98	31.02	8.65	244.37	5	16
6	18	2	43	2	C	1	2	23.55	51.49	33.32	89.88	18.06	144.25	3.35	13.81	#NULL!	#NULL!	4.38	93.57	14.4	23.79	26.73	76.58	32.63	#NULL!	18.53	9.28	408.02	369.48	12.7	72.35	505.05	#NULL!	#NULL!
6	18	2	43	2	C	1	5	31.24	65.5	26.43	72.19	12.64	127.54	#NULL!	3.38	#NULL!	#NULL!	4	70.99	16.03	33.73	6.22	35.83	26.69	#NULL!	18.16	10.02	664.25	538.39	13.9	73.97	997.37	5	13
6	18	2	43	2	C	1	6	34.57	72.26	40.46	134.99	26.54	193.71	4.61	9.49	#NULL!	#NULL!	6.42	84.06	25.92	30.02	14.6	115.19	41.72	#NULL!	20.32	19.94	557.94	382.4	19.11	83.27	756.57	2	13
6	18	2	43	2	C	1	7	31.85	85.03	41.7	150.96	33.78	240.15	10.9	12.6	26.42	#NULL!	7.07	82.36	29.73	33.84	14.9	136.93	35.25	4.16	17.44	19.25	699.74	463.08	20.94	63.86	1472.19	3	13
6	18	2	43	2	C	1	13	30.03	61.95	30.33	86.49	21.09	140.12	1.63	7.87	#NULL!	#NULL!	5.12	15.49	21.68	14.92	2.93	89.5	23.34	#NULL!	9.2	11.84	1042.54	292.93	10.76	58.42	3171.76	0	17
6	18	2	43	2	C	1	20	20.4	61.38	21.13	64.49	15.39	92.21	#NULL!	2.62	#NULL!	#NULL!	4.56	9.53	9.62	10.94	2.91	29.48	20.64	#NULL!	5.2	7.78	566.49	241.11	6.86	52.63	806.04	0	19
6	19	2	55	2	D	2	6	2.39	34.99	#NULL!	#NULL!	11.49	75.31	#NULL!	#NULL!	#NULL!	#NULL!	0.81	35.96	#NULL!	10.41	8.43	#NULL!	3.83	#NULL!	4.54	4.38	425.24	200.75	2.98	30.53	696.46	10	11
6	19	2	55	2	D	2	7	2.57	55.58	#NULL!	#NULL!	31.69	40.87	#NULL!	#NULL!	#NULL!	#NULL!	1.06	15.57	#NULL!	8.62	5.1	#NULL!	13.71	#NULL!	3.87	8.59	618.75	176.63	2.14	21.12	573.5	10	12
6	19	2	55	2	D	2	8	0.54	51.23	6.39	28.95	11.09	23.75	#NULL!	#NULL!	#NULL!	#NULL!	1.06	37.89	#NULL!	9.34	5.47	#NULL!	0.12	#NULL!	10.33	1.59	407.36	92.66	19.11	22.94	487.96	9	12
6	19	2	55	2	D	2	12	3.7	90.19	8.53	53.27	7.83	25.46	0.27	#NULL!	#NULL!	#NULL!	1.03	9.29	4.91	12.44	2.95	34.55	5.2	#NULL!	4.54	0.74	988.42	278.99	8.94	43.79	499	6	12
6	19	2	55	2	D	2	20	2.57	96.33	0.23	4.62	8.85	1.36	#NULL!	#NULL!	#NULL!	#NULL!	0.94	0.31	#NULL!	11.37	13.08	#NULL!	0.23	#NULL!	0.65	#NULL!	903.12	285.28	0.24	27.68	1093.64	0	10
6	20	2	45	2	D	2	4	4.58	97.21	9.17	55.43	8.48	56.77	5.64	13.62	11.14	7.29	1.64	8.18	6.15	6.16	3.77	83.96	8.93	3.57	12.43	4.86	66.84	117.69	13.91	25.76	271.29	10	19
6	20	2	45	2	D	2	5	2.35	30.68	3.39	19.14	2.32	7.21	0.43	9.17	#NULL!	#NULL!	1.26	33.87	2.8	1.98	2.91	22.87	4.26	#NULL!	3.6	1.01	57.82	42.12	6.41	15.57	388.11	8	20
6	20	2	45	2	D	2	6	2.3	35.94	2.17	11.91	2	32.1	#NULL!	7.72	#NULL!	1.83	1.22	11.61	5.91	4.32	18.48	#NULL!	3.97	#NULL!	1.78	0.28	71.55	85.24	6.41	13.95	413.19	10	21
7	1	2	54	2	C	1	1	4.01	82.25	6.72	#NULL!	11.38	24.56	6.1	10.06	#NULL!	29.7	0.58	12.62	#NULL!	104.59	13.08	49.1	6.79	11.47	15.1	59.78	1093.3	357.56	12.88	30.35	2351.56	5	17
7	1	2	54	2	C	1	11	9.56	117.08	15.4	5.74	14.32	75.31	4.24	6.14	#NULL!	22.89	1.02	25.37	8.93	64.45	14.19	31.98	5.61	1.27	13.12	51.67	385.3	472.72	9	42.9	482.13	0	#NULL!
7	1	2	54	2	C	1	18	3.73	81.13	6.72	#NULL!	3.91	8.42	1.78	7.51	#NULL!	9.46	0.68	17.9	#NULL!	130.26	11.69	39.82	4.58	8.16	9.98	41.99	299.45	344.65	8.94	9.01	5784.35	0	#NULL!
7	2	1	#NULL!	2	D	2	6	12.44	146.49	2.42	#NULL!	3.91	102.87	1.22	#NULL!	#NULL!	#NULL!	0.68	2598.69	#NULL!	19.19	48.47	#NULL!	1.58	#NULL!	5.72	1.12	683.2	536.99	6.25	18.37	723.27	7	15
7	2	1	#NULL!	2	D	2	11	14.31	108.52	5.77	#NULL!	17.39	131.74	1.5	#NULL!	#NULL!	#NULL!	2.63	3052.07	#NULL!	17.3	5.84	#NULL!	3.16	#NULL!	3.76	3.29	670.77	618.49	5.41	16.14	169.02	0	15
7	3	2	21	2	C	2	3	2.02	36.66	#NULL!	#NULL!	3.75	10.51	1.81	14.68	52.25	#NULL!	1.63	62.99	22.46	2.44	14.98	#NULL!	4.12	9.47	13.5	#NULL!	441.26	64.66	61.24	40.43	2007.91	7	15
7	3	2	21	2	C	2	4	0.54	16.8	#NULL!	18.37	5.17	8.6	1.81	14.51	63.59	#NULL!	1.24	3.8	15.78	4.32	6.49	#NULL!	4.12	7.25	7.39	#NULL!	100.81	20.39	55.41	27.64	657.78	6	15
7	3	2	21	2	C	2	12	2.92	40.95	4.6	13.97	0.94	9.47	4.1	0.34	44.89	#NULL!	2.36	6.56	3.94	4.93	7.5	28.86	2.38	#NULL!	4.28	#NULL!	595.44	173.84	29.13	39.94	784.66	7.5	#NULL!
7	3	2	21	2	C	2	19	4.01	19.27	5.1	24.56	4.06	19.19	8.45	1.99	50.25	#NULL!	2.77	4.42	11.83	4.09	9.06	57.1	4.07	0.73	4.77	1.67	394.05	100.41	21.1	51.41	723.27	#NULL!	#NULL!
7	4	2	47	2	C	2	5	7.41	52.87	#NULL!	#NULL!	0.39	4.76	#NULL!	13.44	418.89	#NULL!	1.7	37.49	#NULL!	33.6	13.69	#NULL!	5.06	4.2	12.03	#NULL!	751.82	401.47	30.05	50.58	5651.29	8	15
7	4	2	47	2	C	2	9	9.56	48.04	#NULL!	46.01	2.56	21.75	#NULL!	13.8	635.75	#NULL!	3.48	85.33	12.31	19.47	11.5	#NULL!	7	4.2	13.5	#NULL!	1209.68	467.13	53.16	55.63	2351.56	8	15
7	4	2	47	2	C	2	3	7.18	37.98	#NULL!	51.53	2.99	18.03	#NULL!	14.16	361.39	#NULL!	1.63	196.04	#NULL!	46.84	39.87	#NULL!	6.26	4.2	14.94	#NULL!	596.53	408.32	33.62	48.75	2963.99	6	15
7	5	2	28	2	D	2	5	4.13	78.08	3.04	29.55	3.45	32.7	9.01	3.05	68.16	0.5	4.8	4.94	16.29	3.94	16.04	36.6	8.99	6.22	10	4.05	100.93	70.48	18.65	21.76	194.52	7	18
7	5	2	28	2	D	2	7	2.94	88.95	1.53	29.55	4.77	19.47	5.97	1.92	48.6	#NULL!	4.28	5.01	10.67	4.09	12.11	23.57	6.31	3.53	5.81	2.3	447.67	70.71	31.02	11.15	2600.94	7	18
7	5	2	28	2	D	2	9	2.63	49.82	0.37	12.41	1.96	19.47	2	1.15	76.72	#NULL!	3.99	17.14	#NULL!	7.39	15.33	10.69	3.83	3.27	5.37	2.05	983.43	147.08	27.11	8.23	5784.35	6	18
7	5	2	28	2	D	2	15	13.52	52.44	10.87	62.12	14.52	139.23	19.85	10.4	164.76	20.39	7.29	22.91	38.45	8.17	44.37	112.51	26.33	12.75	17.78	16.75	683.39	161.26	59.14	74.8	858.4	6	#NULL!
7	5	2	28	2	D	2	21	3.8	26.69	1.53	13.3	11.67	26.71	3.44	1.76	99.95	#NULL!	4.36	8.29	3.5	6.78	12.83	24.75	7.06	4.12	5.52	9.95	572.07	144.68	64.76	10.2	515.99	5	#NULL!
7	6	2	59	2	C	1	1	2.11	13.06	#NULL!	33.51	0.59	7.21	#NULL!	5.78	19.34	#NULL!	1.23	1.8	#NULL!	9.37	4.22	#NULL!	2.26	#NULL!	1.09	1.04	68.39	120.68	6.41	18.7	169.02	0	16
7	6	2	59	2	C	1	2	2.28	23.92	#NULL!	34.36	1.86	8.56	#NULL!	5.78	17.85	#NULL!	1.23	1.8	#NULL!	5.42	5.15	#NULL!	2.26	1.82	9.42	1.39	76.94	56.04	9.4	23.43	102.31	8	16
7	6	2	59	2	C	1	3	3.16	56.02	#NULL!	30.9	2.34	11.23	#NULL!	8.42	17.48	#NULL!	1.26	4.02	#NULL!	1.72	16.23	#NULL!	1.63	1.82	9.42	1.88	390.92	187.9	29.99	29.63	210.45	8	16
7	6	2	59	2	C	1	16	4.01	37.45	4.48	33.76	2.8	21.06	5.48	2.39	26.11	#NULL!	2.15	15.92	5.89	5.42	13.61	44.03	2.57	#NULL!	5.26	1.14	714.85	241.87	20.33	42.17	1214.35	8	16
7	7	2	67	2	C	1	4	3.57	57.74	#NULL!	2.63	7.83	7.33	#NULL!	2.25	59.15	6.76	1.37	9.8	#NULL!	33.75	6.22	34.63	2.45	0.49	6.63	13.26	425.07	295.66	29.99	33.89	676.94	6	10
7	7	2	67	2	C	1	5	3.28	55.27	#NULL!	2.79	1.86	9.22	#NULL!	2.22	34.58	4.75	1.37	8.98	#NULL!	28.9	6.97	23.24	2.62	0.42	6.59	3.61	280.13	193.29	5.41	14.11	417.79	5	10
7	7	2	67	2	C	1	10	4.42	80.36	#NULL!	5.01	2.09	23.99	0.29	2.49	40.58	7.02	1.75	12.8	#NULL!	9.89	3.77	43.73	2.94	1.04	3.1	#NULL!	573.19	352.32	13.9	29.51	1075.33	5	12
7	7	2	67	2	C	1	18	3.37	20.44	#NULL!	1.37	1.06	22.17	#NULL!	2.37	54.15	7.7	1.75	27.77	#NULL!	4.13	17.47	45.72	2.73	0.76	2.7	#NULL!	272.85	143.18	6.41	18.82	564.84	2	12
7	8	2	31	2	C	1	4	2.48	15.08	1.54	9.05	2.99	7.36	2.6	#NULL!	18.79	#NULL!	0.68	4.38	10.66	1.95	76.26	13.32	2.68	2.52	6.88	2.25	213.18	110.26	21.1	13.76	149.71	9	17
7	8	2	31	2	C	1	5	3.12	17.49	2.02	12.05	4.93	17.48	4.94	#NULL!	31.56	#NULL!	0.95	5.24	17.11	4.99	87.75	17.19	4.52	4.45	12.04	2.52	386.66	203.95	32.9	26.54	207.47	7	17
7	8	2	31	2	C	1	7	3.85	26.63	1.41	62.6	2.99	16.96	4	#NULL!	19.4	#NULL!	0.81	13.24	13.01	5.57	86.48	11.35	3.48	4.18	7.81	2.71	587.1	385.28	36.07	25.63	124.29	4	17
7	8	2	31	2	C	1	13	2.01	16.5	#NULL!	80.38	1.06	24.31	3.62	1.15	42.51	#NULL!	4.21	6.28	#NULL!	7.44	11.03	7.22	3.17	3.95	3.78	#NULL!	445.46	159.17	13.91	15.34	182.31	4	18
7	8	2	31	2	C	1	20	3.15	33.82	0.47	76.54	0.01	24.31	6.14	2.56	38.69	#NULL!	4.96	6.82	5.75	9.58	17.47	18.87	5.22	5.16	5.23	1.29	357.86	206.52	29.13	1.46	245.48	5	18
7	9	2	63	2	D	2	1	0.82	61.38	3.84	#NULL!	2.17	10.65	2.71	#NULL!	45.49	#NULL!	2.04	3.6	#NULL!	3.94	10.09	11.9	2.76	#NULL!	3.95	#NULL!	120.08	148.26	2.14	23.85	197.69	8	18
7	9	2	63	2	D	2	3	0.95	17.93	3.84	#NULL!	2.17	9.47	1.57	#NULL!	44.89	#NULL!	1.83	18.77	#NULL!	14.78	15.84	11.9	2.2	#NULL!	4.28	#NULL!	106.2	145.33	2	29.5	121.56	6	18
7	9	2	63	2	D	2	4	1.07	20.28	3.59	2.46	0.94	10.65	1.57	#NULL!	27.42	#NULL!	1.99	6.94	#NULL!	6.3	12.12	1.21	1.82	#NULL!	5.59	#NULL!	107.3	191.32	12.7	23.85	157.08	6	18
7	9	2	63	2	D	2	8	1.8	36.84	3.78	6	2.38	14.26	0.99	#NULL!	36.33	#NULL!	1.93	12.64	#NULL!	5.96	6.97	1.21	1.09	#NULL!	4.28	#NULL!	347.94	248.66	2	28.46	296.19	8	18
7	9	2	63	2	D	2	11	1.68	9.18	3.46	2.46	1.55	11.85	2.14	#NULL!	141.58	#NULL!	2.25	12.3	#NULL!	6.77	5.91	13.44	0.35	#NULL!	3.28	#NULL!	251.35	170.12	29.13	9.52	211.33	9	19
7	9	2	63	2	D	2	18	2.4	10.62	4.1	13.97	3.43	14.26	3.27	#NULL!	37.58	#NULL!	2.67	22.89	#NULL!	4.39	6.97	14.94	3.51	#NULL!	3.28	#NULL!	449.96	198.48	2	14.13	365.12	7	19
7	10	2	46	2	C	2	2	2.68	59.02	0.69	#NULL!	24.69	9.36	2.15	#NULL!	58.56	#NULL!	0.76	2.99	3.95	3.05	59.4	205.3	1.68	0.73	9.85	3	163.28	172.96	81.12	15.05	256.14	#NULL!	#NULL!
7	10	2	46	2	C	2	3	2.95	84.71	0.54	#NULL!	18.61	10.87	1.92	#NULL!	35.94	#NULL!	0.75	4.7	3.19	9.37	67.23	188.36	1.84	0.73	9.18	2.81	197.14	290.76	80.09	19.69	111.38	5	14
7	10	2	46	2	C	2	4	5.45	145.45	0.84	#NULL!	26.07	11.37	2.45	#NULL!	34.19	#NULL!	0.95	14.24	3.19	13.34	82.66	198.69	1.92	1.79	10.52	2.52	1257.83	775.99	87.59	45.56	671.39	9	14
7	10	2	46	2	C	2	11	4.17	53.05	0.92	8.65	8.65	22.62	0.92	2.37	65.46	6.67	2.18	0.33	#NULL!	5.29	14.9	78.83	3.93	1.19	4.56	#NULL!	460.75	219.27	2	8.74	1387.16	8	14
7	10	2	46	2	C	2	18	2.86	28.92	#NULL!	3.54	10.65	12.04	1.15	2.25	53.67	5	1.49	3.62	#NULL!	4.65	2.93	86.45	2.9	1.33	3.32	#NULL!	275.95	109.24	12.7	28.46	1206.91	#NULL!	#NULL!
7	11	2	42	2	C	2	8	3.93	46.01	3.21	49.79	12.34	47.68	6.85	4.76	33.32	#NULL!	1.3	13.52	20.72	9.89	137.51	41.55	11.58	8.88	13.95	5.02	581.64	305.98	59.45	38.61	151.08	4	17
7	12	2	50	2	C	1	7	2.31	247	11	15.41	93.79	40.87	16.86	64.28	181.32	#NULL!	1.33	34.99	81.75	60.87	1.98	485.71	6.15	#NULL!	51.19	42.12	615.81	415.22	150.38	52.23	333.48	#NULL!	16
7	12	2	50	2	C	1	8	2.45	60.7	1.39	14.11	18.66	13.87	2.24	7.36	44.17	#NULL!	1.38	15.56	56.4	7.71	21.37	145.22	2.93	4.68	15.94	5.18	495.24	225	83.87	38.56	387.96	8	16
7	12	2	50	2	C	1	11	6.49	118.46	26.34	61.44	25.92	107.2	19.54	26.26	91.81	117.24	1.53	13.99	66.22	16	108.32	258.24	9.2	20.08	37.6	15.01	496.44	242.69	93.81	112.25	718.65	7	16
7	12	2	50	2	C	1	12	1.94	173.18	0.38	3.95	65.07	7.21	1.7	11.38	59.5	#NULL!	1.33	5.78	102.56	24.5	8.43	121.98	3.39	3.17	19.1	29.76	655.79	448.92	131.71	36.88	882.16	8	16
7	12	2	50	2	C	1	13	2.54	112.9	#NULL!	11.31	16.78	7.21	#NULL!	4.81	39.23	#NULL!	1.28	3.68	66.57	8.43	13.58	87.76	2.55	1.82	12.9	3.15	720.06	392.4	68.94	26.63	731.33	5	16
7	12	2	50	2	C	1	14	1.7	84.67	11.9	11.02	29.46	49.34	10.33	7.95	123.19	29.3	0.16	13.67	17.05	12.42	34.2	106.42	13.71	2.11	9.15	9.81	442.04	251.54	67.8	52.35	338.63	#NULL!	#NULL!
7	13	2	45	2	D	1	5	2.71	39.96	#NULL!	19.31	0.05	86.71	12.86	#NULL!	60.84	38.87	2.49	20.13	12.08	17.64	23.44	85.01	0.43	28.87	9.2	#NULL!	480.58	249.52	24.4	17.78	940.74	10	21
7	13	2	45	2	D	1	11	14.24	65.65	6.88	62.02	61.16	296.39	44.35	12.62	246.04	15.23	7.05	33.87	21.46	24.61	58.69	332.45	20.23	33.82	19.98	8.06	1873.47	394.3	57.24	78.14	495.83	8.5	21
7	14	2	49	2	D	2	13	2.94	44.23	2.19	7.22	0.02	15.61	0.74	1.23	#NULL!	#NULL!	2.49	0.45	#NULL!	2.59	3.96	4.85	19.98	#NULL!	0.06	#NULL!	117.34	70.66	1.72	3.27	170.11	3.5	21
7	14	2	49	2	D	2	19	3.34	48.68	1.54	#NULL!	0.02	14.27	#NULL!	1.23	#NULL!	#NULL!	1.63	1.26	#NULL!	3.09	3.52	0.72	17.51	#NULL!	2.44	#NULL!	368.52	142.59	0.24	5.55	482.13	0	21
7	15	1	67	2	D	1	2	2.74	29.63	#NULL!	#NULL!	3.91	21.76	#NULL!	#NULL!	21.87	#NULL!	0.77	34.58	1.48	15.38	7.53	#NULL!	0.43	1.58	3.76	#NULL!	261.53	335.51	2.14	15.34	917.61	8	16
7	15	1	67	2	D	1	6	3.12	28.26	#NULL!	#NULL!	5.08	23.84	#NULL!	0.28	12.78	#NULL!	0.57	14.08	2.5	13.58	9.39	#NULL!	0.23	1.58	2.44	#NULL!	427.99	326.47	6.41	16.72	365.63	4	16
7	15	1	67	2	D	1	9	2.25	20.44	#NULL!	#NULL!	18.06	32.1	0.31	#NULL!	15.49	#NULL!	0.7	12.16	2.96	8.86	10.7	#NULL!	0.23	0.87	2.44	#NULL!	200.47	177.31	2	9.52	236.98	6	17
7	15	1	67	2	D	1	15	2.14	29.92	#NULL!	#NULL!	5.08	40.29	#NULL!	0.12	25.53	#NULL!	1.04	14.53	0.89	9.2	6.24	#NULL!	0.65	1.34	1.69	#NULL!	236.39	319	0.93	13.31	282.34	5	17
7	16	2	24	2	D	2	6	4.01	28.15	#NULL!	#NULL!	3.54	11.37	#NULL!	#NULL!	11.55	#NULL!	0.57	6.28	#NULL!	5.01	15.84	#NULL!	1.92	#NULL!	0.35	#NULL!	760.72	294.91	2.6	29.72	1296.99	6	16
7	16	2	24	2	D	2	8	1.55	37.13	8.53	50.07	6.2	19.19	0.02	#NULL!	#NULL!	#NULL!	1.59	196.04	5.49	2.69	15.33	9.14	8.02	#NULL!	0.96	#NULL!	608.02	205.36	3.83	25.57	653.57	8	#NULL!
7	16	2	24	2	D	2	14	2.2	40.53	6.39	48.99	7.02	15.61	#NULL!	#NULL!	#NULL!	#NULL!	1.12	15.92	5.35	1.83	8.43	#NULL!	2.78	#NULL!	5.69	0.25	579.47	198.83	2	22.04	832.15	8	#NULL!
7	17	1	64	2	D	2	1	2.03	17.93	#NULL!	#NULL!	6.22	19.68	1.9	1.54	6.34	#NULL!	0.75	3.51	2.73	4.22	4.22	#NULL!	1.58	2.3	4.4	#NULL!	18.45	93.62	29.13	15.57	172.1	7	16
7	17	1	64	2	D	2	2	1.92	33.9	#NULL!	#NULL!	5.08	21.76	0.85	0.7	6.83	#NULL!	0.7	5.23	1.48	6.66	5.5	#NULL!	1.34	2.3	5.69	#NULL!	35.36	174.96	13.91	6.86	136.48	7	16
7	17	1	64	2	D	2	5	2.41	48.8	#NULL!	#NULL!	4.92	11.28	2.94	#NULL!	6.83	#NULL!	0.65	6.34	2.96	6.92	5.32	#NULL!	0.33	1.58	4.72	#NULL!	86.47	310.98	29.13	8.65	244.37	5	16
7	18	2	43	2	C	1	2	23.55	51.49	33.32	89.88	18.06	144.25	3.35	13.81	#NULL!	#NULL!	4.38	93.57	14.4	23.79	26.73	76.58	32.63	#NULL!	18.53	9.28	408.02	369.48	12.7	72.35	505.05	#NULL!	#NULL!
7	18	2	43	2	C	1	5	31.24	65.5	26.43	72.19	12.64	127.54	#NULL!	3.38	#NULL!	#NULL!	4	70.99	16.03	33.73	6.22	35.83	26.69	#NULL!	18.16	10.02	664.25	538.39	13.9	73.97	997.37	5	13
7	18	2	43	2	C	1	6	34.57	72.26	40.46	134.99	26.54	193.71	4.61	9.49	#NULL!	#NULL!	6.42	84.06	25.92	30.02	14.6	115.19	41.72	#NULL!	20.32	19.94	557.94	382.4	19.11	83.27	756.57	2	13
7	18	2	43	2	C	1	7	31.85	85.03	41.7	150.96	33.78	240.15	10.9	12.6	26.42	#NULL!	7.07	82.36	29.73	33.84	14.9	136.93	35.25	4.16	17.44	19.25	699.74	463.08	20.94	63.86	1472.19	3	13
7	18	2	43	2	C	1	13	30.03	61.95	30.33	86.49	21.09	140.12	1.63	7.87	#NULL!	#NULL!	5.12	15.49	21.68	14.92	2.93	89.5	23.34	#NULL!	9.2	11.84	1042.54	292.93	10.76	58.42	3171.76	0	17
7	18	2	43	2	C	1	20	20.4	61.38	21.13	64.49	15.39	92.21	#NULL!	2.62	#NULL!	#NULL!	4.56	9.53	9.62	10.94	5.1	29.48	20.64	#NULL!	5.2	7.78	566.49	241.11	6.86	52.63	806.04	0	19
7	19	2	55	2	D	2	6	2.39	34.99	#NULL!	#NULL!	11.49	26.71	#NULL!	#NULL!	#NULL!	#NULL!	0.81	35.96	#NULL!	10.41	8.43	#NULL!	2.2	#NULL!	4.54	4.38	425.24	200.75	2.98	30.53	696.46	10	11
7	19	2	55	2	D	2	7	2.57	55.58	#NULL!	#NULL!	31.69	102.87	#NULL!	#NULL!	#NULL!	#NULL!	1.06	15.57	#NULL!	8.62	5.1	#NULL!	13.71	#NULL!	3.87	8.59	618.75	176.63	2.14	21.12	573.5	10	12
7	19	2	55	2	D	2	8	0.54	51.23	6.39	28.95	11.09	23.75	#NULL!	#NULL!	#NULL!	#NULL!	1.06	37.89	#NULL!	9.34	5.47	#NULL!	0.12	#NULL!	10.33	1.59	407.36	92.66	21.1	22.94	487.96	9	12
7	19	2	55	2	D	2	12	3.7	90.19	8.53	53.27	7.83	25.46	0.27	#NULL!	#NULL!	#NULL!	1.03	9.29	4.91	12.44	2.95	34.55	5.2	#NULL!	4.54	0.74	988.42	278.99	0.93	43.79	499	6	12
7	19	2	55	2	D	2	20	3.37	96.33	0.23	4.62	8.85	1.36	#NULL!	#NULL!	#NULL!	#NULL!	0.94	0.31	#NULL!	11.37	3.96	#NULL!	6.15	#NULL!	0.65	#NULL!	903.12	285.28	13.9	27.68	1093.64	0	10
7	20	2	45	2	D	2	4	4.58	97.21	9.17	55.43	8.48	56.77	5.64	13.62	11.14	7.29	1.64	8.18	6.15	6.16	3.77	83.96	8.93	3.57	12.43	4.86	66.84	117.69	13.91	25.76	271.29	10	19
7	20	2	45	2	D	2	5	2.35	30.68	3.39	19.14	2.32	56.77	0.43	9.17	#NULL!	#NULL!	1.26	14.08	2.8	1.98	2.91	22.87	4.26	#NULL!	3.6	1.01	57.82	42.12	6.41	15.57	388.11	8	20
7	20	2	45	2	D	2	6	2.3	35.94	2.17	11.91	2	8.56	#NULL!	7.72	#NULL!	1.83	1.22	11.61	5.91	4.32	18.48	#NULL!	3.97	#NULL!	1.78	0.28	71.55	85.24	6.41	13.95	413.19	10	21
8	1	2	54	2	C	1	1	5.45	82.25	6.72	#NULL!	11.38	24.56	6.1	10.06	#NULL!	29.7	0.58	12.62	#NULL!	104.59	13.08	49.1	6.79	11.47	15.1	59.78	1093.3	357.56	12.88	30.35	3171.76	5	17
8	1	2	54	2	C	1	11	12.44	117.08	15.4	5.74	14.32	75.31	4.24	6.14	#NULL!	22.89	1.02	25.37	8.93	64.45	14.19	31.98	5.61	1.27	13.12	51.67	385.3	472.72	9	42.9	806.04	0	#NULL!
8	1	2	54	2	C	1	18	3.73	81.13	6.72	#NULL!	3.91	8.42	1.78	7.51	#NULL!	9.46	0.68	17.9	#NULL!	130.26	11.69	39.82	4.58	8.16	9.98	41.99	299.45	344.65	8.94	9.01	3171.76	0	#NULL!
8	2	1	#NULL!	2	D	2	6	12.44	146.49	2.42	#NULL!	3.91	102.87	1.22	#NULL!	#NULL!	#NULL!	0.68	2598.69	#NULL!	19.19	48.47	#NULL!	1.34	#NULL!	5.72	1.12	683.2	536.99	6.25	18.37	3171.76	7	15
8	2	1	#NULL!	2	D	2	11	14.31	108.52	5.77	#NULL!	17.39	131.74	1.5	#NULL!	#NULL!	#NULL!	2.63	3052.07	#NULL!	17.3	5.84	#NULL!	3.16	#NULL!	4.4	3.29	670.77	618.49	5.41	16.14	3171.76	0	15
8	3	2	21	2	C	2	3	2.02	36.66	#NULL!	#NULL!	3.75	10.51	1.81	14.68	52.25	#NULL!	1.63	62.99	22.46	2.44	14.98	#NULL!	4.12	9.47	13.5	#NULL!	441.26	64.66	61.24	40.43	2007.91	7	15
8	3	2	21	2	C	2	4	3.8	16.8	#NULL!	18.37	5.17	8.6	1.81	14.51	63.59	#NULL!	1.24	3.8	15.78	1.95	6.49	#NULL!	4.12	7.25	7.39	#NULL!	100.81	20.39	55.41	27.64	657.78	6	15
8	3	2	21	2	C	2	12	2.92	40.95	4.6	13.97	0.94	9.47	4.1	0.34	44.89	#NULL!	2.36	6.56	3.94	4.93	7.5	28.86	2.38	#NULL!	4.28	#NULL!	595.44	173.84	29.99	39.94	784.66	7.5	#NULL!
8	3	2	21	2	C	2	19	4.01	19.27	5.1	24.56	4.06	19.19	8.45	1.99	50.25	#NULL!	2.77	4.42	11.83	4.09	9.06	57.1	4.07	0.73	4.77	1.67	394.05	100.41	2.14	51.41	723.27	#NULL!	#NULL!
8	4	2	47	2	C	2	5	7.41	52.87	#NULL!	#NULL!	0.39	4.76	#NULL!	13.44	418.89	#NULL!	1.7	37.49	#NULL!	33.6	13.69	#NULL!	5.06	4.2	12.03	#NULL!	751.82	401.47	30.05	50.58	5651.29	8	15
8	4	2	47	2	C	2	9	9.56	48.04	#NULL!	46.01	2.56	21.75	#NULL!	13.8	635.75	#NULL!	3.48	85.33	12.31	19.47	11.5	#NULL!	7	4.2	13.5	#NULL!	1209.68	467.13	53.16	55.63	2351.56	8	15
8	4	2	47	2	C	2	3	7.18	37.98	#NULL!	51.53	1.55	18.03	#NULL!	14.16	361.39	#NULL!	1.63	196.04	#NULL!	46.84	39.87	#NULL!	6.26	4.2	14.94	#NULL!	596.53	408.32	33.62	48.75	2963.99	6	15
8	5	2	28	2	D	2	5	4.13	78.08	3.04	29.55	3.45	32.7	9.01	3.05	68.16	0.5	4.8	4.94	16.29	3.94	16.04	36.6	8.99	6.22	10	4.05	100.93	70.48	18.65	21.76	194.52	7	18
8	5	2	28	2	D	2	7	2.94	88.95	1.53	29.55	4.77	19.47	5.97	1.92	48.6	#NULL!	4.28	5.01	10.67	4.09	12.11	23.57	6.31	3.53	5.81	2.3	447.67	70.71	31.02	11.15	2600.94	7	18
8	5	2	28	2	D	2	9	2.63	49.82	0.37	12.41	1.96	19.47	2	1.15	76.72	#NULL!	3.99	17.14	#NULL!	7.39	15.33	10.69	3.83	3.27	5.37	2.05	983.43	147.08	27.11	8.23	5784.35	6	18
8	5	2	28	2	D	2	15	13.52	52.44	10.87	62.12	14.52	139.23	19.85	10.4	164.76	20.39	7.29	22.91	38.45	8.17	44.37	112.51	26.33	12.75	17.78	16.75	683.39	161.26	59.14	74.8	858.4	6	#NULL!
8	5	2	28	2	D	2	21	3.8	26.69	1.53	13.3	11.67	26.71	3.44	1.76	99.95	#NULL!	4.36	8.29	3.5	6.78	12.83	24.75	7.06	4.12	5.52	9.95	572.07	144.68	64.76	10.2	515.99	5	#NULL!
8	6	2	59	2	C	1	1	2.11	13.06	#NULL!	33.51	0.59	7.21	#NULL!	5.78	19.34	#NULL!	1.23	1.8	#NULL!	1.95	7.5	#NULL!	2.26	#NULL!	1.09	1.04	68.39	120.68	2.6	18.7	169.02	0	16
8	6	2	59	2	C	1	2	2.28	23.92	#NULL!	34.36	1.86	8.56	#NULL!	5.78	17.85	#NULL!	1.23	1.8	#NULL!	4.09	5.15	#NULL!	2.26	1.82	9.42	1.39	76.94	56.04	9.4	23.43	102.31	8	16
8	6	2	59	2	C	1	3	3.16	56.02	#NULL!	30.9	2.34	11.23	#NULL!	8.42	17.48	#NULL!	1.26	4.02	#NULL!	1.72	16.23	#NULL!	1.63	1.82	9.42	1.88	390.92	187.9	29.99	29.63	210.45	8	16
8	6	2	59	2	C	1	16	4.01	37.45	4.48	33.76	2.8	21.06	5.48	2.39	26.11	#NULL!	2.15	15.92	5.89	5.42	13.61	44.03	2.57	#NULL!	5.26	1.14	714.85	241.87	20.33	42.17	1214.35	8	16
8	7	2	67	2	C	1	4	3.57	57.74	#NULL!	2.63	7.02	7.33	#NULL!	2.25	59.15	6.76	1.37	9.8	#NULL!	33.75	18.48	34.63	2.45	0.49	6.63	13.26	425.07	295.66	29.13	33.89	676.94	6	10
8	7	2	67	2	C	1	5	3.28	55.27	#NULL!	2.79	2.38	9.22	#NULL!	2.22	34.58	4.75	1.37	8.98	#NULL!	28.9	12.11	23.24	2.62	0.42	6.59	3.61	280.13	193.29	9	14.11	417.79	5	10
8	7	2	67	2	C	1	10	4.42	80.36	#NULL!	5.01	2.09	23.99	0.29	2.49	40.58	7.02	1.75	12.8	#NULL!	9.89	5.84	43.73	2.94	1.04	3.1	#NULL!	573.19	352.32	2	29.51	1075.33	5	12
8	7	2	67	2	C	1	18	3.37	20.44	#NULL!	1.37	1.06	22.17	#NULL!	2.37	54.15	7.7	1.75	27.77	#NULL!	4.13	12.12	45.72	2.73	0.76	2.7	#NULL!	272.85	143.18	6.86	18.82	564.84	2	12
8	8	2	31	2	C	1	4	2.48	15.08	1.54	9.05	2.99	7.36	2.6	#NULL!	18.79	#NULL!	0.68	4.38	10.66	1.95	76.26	13.32	2.68	2.52	6.88	2.25	213.18	110.26	21.1	13.76	149.71	9	17
8	8	2	31	2	C	1	5	3.12	17.49	2.02	12.05	4.93	17.48	4.94	#NULL!	31.56	#NULL!	0.95	5.24	17.11	4.99	87.75	17.19	4.52	4.45	12.04	2.52	386.66	203.95	32.9	26.54	207.47	7	17
8	8	2	31	2	C	1	7	3.85	26.63	1.41	62.6	2.99	16.96	4	#NULL!	19.4	#NULL!	0.81	13.24	13.01	5.57	86.48	11.35	3.48	4.18	7.81	2.71	587.1	385.28	36.07	25.63	124.29	4	17
8	8	2	31	2	C	1	13	2.01	16.5	#NULL!	80.38	0.59	24.31	3.62	1.15	42.51	#NULL!	4.21	6.28	#NULL!	7.44	11.03	7.22	3.17	3.95	3.78	#NULL!	445.46	159.17	29.13	8.23	182.31	4	18
8	8	2	31	2	C	1	20	3.15	33.82	0.47	76.54	0.01	24.31	6.14	2.56	38.69	#NULL!	4.96	6.82	5.75	9.58	17.47	18.87	5.22	5.16	5.23	1.29	357.86	206.52	29.13	1.46	245.48	5	18
8	9	2	63	2	D	2	1	0.82	20.28	3.84	#NULL!	2.17	10.65	2.71	#NULL!	45.49	#NULL!	2.04	3.6	#NULL!	3.94	10.09	11.9	2.76	#NULL!	3.95	#NULL!	120.08	148.26	27.11	23.85	197.69	8	18
8	9	2	63	2	D	2	3	0.95	9.18	3.84	#NULL!	2.17	9.47	1.57	#NULL!	44.89	#NULL!	1.83	18.77	#NULL!	14.78	15.84	11.9	2.2	#NULL!	4.28	#NULL!	106.2	145.33	31.02	29.5	121.56	6	18
8	9	2	63	2	D	2	4	1.07	20.28	3.59	2.46	0.94	10.65	1.57	#NULL!	27.42	#NULL!	1.99	6.94	#NULL!	6.3	12.12	1.21	1.82	#NULL!	5.59	#NULL!	107.3	191.32	31.02	23.85	157.08	6	18
8	9	2	63	2	D	2	8	1.8	36.84	3.78	6	2.38	14.26	0.99	#NULL!	36.33	#NULL!	1.93	12.64	#NULL!	5.96	6.97	1.21	1.09	#NULL!	4.28	#NULL!	347.94	248.66	31.02	28.46	296.19	8	18
8	9	2	63	2	D	2	11	1.68	9.18	3.46	2.46	1.55	11.85	2.14	#NULL!	141.58	#NULL!	2.25	12.3	#NULL!	6.77	5.91	13.44	0.35	#NULL!	3.28	#NULL!	251.35	170.12	27.11	18.82	211.33	9	19
8	9	2	63	2	D	2	18	2.4	10.62	4.1	13.97	3.43	14.26	3.27	#NULL!	37.58	#NULL!	2.67	22.89	#NULL!	4.39	6.97	14.94	3.51	#NULL!	3.28	#NULL!	449.96	198.48	27.11	14.13	365.12	7	19
8	10	2	46	2	C	2	2	2.68	59.02	0.69	#NULL!	24.69	9.36	2.15	#NULL!	58.56	#NULL!	0.76	2.99	3.95	3.05	59.4	205.3	1.68	0.73	9.85	3	163.28	172.96	81.12	15.05	256.14	#NULL!	#NULL!
8	10	2	46	2	C	2	3	2.95	84.71	0.54	#NULL!	18.61	10.87	1.92	#NULL!	35.94	#NULL!	0.75	4.7	3.19	9.37	67.23	188.36	1.84	0.73	9.18	2.81	197.14	290.76	80.09	19.69	111.38	5	14
8	10	2	46	2	C	2	4	5.45	145.45	0.84	#NULL!	26.07	11.37	2.45	#NULL!	34.19	#NULL!	0.95	14.24	3.19	13.34	82.66	198.69	1.92	1.79	10.52	2.52	1257.83	775.99	87.59	45.56	671.39	9	14
8	10	2	46	2	C	2	11	4.17	53.05	0.92	8.65	8.65	22.62	0.92	2.37	65.46	6.67	2.18	0.33	#NULL!	5.29	10.09	78.83	3.93	1.19	4.56	#NULL!	460.75	219.27	27.11	8.74	1387.16	8	14
8	10	2	46	2	C	2	18	2.86	28.92	#NULL!	3.54	10.65	12.04	1.15	2.25	53.67	5	1.49	3.62	#NULL!	4.65	7.5	86.45	2.9	1.33	3.32	#NULL!	275.95	109.24	31.02	15.57	1206.91	#NULL!	#NULL!
8	11	2	42	2	C	2	8	3.93	46.01	3.21	49.79	12.34	47.68	6.85	4.76	33.32	#NULL!	1.3	13.52	20.72	9.89	137.51	41.55	11.58	8.88	13.95	5.02	581.64	305.98	59.45	38.61	151.08	4	17
8	12	2	50	2	C	1	7	2.31	247	11	15.41	93.79	40.87	16.86	64.28	181.32	#NULL!	1.33	34.99	81.75	60.87	1.98	485.71	6.15	#NULL!	51.19	42.12	615.81	415.22	150.38	52.23	333.48	#NULL!	16
8	12	2	50	2	C	1	8	2.45	60.7	1.39	14.11	18.66	13.87	2.24	7.36	44.17	#NULL!	1.38	15.56	56.4	7.71	21.37	145.22	2.93	4.68	15.94	5.18	495.24	225	83.87	38.56	387.96	8	16
8	12	2	50	2	C	1	11	6.49	118.46	26.34	61.44	25.92	107.2	19.54	26.26	91.81	117.24	1.53	13.99	66.22	16	108.32	258.24	9.2	20.08	37.6	15.01	496.44	242.69	93.81	112.25	718.65	7	16
8	12	2	50	2	C	1	12	1.94	173.18	0.38	3.95	65.07	7.21	1.7	11.38	59.5	#NULL!	1.33	5.78	102.56	24.5	9.06	121.98	3.39	3.17	19.1	29.76	655.79	448.92	131.71	36.88	882.16	8	16
8	12	2	50	2	C	1	13	2.54	112.9	#NULL!	11.31	16.78	7.21	#NULL!	4.81	39.23	#NULL!	1.28	3.68	66.57	8.43	13.58	87.76	2.55	1.82	12.9	3.15	720.06	392.4	68.94	26.63	731.33	5	16
8	12	2	50	2	C	1	14	1.7	84.67	11.9	11.02	29.46	49.34	10.33	7.95	123.19	29.3	0.16	13.67	17.05	12.42	34.2	106.42	13.71	2.11	9.15	9.81	442.04	251.54	67.8	52.35	338.63	#NULL!	#NULL!
8	13	2	45	2	D	1	5	2.71	39.96	#NULL!	19.31	0.05	86.71	12.86	#NULL!	60.84	38.87	2.49	20.13	12.08	17.64	23.44	85.01	0.43	28.87	9.2	#NULL!	480.58	249.52	24.4	17.78	940.74	10	21
8	13	2	45	2	D	1	11	14.24	65.65	6.88	62.02	61.16	296.39	44.35	12.62	246.04	15.23	7.05	33.87	21.46	24.61	58.69	332.45	20.23	33.82	19.98	8.06	1873.47	394.3	57.24	78.14	495.83	8.5	21
8	14	2	49	2	D	2	13	2.94	44.23	2.19	7.22	0.02	15.61	0.74	1.23	#NULL!	#NULL!	4.36	0.45	#NULL!	2.59	3.96	4.85	19.98	#NULL!	0.06	#NULL!	117.34	70.66	1.72	3.27	170.11	3.5	21
8	14	2	49	2	D	2	19	3.34	48.68	1.54	#NULL!	0.02	14.27	#NULL!	1.23	#NULL!	#NULL!	4.38	1.26	#NULL!	3.09	3.52	0.72	17.51	#NULL!	4.4	#NULL!	368.52	142.59	0.24	5.55	482.13	0	21
8	15	1	67	2	D	1	2	2.74	29.63	#NULL!	#NULL!	1.86	21.76	#NULL!	#NULL!	21.87	#NULL!	0.77	34.58	1.48	15.38	7.53	#NULL!	0.43	1.58	3.76	#NULL!	261.53	335.51	2.6	15.34	917.61	8	16
8	15	1	67	2	D	1	6	3.12	28.26	#NULL!	#NULL!	6.22	23.84	#NULL!	0.28	12.78	#NULL!	0.57	14.08	2.5	13.58	9.39	#NULL!	0.23	1.58	2.44	#NULL!	427.99	326.47	9	16.72	365.63	4	16
8	15	1	67	2	D	1	9	2.25	20.44	#NULL!	#NULL!	6.22	32.1	0.31	#NULL!	15.49	#NULL!	0.7	12.16	2.96	8.86	10.7	#NULL!	0.23	0.87	2.44	#NULL!	200.47	177.31	13.9	9.52	236.98	6	17
8	15	1	67	2	D	1	15	2.14	29.92	#NULL!	#NULL!	10.65	40.29	#NULL!	0.12	25.53	#NULL!	1.04	14.53	0.89	9.2	6.24	#NULL!	0.65	1.34	1.69	#NULL!	236.39	319	0.93	13.31	282.34	5	17
8	16	2	24	2	D	2	6	2.45	28.15	#NULL!	#NULL!	3.54	14.27	#NULL!	#NULL!	11.55	#NULL!	0.57	34.99	#NULL!	5.01	4.22	#NULL!	0.65	#NULL!	0.35	#NULL!	760.72	294.91	2.6	29.72	1296.99	6	16
8	16	2	24	2	D	2	8	1.55	37.13	8.53	50.07	6.2	32.7	0.02	#NULL!	#NULL!	#NULL!	1.59	0.45	5.49	2.69	3.77	9.14	8.02	#NULL!	0.96	#NULL!	608.02	205.36	3.83	25.57	653.57	8	#NULL!
8	16	2	24	2	D	2	14	2.2	40.53	6.39	48.99	7.02	14.27	#NULL!	#NULL!	#NULL!	#NULL!	1.12	3.62	5.35	1.83	5.47	#NULL!	2.78	#NULL!	4.56	0.25	579.47	198.83	2	22.04	832.15	8	#NULL!
8	17	1	64	2	D	2	1	2.03	17.93	#NULL!	#NULL!	6.22	19.68	1.9	1.54	6.34	#NULL!	0.75	3.51	2.73	4.22	4.22	#NULL!	1.58	2.3	4.4	#NULL!	18.45	93.62	10.76	14.11	172.1	7	16
8	17	1	64	2	D	2	2	1.92	33.9	#NULL!	#NULL!	5.08	21.76	0.85	0.7	6.83	#NULL!	0.7	5.23	1.48	6.66	5.5	#NULL!	1.34	2.3	5.69	#NULL!	35.36	174.96	24.4	6.86	136.48	7	16
8	17	1	64	2	D	2	5	2.41	48.8	#NULL!	#NULL!	4.92	11.28	2.94	#NULL!	6.83	#NULL!	0.65	6.34	2.96	6.92	5.32	#NULL!	0.33	1.58	4.72	#NULL!	86.47	310.98	2	8.65	244.37	5	16
8	18	2	43	2	C	1	2	23.55	51.49	33.32	89.88	18.06	144.25	3.35	13.81	#NULL!	#NULL!	4.38	93.57	14.4	23.79	26.73	76.58	32.63	#NULL!	18.53	9.28	408.02	369.48	12.7	72.35	505.05	#NULL!	#NULL!
8	18	2	43	2	C	1	5	31.24	65.5	26.43	72.19	12.64	127.54	#NULL!	3.38	#NULL!	#NULL!	4	70.99	16.03	33.73	6.22	35.83	26.69	#NULL!	18.16	10.02	664.25	538.39	13.9	73.97	997.37	5	13
8	18	2	43	2	C	1	6	34.57	72.26	40.46	134.99	26.54	193.71	4.61	9.49	#NULL!	#NULL!	6.42	84.06	25.92	30.02	14.6	115.19	41.72	#NULL!	20.32	19.94	557.94	382.4	19.11	83.27	756.57	2	13
8	18	2	43	2	C	1	7	31.85	85.03	41.7	150.96	33.78	240.15	10.9	12.6	26.42	#NULL!	7.07	82.36	29.73	33.84	14.9	136.93	35.25	4.16	17.44	19.25	699.74	463.08	20.94	63.86	1472.19	3	13
8	18	2	43	2	C	1	13	30.03	61.95	30.33	86.49	21.09	140.12	1.63	7.87	#NULL!	#NULL!	5.12	15.49	21.68	14.92	2.93	89.5	23.34	#NULL!	9.2	11.84	1042.54	292.93	10.76	58.42	3171.76	0	17
8	18	2	43	2	C	1	20	20.4	61.38	21.13	64.49	15.39	92.21	#NULL!	2.62	#NULL!	#NULL!	4.56	9.53	9.62	10.94	2.93	29.48	20.64	#NULL!	5.2	7.78	566.49	241.11	6.86	52.63	806.04	0	19
8	19	2	55	2	D	2	6	2.39	34.99	#NULL!	#NULL!	11.49	23.75	#NULL!	#NULL!	#NULL!	#NULL!	0.81	35.96	#NULL!	10.41	8.43	#NULL!	6.79	#NULL!	4.54	4.38	425.24	200.75	2.98	30.53	696.46	10	11
8	19	2	55	2	D	2	7	2.57	55.58	#NULL!	#NULL!	31.69	47.68	#NULL!	#NULL!	#NULL!	#NULL!	1.06	15.57	#NULL!	8.62	5.1	#NULL!	3.83	#NULL!	3.87	8.59	618.75	176.63	2.14	21.12	573.5	10	12
8	19	2	55	2	D	2	8	0.54	51.23	6.39	28.95	11.09	23.75	#NULL!	#NULL!	#NULL!	#NULL!	1.06	37.89	#NULL!	9.34	5.47	#NULL!	0.12	#NULL!	10.33	1.59	407.36	92.66	31.02	22.94	487.96	9	12
8	19	2	55	2	D	2	12	3.7	90.19	8.53	53.27	7.83	25.46	0.27	#NULL!	#NULL!	#NULL!	1.03	9.29	4.91	12.44	2.95	34.55	5.2	#NULL!	4.54	0.74	988.42	278.99	9	43.79	499	6	12
8	19	2	55	2	D	2	20	2.3	96.33	0.23	4.62	8.85	1.36	#NULL!	#NULL!	#NULL!	#NULL!	0.94	0.31	#NULL!	11.37	5.1	#NULL!	1.68	#NULL!	0.65	#NULL!	903.12	285.28	27.11	27.68	1093.64	0	10
8	20	2	45	2	D	2	4	4.58	97.21	9.17	55.43	8.48	56.77	5.64	13.62	11.14	7.29	1.64	8.18	6.15	6.16	3.77	83.96	8.93	3.57	12.43	4.86	66.84	117.69	13.91	25.76	271.29	10	19
8	20	2	45	2	D	2	5	2.35	30.68	3.39	19.14	2.32	19.47	0.43	9.17	#NULL!	#NULL!	1.26	85.33	2.8	1.98	2.91	22.87	4.26	#NULL!	3.6	1.01	57.82	42.12	6.41	15.57	388.11	8	20
8	20	2	45	2	D	2	6	2.3	35.94	2.17	11.91	2	19.47	#NULL!	7.72	#NULL!	1.83	1.22	11.61	5.91	4.32	18.48	#NULL!	3.97	#NULL!	1.78	0.28	71.55	85.24	6.41	13.95	413.19	10	21
9	1	2	54	2	C	1	1	3.37	82.25	6.72	#NULL!	11.38	24.56	6.1	10.06	#NULL!	29.7	0.58	12.62	#NULL!	104.59	13.08	49.1	6.79	11.47	15.1	59.78	1093.3	357.56	12.88	30.35	2351.56	5	17
9	1	2	54	2	C	1	11	7.18	117.08	15.4	5.74	14.32	75.31	4.24	6.14	#NULL!	22.89	1.02	25.37	8.93	64.45	14.19	31.98	5.61	1.27	13.12	51.67	385.3	472.72	9	42.9	210.45	0	#NULL!
9	1	2	54	2	C	1	18	3.73	81.13	6.72	#NULL!	3.91	8.42	1.78	7.51	#NULL!	9.46	0.68	17.9	#NULL!	130.26	11.69	39.82	4.58	8.16	9.98	41.99	299.45	344.65	8.94	9.01	2963.99	0	#NULL!
9	2	1	#NULL!	2	D	2	6	12.44	146.49	2.42	#NULL!	3.91	102.87	1.22	#NULL!	#NULL!	#NULL!	0.68	2598.69	#NULL!	19.19	48.47	#NULL!	6.79	#NULL!	5.72	1.12	683.2	536.99	6.25	18.37	2351.56	7	15
9	2	1	#NULL!	2	D	2	11	14.31	108.52	5.77	#NULL!	17.39	131.74	1.5	#NULL!	#NULL!	#NULL!	2.63	3052.07	#NULL!	17.3	5.84	#NULL!	3.16	#NULL!	7.81	3.29	670.77	618.49	5.41	16.14	2351.56	0	15
9	3	2	21	2	C	2	3	2.02	36.66	#NULL!	#NULL!	3.75	10.51	1.81	14.68	52.25	#NULL!	1.63	62.99	22.46	2.44	14.98	#NULL!	4.12	9.47	13.5	#NULL!	441.26	64.66	61.24	40.43	2007.91	7	15
9	3	2	21	2	C	2	4	2.25	16.8	#NULL!	18.37	5.17	8.6	1.81	14.51	63.59	#NULL!	1.24	3.8	15.78	3.05	6.49	#NULL!	4.12	7.25	7.39	#NULL!	100.81	20.39	55.41	27.64	657.78	6	15
9	3	2	21	2	C	2	12	2.92	40.95	4.6	13.97	0.94	9.47	4.1	0.34	44.89	#NULL!	2.36	6.56	3.94	4.93	7.5	28.86	2.38	#NULL!	4.28	#NULL!	595.44	173.84	6.41	39.94	784.66	7.5	#NULL!
9	3	2	21	2	C	2	19	4.01	19.27	5.1	24.56	4.06	19.19	8.45	1.99	50.25	#NULL!	2.77	4.42	11.83	4.09	9.06	57.1	4.07	0.73	4.77	1.67	394.05	100.41	6.41	51.41	723.27	#NULL!	#NULL!
9	4	2	47	2	C	2	5	7.41	52.87	#NULL!	#NULL!	0.39	4.76	#NULL!	13.44	418.89	#NULL!	1.7	37.49	#NULL!	33.6	13.69	#NULL!	5.06	4.2	12.03	#NULL!	751.82	401.47	30.05	50.58	5651.29	8	15
9	4	2	47	2	C	2	9	9.56	48.04	#NULL!	46.01	2.56	21.75	#NULL!	13.8	635.75	#NULL!	3.48	85.33	12.31	19.47	11.5	#NULL!	7	4.2	13.5	#NULL!	1209.68	467.13	53.16	55.63	2351.56	8	15
9	4	2	47	2	C	2	3	7.18	37.98	#NULL!	51.53	6.22	18.03	#NULL!	14.16	361.39	#NULL!	1.63	196.04	#NULL!	46.84	39.87	#NULL!	6.26	4.2	14.94	#NULL!	596.53	408.32	33.62	48.75	2963.99	6	15
9	5	2	28	2	D	2	5	4.13	78.08	3.04	29.55	3.45	32.7	9.01	3.05	68.16	0.5	4.8	4.94	16.29	3.94	16.04	36.6	8.99	6.22	10	4.05	100.93	70.48	18.65	21.76	194.52	7	18
9	5	2	28	2	D	2	7	2.94	88.95	1.53	29.55	4.77	19.47	5.97	1.92	48.6	#NULL!	4.28	5.01	10.67	4.09	12.11	23.57	6.31	3.53	5.81	2.3	447.67	70.71	31.02	11.15	2600.94	7	18
9	5	2	28	2	D	2	9	2.63	49.82	0.37	12.41	1.96	19.47	2	1.15	76.72	#NULL!	3.99	17.14	#NULL!	7.39	15.33	10.69	3.83	3.27	5.37	2.05	983.43	147.08	27.11	8.23	5784.35	6	18
9	5	2	28	2	D	2	15	13.52	52.44	10.87	62.12	14.52	139.23	19.85	10.4	164.76	20.39	7.29	22.91	38.45	8.17	44.37	112.51	26.33	12.75	17.78	16.75	683.39	161.26	59.14	74.8	858.4	6	#NULL!
9	5	2	28	2	D	2	21	3.8	26.69	1.53	13.3	11.67	26.71	3.44	1.76	99.95	#NULL!	4.36	8.29	3.5	6.78	12.83	24.75	7.06	4.12	5.52	9.95	572.07	144.68	64.76	10.2	515.99	5	#NULL!
9	6	2	59	2	C	1	1	2.11	13.06	#NULL!	33.51	0.59	7.21	#NULL!	5.78	19.34	#NULL!	1.23	1.8	#NULL!	2.59	5.15	#NULL!	2.26	#NULL!	1.09	1.04	68.39	120.68	6.25	18.7	169.02	0	16
9	6	2	59	2	C	1	2	2.28	23.92	#NULL!	34.36	1.86	8.56	#NULL!	5.78	17.85	#NULL!	1.23	1.8	#NULL!	4.65	5.15	#NULL!	2.26	1.82	9.42	1.39	76.94	56.04	9.4	23.43	102.31	8	16
9	6	2	59	2	C	1	3	3.16	56.02	#NULL!	30.9	2.34	11.23	#NULL!	8.42	17.48	#NULL!	1.26	4.02	#NULL!	1.72	16.23	#NULL!	1.63	1.82	9.42	1.88	390.92	187.9	29.99	29.63	210.45	8	16
9	6	2	59	2	C	1	16	4.01	37.45	4.48	33.76	2.8	21.06	5.48	2.39	26.11	#NULL!	2.15	15.92	5.89	5.42	13.61	44.03	2.57	#NULL!	5.26	1.14	714.85	241.87	20.33	42.17	1214.35	8	16
9	7	2	67	2	C	1	4	3.57	57.74	#NULL!	2.63	2.38	7.33	#NULL!	2.25	59.15	6.76	1.37	9.8	#NULL!	33.75	17.47	34.63	2.45	0.49	6.63	13.26	425.07	295.66	6.41	33.89	676.94	6	10
9	7	2	67	2	C	1	5	3.28	55.27	#NULL!	2.79	2.8	9.22	#NULL!	2.22	34.58	4.75	1.37	8.98	#NULL!	28.9	7.5	23.24	2.62	0.42	6.59	3.61	280.13	193.29	6.86	14.11	417.79	5	10
9	7	2	67	2	C	1	10	4.42	80.36	#NULL!	5.01	2.09	23.99	0.29	2.49	40.58	7.02	1.75	12.8	#NULL!	9.89	14.98	43.73	2.94	1.04	3.1	#NULL!	573.19	352.32	9	29.51	1075.33	5	12
9	7	2	67	2	C	1	18	3.37	20.44	#NULL!	1.37	1.06	22.17	#NULL!	2.37	54.15	7.7	1.75	27.77	#NULL!	4.13	5.15	45.72	2.73	0.76	2.7	#NULL!	272.85	143.18	6.41	18.82	564.84	2	12
9	8	2	31	2	C	1	4	2.48	15.08	1.54	9.05	2.99	7.36	2.6	#NULL!	18.79	#NULL!	0.68	4.38	10.66	1.95	76.26	13.32	2.68	2.52	6.88	2.25	213.18	110.26	21.1	13.76	149.71	9	17
9	8	2	31	2	C	1	5	3.12	17.49	2.02	12.05	4.93	17.48	4.94	#NULL!	31.56	#NULL!	0.95	5.24	17.11	4.99	87.75	17.19	4.52	4.45	12.04	2.52	386.66	203.95	32.9	26.54	207.47	7	17
9	8	2	31	2	C	1	7	3.85	26.63	1.41	62.6	2.99	16.96	4	#NULL!	19.4	#NULL!	0.81	13.24	13.01	5.57	86.48	11.35	3.48	4.18	7.81	2.71	587.1	385.28	36.07	25.63	124.29	4	17
9	8	2	31	2	C	1	13	2.01	16.5	#NULL!	80.38	2.99	24.31	3.62	1.15	42.51	#NULL!	4.21	6.28	#NULL!	7.44	11.03	7.22	3.17	3.95	3.78	#NULL!	445.46	159.17	13.91	18.7	182.31	4	18
9	8	2	31	2	C	1	20	3.15	33.82	0.47	76.54	0.01	24.31	6.14	2.56	38.69	#NULL!	4.96	6.82	5.75	9.58	17.47	18.87	5.22	5.16	5.23	1.29	357.86	206.52	29.13	1.46	245.48	5	18
9	9	2	63	2	D	2	1	0.82	37.45	3.84	#NULL!	2.17	10.65	2.71	#NULL!	45.49	#NULL!	2.04	3.6	#NULL!	3.94	10.09	11.9	2.76	#NULL!	3.95	#NULL!	120.08	148.26	67.8	23.85	197.69	8	18
9	9	2	63	2	D	2	3	0.95	36.66	3.84	#NULL!	2.17	9.47	1.57	#NULL!	44.89	#NULL!	1.83	18.77	#NULL!	14.78	15.84	11.9	2.2	#NULL!	4.28	#NULL!	106.2	145.33	9	29.5	121.56	6	18
9	9	2	63	2	D	2	4	1.07	20.28	3.59	2.46	0.94	10.65	1.57	#NULL!	27.42	#NULL!	1.99	6.94	#NULL!	6.3	12.12	1.21	1.82	#NULL!	5.59	#NULL!	107.3	191.32	24.4	23.85	157.08	6	18
9	9	2	63	2	D	2	8	1.8	36.84	3.78	6	2.38	14.26	0.99	#NULL!	36.33	#NULL!	1.93	12.64	#NULL!	5.96	6.97	1.21	1.09	#NULL!	4.28	#NULL!	347.94	248.66	2	28.46	296.19	8	18
9	9	2	63	2	D	2	11	1.68	9.18	3.46	2.46	1.55	11.85	2.14	#NULL!	141.58	#NULL!	2.25	12.3	#NULL!	6.77	5.91	13.44	0.35	#NULL!	3.28	#NULL!	251.35	170.12	2.6	18.7	211.33	9	19
9	9	2	63	2	D	2	18	2.4	10.62	4.1	13.97	3.43	14.26	3.27	#NULL!	37.58	#NULL!	2.67	22.89	#NULL!	4.39	6.97	14.94	3.51	#NULL!	3.28	#NULL!	449.96	198.48	2.6	14.13	365.12	7	19
9	10	2	46	2	C	2	2	2.68	59.02	0.69	#NULL!	24.69	9.36	2.15	#NULL!	58.56	#NULL!	0.76	2.99	3.95	3.05	59.4	205.3	1.68	0.73	9.85	3	163.28	172.96	81.12	15.05	256.14	#NULL!	#NULL!
9	10	2	46	2	C	2	3	2.95	84.71	0.54	#NULL!	18.61	10.87	1.92	#NULL!	35.94	#NULL!	0.75	4.7	3.19	9.37	67.23	188.36	1.84	0.73	9.18	2.81	197.14	290.76	80.09	19.69	111.38	5	14
9	10	2	46	2	C	2	4	5.45	145.45	0.84	#NULL!	26.07	11.37	2.45	#NULL!	34.19	#NULL!	0.95	14.24	3.19	13.34	82.66	198.69	1.92	1.79	10.52	2.52	1257.83	775.99	87.59	45.56	671.39	9	14
9	10	2	46	2	C	2	11	4.17	53.05	0.92	8.65	8.65	22.62	0.92	2.37	65.46	6.67	2.18	0.33	#NULL!	5.29	3.77	78.83	3.93	1.19	4.56	#NULL!	460.75	219.27	59.14	8.74	1387.16	8	14
9	10	2	46	2	C	2	18	2.86	28.92	#NULL!	3.54	10.65	12.04	1.15	2.25	53.67	5	1.49	3.62	#NULL!	4.65	7.5	86.45	2.9	1.33	3.32	#NULL!	275.95	109.24	5.41	21.12	1206.91	#NULL!	#NULL!
9	11	2	42	2	C	2	8	3.93	46.01	3.21	49.79	12.34	47.68	6.85	4.76	33.32	#NULL!	1.3	13.52	20.72	9.89	137.51	41.55	11.58	8.88	13.95	5.02	581.64	305.98	59.45	38.61	151.08	4	17
9	12	2	50	2	C	1	7	2.31	247	11	15.41	93.79	40.87	16.86	64.28	181.32	#NULL!	1.33	34.99	81.75	60.87	1.98	485.71	6.15	#NULL!	51.19	42.12	615.81	415.22	150.38	52.23	333.48	#NULL!	16
9	12	2	50	2	C	1	8	2.45	60.7	1.39	14.11	18.66	13.87	2.24	7.36	44.17	#NULL!	1.38	15.56	56.4	7.71	21.37	145.22	2.93	4.68	15.94	5.18	495.24	225	83.87	38.56	387.96	8	16
9	12	2	50	2	C	1	11	6.49	118.46	26.34	61.44	25.92	107.2	19.54	26.26	91.81	117.24	1.53	13.99	66.22	16	108.32	258.24	9.2	20.08	37.6	15.01	496.44	242.69	93.81	112.25	718.65	7	16
9	12	2	50	2	C	1	12	1.94	173.18	0.38	3.95	65.07	7.21	1.7	11.38	59.5	#NULL!	1.33	5.78	102.56	24.5	67.23	121.98	3.39	3.17	19.1	29.76	655.79	448.92	131.71	36.88	882.16	8	16
9	12	2	50	2	C	1	13	2.54	112.9	#NULL!	11.31	16.78	7.21	#NULL!	4.81	39.23	#NULL!	1.28	3.68	66.57	8.43	13.58	87.76	2.55	1.82	12.9	3.15	720.06	392.4	68.94	26.63	731.33	5	16
9	12	2	50	2	C	1	14	1.7	84.67	11.9	11.02	29.46	49.34	10.33	7.95	123.19	29.3	0.16	13.67	17.05	12.42	34.2	106.42	13.71	2.11	9.15	9.81	442.04	251.54	67.8	52.35	338.63	#NULL!	#NULL!
9	13	2	45	2	D	1	5	2.71	39.96	#NULL!	19.31	0.05	86.71	12.86	#NULL!	60.84	38.87	2.49	20.13	12.08	17.64	23.44	85.01	0.43	28.87	9.2	#NULL!	480.58	249.52	24.4	17.78	940.74	10	21
9	13	2	45	2	D	1	11	14.24	65.65	6.88	62.02	61.16	296.39	44.35	12.62	246.04	15.23	7.05	33.87	21.46	24.61	58.69	332.45	20.23	33.82	19.98	8.06	1873.47	394.3	57.24	78.14	495.83	8.5	21
9	14	2	49	2	D	2	13	2.94	44.23	2.19	7.22	0.02	15.61	0.74	1.23	#NULL!	#NULL!	4.36	0.45	#NULL!	2.59	3.96	4.85	19.98	#NULL!	0.06	#NULL!	117.34	70.66	1.72	3.27	170.11	3.5	21
9	14	2	49	2	D	2	19	3.34	48.68	1.54	#NULL!	0.02	14.27	#NULL!	1.23	#NULL!	#NULL!	3.99	1.26	#NULL!	3.09	3.52	0.72	17.51	#NULL!	0.06	#NULL!	368.52	142.59	0.24	5.55	482.13	0	21
9	15	1	67	2	D	1	2	2.74	29.63	#NULL!	#NULL!	1.55	21.76	#NULL!	#NULL!	21.87	#NULL!	0.77	34.58	1.48	15.38	7.53	#NULL!	0.43	1.58	3.76	#NULL!	261.53	335.51	6.41	15.34	917.61	8	16
9	15	1	67	2	D	1	6	3.12	28.26	#NULL!	#NULL!	1.86	23.84	#NULL!	0.28	12.78	#NULL!	0.57	14.08	2.5	13.58	9.39	#NULL!	0.23	1.58	2.44	#NULL!	427.99	326.47	6.25	16.72	365.63	4	16
9	15	1	67	2	D	1	9	2.25	20.44	#NULL!	#NULL!	0.02	32.1	0.31	#NULL!	15.49	#NULL!	0.7	12.16	2.96	8.86	10.7	#NULL!	0.23	0.87	2.44	#NULL!	200.47	177.31	6.25	9.52	236.98	6	17
9	15	1	67	2	D	1	15	2.14	29.92	#NULL!	#NULL!	0.94	40.29	#NULL!	0.12	25.53	#NULL!	1.04	14.53	0.89	9.2	6.24	#NULL!	0.65	1.34	1.69	#NULL!	236.39	319	0.93	13.31	282.34	5	17
9	16	2	24	2	D	2	6	1.7	28.15	#NULL!	#NULL!	3.54	10.87	#NULL!	#NULL!	11.55	#NULL!	0.57	13.52	#NULL!	5.01	86.48	#NULL!	2.78	#NULL!	0.35	#NULL!	760.72	294.91	2.6	29.72	1296.99	6	16
9	16	2	24	2	D	2	8	1.55	37.13	8.53	50.07	6.2	8.56	0.02	#NULL!	#NULL!	#NULL!	1.59	12.64	5.49	2.69	6.22	9.14	8.02	#NULL!	0.96	#NULL!	608.02	205.36	3.83	25.57	653.57	8	#NULL!
9	16	2	24	2	D	2	14	2.2	40.53	6.39	48.99	7.02	21.76	#NULL!	#NULL!	#NULL!	#NULL!	1.12	0.33	5.35	1.83	6.97	#NULL!	2.78	#NULL!	3.28	0.25	579.47	198.83	2	22.04	832.15	8	#NULL!
9	17	1	64	2	D	2	1	2.03	17.93	#NULL!	#NULL!	6.22	19.68	1.9	1.54	6.34	#NULL!	0.75	3.51	2.73	4.22	4.22	#NULL!	1.58	2.3	4.4	#NULL!	18.45	93.62	67.8	23.85	172.1	7	16
9	17	1	64	2	D	2	2	1.92	33.9	#NULL!	#NULL!	5.08	21.76	0.85	0.7	6.83	#NULL!	0.7	5.23	1.48	6.66	5.5	#NULL!	1.34	2.3	5.69	#NULL!	35.36	174.96	12.7	6.86	136.48	7	16
9	17	1	64	2	D	2	5	2.41	48.8	#NULL!	#NULL!	4.92	11.28	2.94	#NULL!	6.83	#NULL!	0.65	6.34	2.96	6.92	5.32	#NULL!	0.33	1.58	4.72	#NULL!	86.47	310.98	13.91	8.65	244.37	5	16
9	18	2	43	2	C	1	2	23.55	51.49	33.32	89.88	18.06	144.25	3.35	13.81	#NULL!	#NULL!	4.38	93.57	14.4	23.79	26.73	76.58	32.63	#NULL!	18.53	9.28	408.02	369.48	12.7	72.35	505.05	#NULL!	#NULL!
9	18	2	43	2	C	1	5	31.24	65.5	26.43	72.19	12.64	127.54	#NULL!	3.38	#NULL!	#NULL!	4	70.99	16.03	33.73	6.22	35.83	26.69	#NULL!	18.16	10.02	664.25	538.39	13.9	73.97	997.37	5	13
9	18	2	43	2	C	1	6	34.57	72.26	40.46	134.99	26.54	193.71	4.61	9.49	#NULL!	#NULL!	6.42	84.06	25.92	30.02	14.6	115.19	41.72	#NULL!	20.32	19.94	557.94	382.4	19.11	83.27	756.57	2	13
9	18	2	43	2	C	1	7	31.85	85.03	41.7	150.96	33.78	240.15	10.9	12.6	26.42	#NULL!	7.07	82.36	29.73	33.84	14.9	136.93	35.25	4.16	17.44	19.25	699.74	463.08	20.94	63.86	1472.19	3	13
9	18	2	43	2	C	1	13	30.03	61.95	30.33	86.49	21.09	140.12	1.63	7.87	#NULL!	#NULL!	5.12	15.49	21.68	14.92	2.93	89.5	23.34	#NULL!	9.2	11.84	1042.54	292.93	10.76	58.42	3171.76	0	17
9	18	2	43	2	C	1	20	20.4	61.38	21.13	64.49	15.39	92.21	#NULL!	2.62	#NULL!	#NULL!	4.56	9.53	9.62	10.94	2.93	29.48	20.64	#NULL!	5.2	7.78	566.49	241.11	6.86	52.63	806.04	0	19
9	19	2	55	2	D	2	6	2.39	34.99	#NULL!	#NULL!	11.49	24.31	#NULL!	#NULL!	#NULL!	#NULL!	0.81	35.96	#NULL!	10.41	8.43	#NULL!	1.09	#NULL!	4.54	4.38	425.24	200.75	2.98	30.53	696.46	10	11
9	19	2	55	2	D	2	7	2.57	55.58	#NULL!	#NULL!	31.69	7.21	#NULL!	#NULL!	#NULL!	#NULL!	1.06	15.57	#NULL!	8.62	5.1	#NULL!	2.94	#NULL!	3.87	8.59	618.75	176.63	2.14	21.12	573.5	10	12
9	19	2	55	2	D	2	8	0.54	51.23	6.39	28.95	11.09	23.75	#NULL!	#NULL!	#NULL!	#NULL!	1.06	37.89	#NULL!	9.34	5.47	#NULL!	0.12	#NULL!	10.33	1.59	407.36	92.66	19.11	22.94	487.96	9	12
9	19	2	55	2	D	2	12	3.7	90.19	8.53	53.27	7.83	25.46	0.27	#NULL!	#NULL!	#NULL!	1.03	9.29	4.91	12.44	2.95	34.55	5.2	#NULL!	4.54	0.74	988.42	278.99	1.72	43.79	499	6	12
9	19	2	55	2	D	2	20	3.16	96.33	0.23	4.62	8.85	1.36	#NULL!	#NULL!	#NULL!	#NULL!	0.94	0.31	#NULL!	11.37	15.33	#NULL!	4.58	#NULL!	0.65	#NULL!	903.12	285.28	6.25	27.68	1093.64	0	10
9	20	2	45	2	D	2	4	4.58	97.21	9.17	55.43	8.48	56.77	5.64	13.62	11.14	7.29	1.64	8.18	6.15	6.16	3.77	83.96	8.93	3.57	12.43	4.86	66.84	117.69	13.91	25.76	271.29	10	19
9	20	2	45	2	D	2	5	2.35	30.68	3.39	19.14	2.32	11.28	0.43	9.17	#NULL!	#NULL!	1.26	6.94	2.8	1.98	2.91	22.87	4.26	#NULL!	3.6	1.01	57.82	42.12	6.41	15.57	388.11	8	20
9	20	2	45	2	D	2	6	2.3	35.94	2.17	11.91	2	56.77	#NULL!	7.72	#NULL!	1.83	1.22	11.61	5.91	4.32	18.48	#NULL!	3.97	#NULL!	1.78	0.28	71.55	85.24	6.41	13.95	413.19	10	21
10	1	2	54	2	C	1	1	3.73	82.25	6.72	#NULL!	11.38	24.56	6.1	10.06	#NULL!	29.7	0.58	12.62	#NULL!	104.59	13.08	49.1	6.79	11.47	15.1	59.78	1093.3	357.56	12.88	30.35	2351.56	5	17
10	1	2	54	2	C	1	11	14.24	117.08	15.4	5.74	14.32	75.31	4.24	6.14	#NULL!	22.89	1.02	25.37	8.93	64.45	14.19	31.98	5.61	1.27	13.12	51.67	385.3	472.72	9	42.9	657.78	0	#NULL!
10	1	2	54	2	C	1	18	3.73	81.13	6.72	#NULL!	3.91	8.42	1.78	7.51	#NULL!	9.46	0.68	17.9	#NULL!	130.26	11.69	39.82	4.58	8.16	9.98	41.99	299.45	344.65	8.94	9.01	2351.56	0	#NULL!
10	2	1	#NULL!	2	D	2	6	12.44	146.49	2.42	#NULL!	3.91	102.87	1.22	#NULL!	#NULL!	#NULL!	0.68	2598.69	#NULL!	19.19	48.47	#NULL!	4.58	#NULL!	5.72	1.12	683.2	536.99	6.25	18.37	2351.56	7	15
10	2	1	#NULL!	2	D	2	11	14.31	108.52	5.77	#NULL!	17.39	131.74	1.5	#NULL!	#NULL!	#NULL!	2.63	3052.07	#NULL!	17.3	5.84	#NULL!	3.16	#NULL!	10.33	3.29	670.77	618.49	5.41	16.14	2351.56	0	15
10	3	2	21	2	C	2	3	2.02	36.66	#NULL!	#NULL!	3.75	10.51	1.81	14.68	52.25	#NULL!	1.63	62.99	22.46	2.44	14.98	#NULL!	4.12	9.47	13.5	#NULL!	441.26	64.66	61.24	40.43	2007.91	7	15
10	3	2	21	2	C	2	4	3.12	16.8	#NULL!	18.37	5.17	8.6	1.81	14.51	63.59	#NULL!	1.24	3.8	15.78	5.96	6.49	#NULL!	4.12	7.25	7.39	#NULL!	100.81	20.39	55.41	27.64	657.78	6	15
10	3	2	21	2	C	2	12	2.92	40.95	4.6	13.97	0.94	9.47	4.1	0.34	44.89	#NULL!	2.36	6.56	3.94	4.93	7.5	28.86	2.38	#NULL!	4.28	#NULL!	595.44	173.84	6.41	39.94	784.66	7.5	#NULL!
10	3	2	21	2	C	2	19	4.01	19.27	5.1	24.56	4.06	19.19	8.45	1.99	50.25	#NULL!	2.77	4.42	11.83	4.09	9.06	57.1	4.07	0.73	4.77	1.67	394.05	100.41	55.41	51.41	723.27	#NULL!	#NULL!
10	4	2	47	2	C	2	5	7.41	52.87	#NULL!	#NULL!	0.39	4.76	#NULL!	13.44	418.89	#NULL!	1.7	37.49	#NULL!	33.6	13.69	#NULL!	5.06	4.2	12.03	#NULL!	751.82	401.47	30.05	50.58	5651.29	8	15
10	4	2	47	2	C	2	9	9.56	48.04	#NULL!	46.01	2.56	21.75	#NULL!	13.8	635.75	#NULL!	3.48	85.33	12.31	19.47	11.5	#NULL!	7	4.2	13.5	#NULL!	1209.68	467.13	53.16	55.63	2351.56	8	15
10	4	2	47	2	C	2	3	7.18	37.98	#NULL!	51.53	3.91	18.03	#NULL!	14.16	361.39	#NULL!	1.63	196.04	#NULL!	46.84	39.87	#NULL!	6.26	4.2	14.94	#NULL!	596.53	408.32	33.62	48.75	2963.99	6	15
10	5	2	28	2	D	2	5	4.13	78.08	3.04	29.55	3.45	32.7	9.01	3.05	68.16	0.5	4.8	4.94	16.29	3.94	16.04	36.6	8.99	6.22	10	4.05	100.93	70.48	18.65	21.76	194.52	7	18
10	5	2	28	2	D	2	7	2.94	88.95	1.53	29.55	4.77	19.47	5.97	1.92	48.6	#NULL!	4.28	5.01	10.67	4.09	12.11	23.57	6.31	3.53	5.81	2.3	447.67	70.71	31.02	11.15	2600.94	7	18
10	5	2	28	2	D	2	9	2.63	49.82	0.37	12.41	1.96	19.47	2	1.15	76.72	#NULL!	3.99	17.14	#NULL!	7.39	15.33	10.69	3.83	3.27	5.37	2.05	983.43	147.08	27.11	8.23	5784.35	6	18
10	5	2	28	2	D	2	15	13.52	52.44	10.87	62.12	14.52	139.23	19.85	10.4	164.76	20.39	7.29	22.91	38.45	8.17	44.37	112.51	26.33	12.75	17.78	16.75	683.39	161.26	59.14	74.8	858.4	6	#NULL!
10	5	2	28	2	D	2	21	3.8	26.69	1.53	13.3	11.67	26.71	3.44	1.76	99.95	#NULL!	4.36	8.29	3.5	6.78	12.83	24.75	7.06	4.12	5.52	9.95	572.07	144.68	64.76	10.2	515.99	5	#NULL!
10	6	2	59	2	C	1	1	2.11	13.06	#NULL!	33.51	0.59	7.21	#NULL!	5.78	19.34	#NULL!	1.23	1.8	#NULL!	4.32	14.19	#NULL!	2.26	#NULL!	1.09	1.04	68.39	120.68	2	18.7	169.02	0	16
10	6	2	59	2	C	1	2	2.28	23.92	#NULL!	34.36	1.86	8.56	#NULL!	5.78	17.85	#NULL!	1.23	1.8	#NULL!	9.37	5.15	#NULL!	2.26	1.82	9.42	1.39	76.94	56.04	9.4	23.43	102.31	8	16
10	6	2	59	2	C	1	3	3.16	56.02	#NULL!	30.9	2.34	11.23	#NULL!	8.42	17.48	#NULL!	1.26	4.02	#NULL!	1.72	16.23	#NULL!	1.63	1.82	9.42	1.88	390.92	187.9	29.99	29.63	210.45	8	16
10	6	2	59	2	C	1	16	4.01	37.45	4.48	33.76	2.8	21.06	5.48	2.39	26.11	#NULL!	2.15	15.92	5.89	5.42	13.61	44.03	2.57	#NULL!	5.26	1.14	714.85	241.87	20.33	42.17	1214.35	8	16
10	7	2	67	2	C	1	4	3.57	57.74	#NULL!	2.63	0.94	7.33	#NULL!	2.25	59.15	6.76	1.37	9.8	#NULL!	33.75	14.19	34.63	2.45	0.49	6.63	13.26	425.07	295.66	13.91	33.89	676.94	6	10
10	7	2	67	2	C	1	5	3.28	55.27	#NULL!	2.79	21.09	9.22	#NULL!	2.22	34.58	4.75	1.37	8.98	#NULL!	28.9	15.84	23.24	2.62	0.42	6.59	3.61	280.13	193.29	33.62	14.11	417.79	5	10
10	7	2	67	2	C	1	10	4.42	80.36	#NULL!	5.01	2.09	23.99	0.29	2.49	40.58	7.02	1.75	12.8	#NULL!	9.89	13.61	43.73	2.94	1.04	3.1	#NULL!	573.19	352.32	3.83	29.51	1075.33	5	12
10	7	2	67	2	C	1	18	3.37	20.44	#NULL!	1.37	1.06	22.17	#NULL!	2.37	54.15	7.7	1.75	27.77	#NULL!	4.13	5.32	45.72	2.73	0.76	2.7	#NULL!	272.85	143.18	3.83	18.82	564.84	2	12
10	8	2	31	2	C	1	4	2.48	15.08	1.54	9.05	2.99	7.36	2.6	#NULL!	18.79	#NULL!	0.68	4.38	10.66	1.95	76.26	13.32	2.68	2.52	6.88	2.25	213.18	110.26	21.1	13.76	149.71	9	17
10	8	2	31	2	C	1	5	3.12	17.49	2.02	12.05	4.93	17.48	4.94	#NULL!	31.56	#NULL!	0.95	5.24	17.11	4.99	87.75	17.19	4.52	4.45	12.04	2.52	386.66	203.95	32.9	26.54	207.47	7	17
10	8	2	31	2	C	1	7	3.85	26.63	1.41	62.6	2.99	16.96	4	#NULL!	19.4	#NULL!	0.81	13.24	13.01	5.57	86.48	11.35	3.48	4.18	7.81	2.71	587.1	385.28	36.07	25.63	124.29	4	17
10	8	2	31	2	C	1	13	2.01	16.5	#NULL!	80.38	2.17	24.31	3.62	1.15	42.51	#NULL!	4.21	6.28	#NULL!	7.44	11.03	7.22	3.17	3.95	3.78	#NULL!	445.46	159.17	19.11	29.72	182.31	4	18
10	8	2	31	2	C	1	20	3.15	33.82	0.47	76.54	0.01	24.31	6.14	2.56	38.69	#NULL!	4.96	6.82	5.75	9.58	17.47	18.87	5.22	5.16	5.23	1.29	357.86	206.52	29.13	1.46	245.48	5	18
10	9	2	63	2	D	2	1	0.82	40.95	3.84	#NULL!	2.17	10.65	2.71	#NULL!	45.49	#NULL!	2.04	3.6	#NULL!	3.94	10.09	11.9	2.76	#NULL!	3.95	#NULL!	120.08	148.26	29.99	23.85	197.69	8	18
10	9	2	63	2	D	2	3	0.95	13.06	3.84	#NULL!	2.17	9.47	1.57	#NULL!	44.89	#NULL!	1.83	18.77	#NULL!	14.78	15.84	11.9	2.2	#NULL!	4.28	#NULL!	106.2	145.33	20.94	29.5	121.56	6	18
10	9	2	63	2	D	2	4	1.07	20.28	3.59	2.46	0.94	10.65	1.57	#NULL!	27.42	#NULL!	1.99	6.94	#NULL!	6.3	12.12	1.21	1.82	#NULL!	5.59	#NULL!	107.3	191.32	2.98	23.85	157.08	6	18
10	9	2	63	2	D	2	8	1.8	36.84	3.78	6	2.38	14.26	0.99	#NULL!	36.33	#NULL!	1.93	12.64	#NULL!	5.96	6.97	1.21	1.09	#NULL!	4.28	#NULL!	347.94	248.66	6.41	28.46	296.19	8	18
10	9	2	63	2	D	2	11	1.68	9.18	3.46	2.46	1.55	11.85	2.14	#NULL!	141.58	#NULL!	2.25	12.3	#NULL!	6.77	5.91	13.44	0.35	#NULL!	3.28	#NULL!	251.35	170.12	29.99	15.34	211.33	9	19
10	9	2	63	2	D	2	18	2.4	10.62	4.1	13.97	3.43	14.26	3.27	#NULL!	37.58	#NULL!	2.67	22.89	#NULL!	4.39	6.97	14.94	3.51	#NULL!	3.28	#NULL!	449.96	198.48	19.11	14.13	365.12	7	19
10	10	2	46	2	C	2	2	2.68	59.02	0.69	#NULL!	24.69	9.36	2.15	#NULL!	58.56	#NULL!	0.76	2.99	3.95	3.05	59.4	205.3	1.68	0.73	9.85	3	163.28	172.96	81.12	15.05	256.14	#NULL!	#NULL!
10	10	2	46	2	C	2	3	2.95	84.71	0.54	#NULL!	18.61	10.87	1.92	#NULL!	35.94	#NULL!	0.75	4.7	3.19	9.37	67.23	188.36	1.84	0.73	9.18	2.81	197.14	290.76	80.09	19.69	111.38	5	14
10	10	2	46	2	C	2	4	5.45	145.45	0.84	#NULL!	26.07	11.37	2.45	#NULL!	34.19	#NULL!	0.95	14.24	3.19	13.34	82.66	198.69	1.92	1.79	10.52	2.52	1257.83	775.99	87.59	45.56	671.39	9	14
10	10	2	46	2	C	2	11	4.17	53.05	0.92	8.65	8.65	22.62	0.92	2.37	65.46	6.67	2.18	0.33	#NULL!	5.29	44.37	78.83	3.93	1.19	4.56	#NULL!	460.75	219.27	2.6	8.74	1387.16	8	14
10	10	2	46	2	C	2	18	2.86	28.92	#NULL!	3.54	10.65	12.04	1.15	2.25	53.67	5	1.49	3.62	#NULL!	4.65	8.43	86.45	2.9	1.33	3.32	#NULL!	275.95	109.24	53.16	6.86	1206.91	#NULL!	#NULL!
10	11	2	42	2	C	2	8	3.93	46.01	3.21	49.79	12.34	47.68	6.85	4.76	33.32	#NULL!	1.3	13.52	20.72	9.89	137.51	41.55	11.58	8.88	13.95	5.02	581.64	305.98	59.45	38.61	151.08	4	17
10	12	2	50	2	C	1	7	2.31	247	11	15.41	93.79	40.87	16.86	64.28	181.32	#NULL!	1.33	34.99	81.75	60.87	1.98	485.71	6.15	#NULL!	51.19	42.12	615.81	415.22	150.38	52.23	333.48	#NULL!	16
10	12	2	50	2	C	1	8	2.45	60.7	1.39	14.11	18.66	13.87	2.24	7.36	44.17	#NULL!	1.38	15.56	56.4	7.71	21.37	145.22	2.93	4.68	15.94	5.18	495.24	225	83.87	38.56	387.96	8	16
10	12	2	50	2	C	1	11	6.49	118.46	26.34	61.44	25.92	107.2	19.54	26.26	91.81	117.24	1.53	13.99	66.22	16	108.32	258.24	9.2	20.08	37.6	15.01	496.44	242.69	93.81	112.25	718.65	7	16
10	12	2	50	2	C	1	12	1.94	173.18	0.38	3.95	65.07	7.21	1.7	11.38	59.5	#NULL!	1.33	5.78	102.56	24.5	1.98	121.98	3.39	3.17	19.1	29.76	655.79	448.92	131.71	36.88	882.16	8	16
10	12	2	50	2	C	1	13	2.54	112.9	#NULL!	11.31	16.78	7.21	#NULL!	4.81	39.23	#NULL!	1.28	3.68	66.57	8.43	13.58	87.76	2.55	1.82	12.9	3.15	720.06	392.4	68.94	26.63	731.33	5	16
10	12	2	50	2	C	1	14	1.7	84.67	11.9	11.02	29.46	49.34	10.33	7.95	123.19	29.3	0.16	13.67	17.05	12.42	34.2	106.42	13.71	2.11	9.15	9.81	442.04	251.54	67.8	52.35	338.63	#NULL!	#NULL!
10	13	2	45	2	D	1	5	2.71	39.96	#NULL!	19.31	0.05	86.71	12.86	#NULL!	60.84	38.87	2.49	20.13	12.08	17.64	23.44	85.01	0.43	28.87	9.2	#NULL!	480.58	249.52	24.4	17.78	940.74	10	21
10	13	2	45	2	D	1	11	14.24	65.65	6.88	62.02	61.16	296.39	44.35	12.62	246.04	15.23	7.05	33.87	21.46	24.61	58.69	332.45	20.23	33.82	19.98	8.06	1873.47	394.3	57.24	78.14	495.83	8.5	21
10	14	2	49	2	D	2	13	2.94	44.23	2.19	7.22	0.02	15.61	0.74	1.23	#NULL!	#NULL!	4.28	0.45	#NULL!	2.59	3.96	4.85	19.98	#NULL!	0.06	#NULL!	117.34	70.66	1.72	3.27	170.11	3.5	21
10	14	2	49	2	D	2	19	3.34	48.68	1.54	#NULL!	0.02	14.27	#NULL!	1.23	#NULL!	#NULL!	4.28	1.26	#NULL!	3.09	3.52	0.72	17.51	#NULL!	1.69	#NULL!	368.52	142.59	0.24	5.55	482.13	0	21
10	15	1	67	2	D	1	2	2.74	29.63	#NULL!	#NULL!	3.54	21.76	#NULL!	#NULL!	21.87	#NULL!	0.77	34.58	1.48	15.38	7.53	#NULL!	0.43	1.58	3.76	#NULL!	261.53	335.51	9.4	15.34	917.61	8	16
10	15	1	67	2	D	1	6	3.12	28.26	#NULL!	#NULL!	3.45	23.84	#NULL!	0.28	12.78	#NULL!	0.57	14.08	2.5	13.58	9.39	#NULL!	0.23	1.58	2.44	#NULL!	427.99	326.47	13.91	16.72	365.63	4	16
10	15	1	67	2	D	1	9	2.25	20.44	#NULL!	#NULL!	5.08	32.1	0.31	#NULL!	15.49	#NULL!	0.7	12.16	2.96	8.86	10.7	#NULL!	0.23	0.87	2.44	#NULL!	200.47	177.31	13.91	9.52	236.98	6	17
10	15	1	67	2	D	1	15	2.14	29.92	#NULL!	#NULL!	2.99	40.29	#NULL!	0.12	25.53	#NULL!	1.04	14.53	0.89	9.2	6.24	#NULL!	0.65	1.34	1.69	#NULL!	236.39	319	0.93	13.31	282.34	5	17
10	16	2	24	2	D	2	6	2.63	28.15	#NULL!	#NULL!	3.54	7.21	#NULL!	#NULL!	11.55	#NULL!	0.57	37.89	#NULL!	5.01	82.66	#NULL!	2.9	#NULL!	0.35	#NULL!	760.72	294.91	2.6	29.72	1296.99	6	16
10	16	2	24	2	D	2	8	1.55	37.13	8.53	50.07	6.2	23.75	0.02	#NULL!	#NULL!	#NULL!	1.59	37.89	5.49	2.69	9.39	9.14	8.02	#NULL!	0.96	#NULL!	608.02	205.36	3.83	25.57	653.57	8	#NULL!
10	16	2	24	2	D	2	14	2.2	40.53	6.39	48.99	7.02	22.17	#NULL!	#NULL!	#NULL!	#NULL!	1.12	13.99	5.35	1.83	10.7	#NULL!	2.78	#NULL!	4.4	0.25	579.47	198.83	2	22.04	832.15	8	#NULL!
10	17	1	64	2	D	2	1	2.03	17.93	#NULL!	#NULL!	6.22	19.68	1.9	1.54	6.34	#NULL!	0.75	3.51	2.73	4.22	4.22	#NULL!	1.58	2.3	4.4	#NULL!	18.45	93.62	6.86	1.46	172.1	7	16
10	17	1	64	2	D	2	2	1.92	33.9	#NULL!	#NULL!	5.08	21.76	0.85	0.7	6.83	#NULL!	0.7	5.23	1.48	6.66	5.5	#NULL!	1.34	2.3	5.69	#NULL!	35.36	174.96	9.4	6.86	136.48	7	16
10	17	1	64	2	D	2	5	2.41	48.8	#NULL!	#NULL!	4.92	11.28	2.94	#NULL!	6.83	#NULL!	0.65	6.34	2.96	6.92	5.32	#NULL!	0.33	1.58	4.72	#NULL!	86.47	310.98	20.94	8.65	244.37	5	16
10	18	2	43	2	C	1	2	23.55	51.49	33.32	89.88	18.06	144.25	3.35	13.81	#NULL!	#NULL!	4.38	93.57	14.4	23.79	26.73	76.58	32.63	#NULL!	18.53	9.28	408.02	369.48	12.7	72.35	505.05	#NULL!	#NULL!
10	18	2	43	2	C	1	5	31.24	65.5	26.43	72.19	12.64	127.54	#NULL!	3.38	#NULL!	#NULL!	4	70.99	16.03	33.73	6.22	35.83	26.69	#NULL!	18.16	10.02	664.25	538.39	13.9	73.97	997.37	5	13
10	18	2	43	2	C	1	6	34.57	72.26	40.46	134.99	26.54	193.71	4.61	9.49	#NULL!	#NULL!	6.42	84.06	25.92	30.02	14.6	115.19	41.72	#NULL!	20.32	19.94	557.94	382.4	19.11	83.27	756.57	2	13
10	18	2	43	2	C	1	7	31.85	85.03	41.7	150.96	33.78	240.15	10.9	12.6	26.42	#NULL!	7.07	82.36	29.73	33.84	14.9	136.93	35.25	4.16	17.44	19.25	699.74	463.08	20.94	63.86	1472.19	3	13
10	18	2	43	2	C	1	13	30.03	61.95	30.33	86.49	21.09	140.12	1.63	7.87	#NULL!	#NULL!	5.12	15.49	21.68	14.92	2.93	89.5	23.34	#NULL!	9.2	11.84	1042.54	292.93	10.76	58.42	3171.76	0	17
10	18	2	43	2	C	1	20	20.4	61.38	21.13	64.49	15.39	92.21	#NULL!	2.62	#NULL!	#NULL!	4.56	9.53	9.62	10.94	5.84	29.48	20.64	#NULL!	5.2	7.78	566.49	241.11	6.86	52.63	806.04	0	19
10	19	2	55	2	D	2	6	2.39	34.99	#NULL!	#NULL!	11.49	8.42	#NULL!	#NULL!	#NULL!	#NULL!	0.81	35.96	#NULL!	10.41	8.43	#NULL!	2.55	#NULL!	4.54	4.38	425.24	200.75	2.98	30.53	696.46	10	11
10	19	2	55	2	D	2	7	2.57	55.58	#NULL!	#NULL!	31.69	102.87	#NULL!	#NULL!	#NULL!	#NULL!	1.06	15.57	#NULL!	8.62	5.1	#NULL!	1.34	#NULL!	3.87	8.59	618.75	176.63	2.14	21.12	573.5	10	12
10	19	2	55	2	D	2	8	0.54	51.23	6.39	28.95	11.09	23.75	#NULL!	#NULL!	#NULL!	#NULL!	1.06	37.89	#NULL!	9.34	5.47	#NULL!	0.12	#NULL!	10.33	1.59	407.36	92.66	1.72	22.94	487.96	9	12
10	19	2	55	2	D	2	12	3.7	90.19	8.53	53.27	7.83	25.46	0.27	#NULL!	#NULL!	#NULL!	1.03	9.29	4.91	12.44	2.95	34.55	5.2	#NULL!	4.54	0.74	988.42	278.99	8.94	43.79	499	6	12
10	19	2	55	2	D	2	20	3.37	96.33	0.23	4.62	8.85	1.36	#NULL!	#NULL!	#NULL!	#NULL!	0.94	0.31	#NULL!	11.37	10.7	#NULL!	5.2	#NULL!	0.65	#NULL!	903.12	285.28	13.91	27.68	1093.64	0	10
10	20	2	45	2	D	2	4	4.58	97.21	9.17	55.43	8.48	56.77	5.64	13.62	11.14	7.29	1.64	8.18	6.15	6.16	3.77	83.96	8.93	3.57	12.43	4.86	66.84	117.69	13.91	25.76	271.29	10	19
10	20	2	45	2	D	2	5	2.35	30.68	3.39	19.14	2.32	7.21	0.43	9.17	#NULL!	#NULL!	1.26	13.99	2.8	1.98	2.91	22.87	4.26	#NULL!	3.6	1.01	57.82	42.12	6.41	15.57	388.11	8	20
10	20	2	45	2	D	2	6	2.3	35.94	2.17	11.91	2	7.21	#NULL!	7.72	#NULL!	1.83	1.22	11.61	5.91	4.32	18.48	#NULL!	3.97	#NULL!	1.78	0.28	71.55	85.24	6.41	13.95	413.19	10	21
11	1	2	54	2	C	1	1	5.45	82.25	6.72	#NULL!	11.38	24.56	6.1	10.06	#NULL!	29.7	0.58	12.62	#NULL!	104.59	13.08	49.1	6.79	11.47	15.1	59.78	1093.3	357.56	12.88	30.35	2351.56	5	17
11	1	2	54	2	C	1	11	3.73	117.08	15.4	5.74	14.32	75.31	4.24	6.14	#NULL!	22.89	1.02	25.37	8.93	64.45	14.19	31.98	5.61	1.27	13.12	51.67	385.3	472.72	9	42.9	1472.19	0	#NULL!
11	1	2	54	2	C	1	18	3.73	81.13	6.72	#NULL!	3.91	8.42	1.78	7.51	#NULL!	9.46	0.68	17.9	#NULL!	130.26	11.69	39.82	4.58	8.16	9.98	41.99	299.45	344.65	8.94	9.01	2351.56	0	#NULL!
11	2	1	#NULL!	2	D	2	6	12.44	146.49	2.42	#NULL!	3.91	102.87	1.22	#NULL!	#NULL!	#NULL!	0.68	2598.69	#NULL!	19.19	48.47	#NULL!	17.51	#NULL!	5.72	1.12	683.2	536.99	6.25	18.37	2351.56	7	15
11	2	1	#NULL!	2	D	2	11	14.31	108.52	5.77	#NULL!	17.39	131.74	1.5	#NULL!	#NULL!	#NULL!	2.63	3052.07	#NULL!	17.3	5.84	#NULL!	3.16	#NULL!	9.98	3.29	670.77	618.49	5.41	16.14	2351.56	0	15
11	3	2	21	2	C	2	3	2.02	36.66	#NULL!	#NULL!	3.75	10.51	1.81	14.68	52.25	#NULL!	1.63	62.99	22.46	2.44	14.98	#NULL!	4.12	9.47	13.5	#NULL!	441.26	64.66	61.24	40.43	2007.91	7	15
11	3	2	21	2	C	2	4	2.45	16.8	#NULL!	18.37	5.17	8.6	1.81	14.51	63.59	#NULL!	1.24	3.8	15.78	10.94	6.49	#NULL!	4.12	7.25	7.39	#NULL!	100.81	20.39	55.41	27.64	657.78	6	15
11	3	2	21	2	C	2	12	2.92	40.95	4.6	13.97	0.94	9.47	4.1	0.34	44.89	#NULL!	2.36	6.56	3.94	4.93	7.5	28.86	2.38	#NULL!	4.28	#NULL!	595.44	173.84	12.7	39.94	784.66	7.5	#NULL!
11	3	2	21	2	C	2	19	4.01	19.27	5.1	24.56	4.06	19.19	8.45	1.99	50.25	#NULL!	2.77	4.42	11.83	4.09	9.06	57.1	4.07	0.73	4.77	1.67	394.05	100.41	18.65	51.41	723.27	#NULL!	#NULL!
11	4	2	47	2	C	2	5	7.41	52.87	#NULL!	#NULL!	0.39	4.76	#NULL!	13.44	418.89	#NULL!	1.7	37.49	#NULL!	33.6	13.69	#NULL!	5.06	4.2	12.03	#NULL!	751.82	401.47	30.05	50.58	5651.29	8	15
11	4	2	47	2	C	2	9	9.56	48.04	#NULL!	46.01	2.56	21.75	#NULL!	13.8	635.75	#NULL!	3.48	85.33	12.31	19.47	11.5	#NULL!	7	4.2	13.5	#NULL!	1209.68	467.13	53.16	55.63	2351.56	8	15
11	4	2	47	2	C	2	3	7.18	37.98	#NULL!	51.53	0.02	18.03	#NULL!	14.16	361.39	#NULL!	1.63	196.04	#NULL!	46.84	39.87	#NULL!	6.26	4.2	14.94	#NULL!	596.53	408.32	33.62	48.75	2963.99	6	15
11	5	2	28	2	D	2	5	4.13	78.08	3.04	29.55	3.45	32.7	9.01	3.05	68.16	0.5	4.8	4.94	16.29	3.94	16.04	36.6	8.99	6.22	10	4.05	100.93	70.48	18.65	21.76	194.52	7	18
11	5	2	28	2	D	2	7	2.94	88.95	1.53	29.55	4.77	19.47	5.97	1.92	48.6	#NULL!	4.28	5.01	10.67	4.09	12.11	23.57	6.31	3.53	5.81	2.3	447.67	70.71	31.02	11.15	2600.94	7	18
11	5	2	28	2	D	2	9	2.63	49.82	0.37	12.41	1.96	19.47	2	1.15	76.72	#NULL!	3.99	17.14	#NULL!	7.39	15.33	10.69	3.83	3.27	5.37	2.05	983.43	147.08	27.11	8.23	5784.35	6	18
11	5	2	28	2	D	2	15	13.52	52.44	10.87	62.12	14.52	139.23	19.85	10.4	164.76	20.39	7.29	22.91	38.45	8.17	44.37	112.51	26.33	12.75	17.78	16.75	683.39	161.26	59.14	74.8	858.4	6	#NULL!
11	5	2	28	2	D	2	21	3.8	26.69	1.53	13.3	11.67	26.71	3.44	1.76	99.95	#NULL!	4.36	8.29	3.5	6.78	12.83	24.75	7.06	4.12	5.52	9.95	572.07	144.68	64.76	10.2	515.99	5	#NULL!
11	6	2	59	2	C	1	1	2.11	13.06	#NULL!	33.51	0.59	7.21	#NULL!	5.78	19.34	#NULL!	1.23	1.8	#NULL!	5.29	15.33	#NULL!	2.26	#NULL!	1.09	1.04	68.39	120.68	3.83	18.7	169.02	0	16
11	6	2	59	2	C	1	2	2.28	23.92	#NULL!	34.36	1.86	8.56	#NULL!	5.78	17.85	#NULL!	1.23	1.8	#NULL!	14.92	5.15	#NULL!	2.26	1.82	9.42	1.39	76.94	56.04	9.4	23.43	102.31	8	16
11	6	2	59	2	C	1	3	3.16	56.02	#NULL!	30.9	2.34	11.23	#NULL!	8.42	17.48	#NULL!	1.26	4.02	#NULL!	1.72	16.23	#NULL!	1.63	1.82	9.42	1.88	390.92	187.9	29.99	29.63	210.45	8	16
11	6	2	59	2	C	1	16	4.01	37.45	4.48	33.76	2.8	21.06	5.48	2.39	26.11	#NULL!	2.15	15.92	5.89	5.42	13.61	44.03	2.57	#NULL!	5.26	1.14	714.85	241.87	20.33	42.17	1214.35	8	16
11	7	2	67	2	C	1	4	3.57	57.74	#NULL!	2.63	18.06	7.33	#NULL!	2.25	59.15	6.76	1.37	9.8	#NULL!	33.75	13.08	34.63	2.45	0.49	6.63	13.26	425.07	295.66	33.62	33.89	676.94	6	10
11	7	2	67	2	C	1	5	3.28	55.27	#NULL!	2.79	21.09	9.22	#NULL!	2.22	34.58	4.75	1.37	8.98	#NULL!	28.9	15.33	23.24	2.62	0.42	6.59	3.61	280.13	193.29	2.14	14.11	417.79	5	10
11	7	2	67	2	C	1	10	4.42	80.36	#NULL!	5.01	2.09	23.99	0.29	2.49	40.58	7.02	1.75	12.8	#NULL!	9.89	11.5	43.73	2.94	1.04	3.1	#NULL!	573.19	352.32	0.93	29.51	1075.33	5	12
11	7	2	67	2	C	1	18	3.37	20.44	#NULL!	1.37	1.06	22.17	#NULL!	2.37	54.15	7.7	1.75	27.77	#NULL!	4.13	7.5	45.72	2.73	0.76	2.7	#NULL!	272.85	143.18	3.83	18.82	564.84	2	12
11	8	2	31	2	C	1	4	2.48	15.08	1.54	9.05	2.99	7.36	2.6	#NULL!	18.79	#NULL!	0.68	4.38	10.66	1.95	76.26	13.32	2.68	2.52	6.88	2.25	213.18	110.26	21.1	13.76	149.71	9	17
11	8	2	31	2	C	1	5	3.12	17.49	2.02	12.05	4.93	17.48	4.94	#NULL!	31.56	#NULL!	0.95	5.24	17.11	4.99	87.75	17.19	4.52	4.45	12.04	2.52	386.66	203.95	32.9	26.54	207.47	7	17
11	8	2	31	2	C	1	7	3.85	26.63	1.41	62.6	2.99	16.96	4	#NULL!	19.4	#NULL!	0.81	13.24	13.01	5.57	86.48	11.35	3.48	4.18	7.81	2.71	587.1	385.28	36.07	25.63	124.29	4	17
11	8	2	31	2	C	1	13	2.01	16.5	#NULL!	80.38	2.99	24.31	3.62	1.15	42.51	#NULL!	4.21	6.28	#NULL!	7.44	11.03	7.22	3.17	3.95	3.78	#NULL!	445.46	159.17	29.13	21.12	182.31	4	18
11	8	2	31	2	C	1	20	3.15	33.82	0.47	76.54	0.01	24.31	6.14	2.56	38.69	#NULL!	4.96	6.82	5.75	9.58	17.47	18.87	5.22	5.16	5.23	1.29	357.86	206.52	29.13	1.46	245.48	5	18
11	9	2	63	2	D	2	1	0.82	49.82	3.84	#NULL!	2.17	10.65	2.71	#NULL!	45.49	#NULL!	2.04	3.6	#NULL!	3.94	10.09	11.9	2.76	#NULL!	3.95	#NULL!	120.08	148.26	12.7	23.85	197.69	8	18
11	9	2	63	2	D	2	3	0.95	29.92	3.84	#NULL!	2.17	9.47	1.57	#NULL!	44.89	#NULL!	1.83	18.77	#NULL!	14.78	15.84	11.9	2.2	#NULL!	4.28	#NULL!	106.2	145.33	2	29.5	121.56	6	18
11	9	2	63	2	D	2	4	1.07	20.28	3.59	2.46	0.94	10.65	1.57	#NULL!	27.42	#NULL!	1.99	6.94	#NULL!	6.3	12.12	1.21	1.82	#NULL!	5.59	#NULL!	107.3	191.32	18.65	23.85	157.08	6	18
11	9	2	63	2	D	2	8	1.8	36.84	3.78	6	2.38	14.26	0.99	#NULL!	36.33	#NULL!	1.93	12.64	#NULL!	5.96	6.97	1.21	1.09	#NULL!	4.28	#NULL!	347.94	248.66	31.02	28.46	296.19	8	18
11	9	2	63	2	D	2	11	1.68	9.18	3.46	2.46	1.55	11.85	2.14	#NULL!	141.58	#NULL!	2.25	12.3	#NULL!	6.77	5.91	13.44	0.35	#NULL!	3.28	#NULL!	251.35	170.12	9.4	5.55	211.33	9	19
11	9	2	63	2	D	2	18	2.4	10.62	4.1	13.97	3.43	14.26	3.27	#NULL!	37.58	#NULL!	2.67	22.89	#NULL!	4.39	6.97	14.94	3.51	#NULL!	3.28	#NULL!	449.96	198.48	29.99	14.13	365.12	7	19
11	10	2	46	2	C	2	2	2.68	59.02	0.69	#NULL!	24.69	9.36	2.15	#NULL!	58.56	#NULL!	0.76	2.99	3.95	3.05	59.4	205.3	1.68	0.73	9.85	3	163.28	172.96	81.12	15.05	256.14	#NULL!	#NULL!
11	10	2	46	2	C	2	3	2.95	84.71	0.54	#NULL!	18.61	10.87	1.92	#NULL!	35.94	#NULL!	0.75	4.7	3.19	9.37	67.23	188.36	1.84	0.73	9.18	2.81	197.14	290.76	80.09	19.69	111.38	5	14
11	10	2	46	2	C	2	4	5.45	145.45	0.84	#NULL!	26.07	11.37	2.45	#NULL!	34.19	#NULL!	0.95	14.24	3.19	13.34	82.66	198.69	1.92	1.79	10.52	2.52	1257.83	775.99	87.59	45.56	671.39	9	14
11	10	2	46	2	C	2	11	4.17	53.05	0.92	8.65	8.65	22.62	0.92	2.37	65.46	6.67	2.18	0.33	#NULL!	5.29	76.26	78.83	3.93	1.19	4.56	#NULL!	460.75	219.27	59.14	8.74	1387.16	8	14
11	10	2	46	2	C	2	18	2.86	28.92	#NULL!	3.54	10.65	12.04	1.15	2.25	53.67	5	1.49	3.62	#NULL!	4.65	13.08	86.45	2.9	1.33	3.32	#NULL!	275.95	109.24	29.99	13.95	1206.91	#NULL!	#NULL!
11	11	2	42	2	C	2	8	3.93	46.01	3.21	49.79	12.34	47.68	6.85	4.76	33.32	#NULL!	1.3	13.52	20.72	9.89	137.51	41.55	11.58	8.88	13.95	5.02	581.64	305.98	59.45	38.61	151.08	4	17
11	12	2	50	2	C	1	7	2.31	247	11	15.41	93.79	40.87	16.86	64.28	181.32	#NULL!	1.33	34.99	81.75	60.87	1.98	485.71	6.15	#NULL!	51.19	42.12	615.81	415.22	150.38	52.23	333.48	#NULL!	16
11	12	2	50	2	C	1	8	2.45	60.7	1.39	14.11	18.66	13.87	2.24	7.36	44.17	#NULL!	1.38	15.56	56.4	7.71	21.37	145.22	2.93	4.68	15.94	5.18	495.24	225	83.87	38.56	387.96	8	16
11	12	2	50	2	C	1	11	6.49	118.46	26.34	61.44	25.92	107.2	19.54	26.26	91.81	117.24	1.53	13.99	66.22	16	108.32	258.24	9.2	20.08	37.6	15.01	496.44	242.69	93.81	112.25	718.65	7	16
11	12	2	50	2	C	1	12	1.94	173.18	0.38	3.95	65.07	7.21	1.7	11.38	59.5	#NULL!	1.33	5.78	102.56	24.5	10.09	121.98	3.39	3.17	19.1	29.76	655.79	448.92	131.71	36.88	882.16	8	16
11	12	2	50	2	C	1	13	2.54	112.9	#NULL!	11.31	16.78	7.21	#NULL!	4.81	39.23	#NULL!	1.28	3.68	66.57	8.43	13.58	87.76	2.55	1.82	12.9	3.15	720.06	392.4	68.94	26.63	731.33	5	16
11	12	2	50	2	C	1	14	1.7	84.67	11.9	11.02	29.46	49.34	10.33	7.95	123.19	29.3	0.16	13.67	17.05	12.42	34.2	106.42	13.71	2.11	9.15	9.81	442.04	251.54	67.8	52.35	338.63	#NULL!	#NULL!
11	13	2	45	2	D	1	5	2.71	39.96	#NULL!	19.31	0.05	86.71	12.86	#NULL!	60.84	38.87	2.49	20.13	12.08	17.64	23.44	85.01	0.43	28.87	9.2	#NULL!	480.58	249.52	24.4	17.78	940.74	10	21
11	13	2	45	2	D	1	11	14.24	65.65	6.88	62.02	61.16	296.39	44.35	12.62	246.04	15.23	7.05	33.87	21.46	24.61	58.69	332.45	20.23	33.82	19.98	8.06	1873.47	394.3	57.24	78.14	495.83	8.5	21
11	14	2	49	2	D	2	13	2.94	44.23	2.19	7.22	0.02	15.61	0.74	1.23	#NULL!	#NULL!	4.36	0.45	#NULL!	2.59	3.96	4.85	19.98	#NULL!	0.06	#NULL!	117.34	70.66	1.72	3.27	170.11	3.5	21
11	14	2	49	2	D	2	19	3.34	48.68	1.54	#NULL!	0.02	14.27	#NULL!	1.23	#NULL!	#NULL!	4.36	1.26	#NULL!	3.09	3.52	0.72	17.51	#NULL!	2.44	#NULL!	368.52	142.59	0.24	5.55	482.13	0	21
11	15	1	67	2	D	1	2	2.74	29.63	#NULL!	#NULL!	2.09	21.76	#NULL!	#NULL!	21.87	#NULL!	0.77	34.58	1.48	15.38	7.53	#NULL!	0.43	1.58	3.76	#NULL!	261.53	335.51	9	15.34	917.61	8	16
11	15	1	67	2	D	1	6	3.12	28.26	#NULL!	#NULL!	4.92	23.84	#NULL!	0.28	12.78	#NULL!	0.57	14.08	2.5	13.58	9.39	#NULL!	0.23	1.58	2.44	#NULL!	427.99	326.47	9	16.72	365.63	4	16
11	15	1	67	2	D	1	9	2.25	20.44	#NULL!	#NULL!	2.56	32.1	0.31	#NULL!	15.49	#NULL!	0.7	12.16	2.96	8.86	10.7	#NULL!	0.23	0.87	2.44	#NULL!	200.47	177.31	0.93	9.52	236.98	6	17
11	15	1	67	2	D	1	15	2.14	29.92	#NULL!	#NULL!	3.54	40.29	#NULL!	0.12	25.53	#NULL!	1.04	14.53	0.89	9.2	6.24	#NULL!	0.65	1.34	1.69	#NULL!	236.39	319	0.93	13.31	282.34	5	17
11	16	2	24	2	D	2	6	4.01	28.15	#NULL!	#NULL!	3.54	25.46	#NULL!	#NULL!	11.55	#NULL!	0.57	196.04	#NULL!	5.01	15.84	#NULL!	4.12	#NULL!	0.35	#NULL!	760.72	294.91	2.6	29.72	1296.99	6	16
11	16	2	24	2	D	2	8	1.55	37.13	8.53	50.07	6.2	25.46	0.02	#NULL!	#NULL!	#NULL!	1.59	15.57	5.49	2.69	7.53	9.14	8.02	#NULL!	0.96	#NULL!	608.02	205.36	3.83	25.57	653.57	8	#NULL!
11	16	2	24	2	D	2	14	2.2	40.53	6.39	48.99	7.02	11.85	#NULL!	#NULL!	#NULL!	#NULL!	1.12	15.57	5.35	1.83	5.1	#NULL!	2.78	#NULL!	3.28	0.25	579.47	198.83	2	22.04	832.15	8	#NULL!
11	17	1	64	2	D	2	1	2.03	17.93	#NULL!	#NULL!	6.22	19.68	1.9	1.54	6.34	#NULL!	0.75	3.51	2.73	4.22	4.22	#NULL!	1.58	2.3	4.4	#NULL!	18.45	93.62	12.7	15.57	172.1	7	16
11	17	1	64	2	D	2	2	1.92	33.9	#NULL!	#NULL!	5.08	21.76	0.85	0.7	6.83	#NULL!	0.7	5.23	1.48	6.66	5.5	#NULL!	1.34	2.3	5.69	#NULL!	35.36	174.96	12.7	6.86	136.48	7	16
11	17	1	64	2	D	2	5	2.41	48.8	#NULL!	#NULL!	4.92	11.28	2.94	#NULL!	6.83	#NULL!	0.65	6.34	2.96	6.92	5.32	#NULL!	0.33	1.58	4.72	#NULL!	86.47	310.98	12.7	8.65	244.37	5	16
11	18	2	43	2	C	1	2	23.55	51.49	33.32	89.88	18.06	144.25	3.35	13.81	#NULL!	#NULL!	4.38	93.57	14.4	23.79	26.73	76.58	32.63	#NULL!	18.53	9.28	408.02	369.48	12.7	72.35	505.05	#NULL!	#NULL!
11	18	2	43	2	C	1	5	31.24	65.5	26.43	72.19	12.64	127.54	#NULL!	3.38	#NULL!	#NULL!	4	70.99	16.03	33.73	6.22	35.83	26.69	#NULL!	18.16	10.02	664.25	538.39	13.9	73.97	997.37	5	13
11	18	2	43	2	C	1	6	34.57	72.26	40.46	134.99	26.54	193.71	4.61	9.49	#NULL!	#NULL!	6.42	84.06	25.92	30.02	14.6	115.19	41.72	#NULL!	20.32	19.94	557.94	382.4	19.11	83.27	756.57	2	13
11	18	2	43	2	C	1	7	31.85	85.03	41.7	150.96	33.78	240.15	10.9	12.6	26.42	#NULL!	7.07	82.36	29.73	33.84	14.9	136.93	35.25	4.16	17.44	19.25	699.74	463.08	20.94	63.86	1472.19	3	13
11	18	2	43	2	C	1	13	30.03	61.95	30.33	86.49	21.09	140.12	1.63	7.87	#NULL!	#NULL!	5.12	15.49	21.68	14.92	2.93	89.5	23.34	#NULL!	9.2	11.84	1042.54	292.93	10.76	58.42	3171.76	0	17
11	18	2	43	2	C	1	20	20.4	61.38	21.13	64.49	15.39	92.21	#NULL!	2.62	#NULL!	#NULL!	4.56	9.53	9.62	10.94	13.69	29.48	20.64	#NULL!	5.2	7.78	566.49	241.11	6.86	52.63	806.04	0	19
11	19	2	55	2	D	2	6	2.39	34.99	#NULL!	#NULL!	11.49	25.46	#NULL!	#NULL!	#NULL!	#NULL!	0.81	35.96	#NULL!	10.41	8.43	#NULL!	2.78	#NULL!	4.54	4.38	425.24	200.75	2.98	30.53	696.46	10	11
11	19	2	55	2	D	2	7	2.57	55.58	#NULL!	#NULL!	31.69	47.68	#NULL!	#NULL!	#NULL!	#NULL!	1.06	15.57	#NULL!	8.62	5.1	#NULL!	2.78	#NULL!	3.87	8.59	618.75	176.63	2.14	21.12	573.5	10	12
11	19	2	55	2	D	2	8	0.54	51.23	6.39	28.95	11.09	23.75	#NULL!	#NULL!	#NULL!	#NULL!	1.06	37.89	#NULL!	9.34	5.47	#NULL!	0.12	#NULL!	10.33	1.59	407.36	92.66	27.11	22.94	487.96	9	12
11	19	2	55	2	D	2	12	3.7	90.19	8.53	53.27	7.83	25.46	0.27	#NULL!	#NULL!	#NULL!	1.03	9.29	4.91	12.44	2.95	34.55	5.2	#NULL!	4.54	0.74	988.42	278.99	0.93	43.79	499	6	12
11	19	2	55	2	D	2	20	0.54	96.33	0.23	4.62	8.85	1.36	#NULL!	#NULL!	#NULL!	#NULL!	0.94	0.31	#NULL!	11.37	5.32	#NULL!	4.26	#NULL!	0.65	#NULL!	903.12	285.28	5.41	27.68	1093.64	0	10
11	20	2	45	2	D	2	4	4.58	97.21	9.17	55.43	8.48	56.77	5.64	13.62	11.14	7.29	1.64	8.18	6.15	6.16	3.77	83.96	8.93	3.57	12.43	4.86	66.84	117.69	13.91	25.76	271.29	10	19
11	20	2	45	2	D	2	5	2.35	30.68	3.39	19.14	2.32	13.87	0.43	9.17	#NULL!	#NULL!	1.26	5.24	2.8	1.98	2.91	22.87	4.26	#NULL!	3.6	1.01	57.82	42.12	6.41	15.57	388.11	8	20
11	20	2	45	2	D	2	6	2.3	35.94	2.17	11.91	2	7.33	#NULL!	7.72	#NULL!	1.83	1.22	11.61	5.91	4.32	18.48	#NULL!	3.97	#NULL!	1.78	0.28	71.55	85.24	6.41	13.95	413.19	10	21
12	1	2	54	2	C	1	1	4.42	82.25	6.72	#NULL!	11.38	24.56	6.1	10.06	#NULL!	29.7	0.58	12.62	#NULL!	104.59	13.08	49.1	6.79	11.47	15.1	59.78	1093.3	357.56	12.88	30.35	2963.99	5	17
12	1	2	54	2	C	1	11	7.18	117.08	15.4	5.74	14.32	75.31	4.24	6.14	#NULL!	22.89	1.02	25.37	8.93	64.45	14.19	31.98	5.61	1.27	13.12	51.67	385.3	472.72	9	42.9	3171.76	0	#NULL!
12	1	2	54	2	C	1	18	3.73	81.13	6.72	#NULL!	3.91	8.42	1.78	7.51	#NULL!	9.46	0.68	17.9	#NULL!	130.26	11.69	39.82	4.58	8.16	9.98	41.99	299.45	344.65	8.94	9.01	2963.99	0	#NULL!
12	2	1	#NULL!	2	D	2	6	12.44	146.49	2.42	#NULL!	3.91	102.87	1.22	#NULL!	#NULL!	#NULL!	0.68	2598.69	#NULL!	19.19	48.47	#NULL!	4.26	#NULL!	5.72	1.12	683.2	536.99	6.25	18.37	2963.99	7	15
12	2	1	#NULL!	2	D	2	11	14.31	108.52	5.77	#NULL!	17.39	131.74	1.5	#NULL!	#NULL!	#NULL!	2.63	3052.07	#NULL!	17.3	5.84	#NULL!	3.16	#NULL!	0.35	3.29	670.77	618.49	5.41	16.14	2963.99	0	15
12	3	2	21	2	C	2	3	2.02	36.66	#NULL!	#NULL!	3.75	10.51	1.81	14.68	52.25	#NULL!	1.63	62.99	22.46	2.44	14.98	#NULL!	4.12	9.47	13.5	#NULL!	441.26	64.66	61.24	40.43	2007.91	7	15
12	3	2	21	2	C	2	4	2.86	16.8	#NULL!	18.37	5.17	8.6	1.81	14.51	63.59	#NULL!	1.24	3.8	15.78	4.22	6.49	#NULL!	4.12	7.25	7.39	#NULL!	100.81	20.39	55.41	27.64	657.78	6	15
12	3	2	21	2	C	2	12	2.92	40.95	4.6	13.97	0.94	9.47	4.1	0.34	44.89	#NULL!	2.36	6.56	3.94	4.93	7.5	28.86	2.38	#NULL!	4.28	#NULL!	595.44	173.84	6.25	39.94	784.66	7.5	#NULL!
12	3	2	21	2	C	2	19	4.01	19.27	5.1	24.56	4.06	19.19	8.45	1.99	50.25	#NULL!	2.77	4.42	11.83	4.09	9.06	57.1	4.07	0.73	4.77	1.67	394.05	100.41	20.94	51.41	723.27	#NULL!	#NULL!
12	4	2	47	2	C	2	5	7.41	52.87	#NULL!	#NULL!	0.39	4.76	#NULL!	13.44	418.89	#NULL!	1.7	37.49	#NULL!	33.6	13.69	#NULL!	5.06	4.2	12.03	#NULL!	751.82	401.47	30.05	50.58	5651.29	8	15
12	4	2	47	2	C	2	9	9.56	48.04	#NULL!	46.01	2.56	21.75	#NULL!	13.8	635.75	#NULL!	3.48	85.33	12.31	19.47	11.5	#NULL!	7	4.2	13.5	#NULL!	1209.68	467.13	53.16	55.63	2351.56	8	15
12	4	2	47	2	C	2	3	7.18	37.98	#NULL!	51.53	2.17	18.03	#NULL!	14.16	361.39	#NULL!	1.63	196.04	#NULL!	46.84	39.87	#NULL!	6.26	4.2	14.94	#NULL!	596.53	408.32	33.62	48.75	2963.99	6	15
12	5	2	28	2	D	2	5	4.13	78.08	3.04	29.55	3.45	32.7	9.01	3.05	68.16	0.5	4.8	4.94	16.29	3.94	16.04	36.6	8.99	6.22	10	4.05	100.93	70.48	18.65	21.76	194.52	7	18
12	5	2	28	2	D	2	7	2.94	88.95	1.53	29.55	4.77	19.47	5.97	1.92	48.6	#NULL!	4.28	5.01	10.67	4.09	12.11	23.57	6.31	3.53	5.81	2.3	447.67	70.71	31.02	11.15	2600.94	7	18
12	5	2	28	2	D	2	9	2.63	49.82	0.37	12.41	1.96	19.47	2	1.15	76.72	#NULL!	3.99	17.14	#NULL!	7.39	15.33	10.69	3.83	3.27	5.37	2.05	983.43	147.08	27.11	8.23	5784.35	6	18
12	5	2	28	2	D	2	15	13.52	52.44	10.87	62.12	14.52	139.23	19.85	10.4	164.76	20.39	7.29	22.91	38.45	8.17	44.37	112.51	26.33	12.75	17.78	16.75	683.39	161.26	59.14	74.8	858.4	6	#NULL!
12	5	2	28	2	D	2	21	3.8	26.69	1.53	13.3	11.67	26.71	3.44	1.76	99.95	#NULL!	4.36	8.29	3.5	6.78	12.83	24.75	7.06	4.12	5.52	9.95	572.07	144.68	64.76	10.2	515.99	5	#NULL!
12	6	2	59	2	C	1	1	2.11	13.06	#NULL!	33.51	0.59	7.21	#NULL!	5.78	19.34	#NULL!	1.23	1.8	#NULL!	6.77	6.97	#NULL!	2.26	#NULL!	1.09	1.04	68.39	120.68	9.4	18.7	169.02	0	16
12	6	2	59	2	C	1	2	2.28	23.92	#NULL!	34.36	1.86	8.56	#NULL!	5.78	17.85	#NULL!	1.23	1.8	#NULL!	2.59	5.15	#NULL!	2.26	1.82	9.42	1.39	76.94	56.04	9.4	23.43	102.31	8	16
12	6	2	59	2	C	1	3	3.16	56.02	#NULL!	30.9	2.34	11.23	#NULL!	8.42	17.48	#NULL!	1.26	4.02	#NULL!	1.72	16.23	#NULL!	1.63	1.82	9.42	1.88	390.92	187.9	29.99	29.63	210.45	8	16
12	6	2	59	2	C	1	16	4.01	37.45	4.48	33.76	2.8	21.06	5.48	2.39	26.11	#NULL!	2.15	15.92	5.89	5.42	13.61	44.03	2.57	#NULL!	5.26	1.14	714.85	241.87	20.33	42.17	1214.35	8	16
12	7	2	67	2	C	1	4	3.57	57.74	#NULL!	2.63	1.06	7.33	#NULL!	2.25	59.15	6.76	1.37	9.8	#NULL!	33.75	7.53	34.63	2.45	0.49	6.63	13.26	425.07	295.66	6.25	33.89	676.94	6	10
12	7	2	67	2	C	1	5	3.28	55.27	#NULL!	2.79	4.92	9.22	#NULL!	2.22	34.58	4.75	1.37	8.98	#NULL!	28.9	7.53	23.24	2.62	0.42	6.59	3.61	280.13	193.29	13.91	14.11	417.79	5	10
12	7	2	67	2	C	1	10	4.42	80.36	#NULL!	5.01	2.09	23.99	0.29	2.49	40.58	7.02	1.75	12.8	#NULL!	9.89	6.49	43.73	2.94	1.04	3.1	#NULL!	573.19	352.32	20.94	29.51	1075.33	5	12
12	7	2	67	2	C	1	18	3.37	20.44	#NULL!	1.37	1.06	22.17	#NULL!	2.37	54.15	7.7	1.75	27.77	#NULL!	4.13	5.5	45.72	2.73	0.76	2.7	#NULL!	272.85	143.18	9.4	18.82	564.84	2	12
12	8	2	31	2	C	1	4	2.48	15.08	1.54	9.05	2.99	7.36	2.6	#NULL!	18.79	#NULL!	0.68	4.38	10.66	1.95	76.26	13.32	2.68	2.52	6.88	2.25	213.18	110.26	21.1	13.76	149.71	9	17
12	8	2	31	2	C	1	5	3.12	17.49	2.02	12.05	4.93	17.48	4.94	#NULL!	31.56	#NULL!	0.95	5.24	17.11	4.99	87.75	17.19	4.52	4.45	12.04	2.52	386.66	203.95	32.9	26.54	207.47	7	17
12	8	2	31	2	C	1	7	3.85	26.63	1.41	62.6	2.99	16.96	4	#NULL!	19.4	#NULL!	0.81	13.24	13.01	5.57	86.48	11.35	3.48	4.18	7.81	2.71	587.1	385.28	36.07	25.63	124.29	4	17
12	8	2	31	2	C	1	13	2.01	16.5	#NULL!	80.38	3.91	24.31	3.62	1.15	42.51	#NULL!	4.21	6.28	#NULL!	7.44	11.03	7.22	3.17	3.95	3.78	#NULL!	445.46	159.17	20.94	8.65	182.31	4	18
12	8	2	31	2	C	1	20	3.15	33.82	0.47	76.54	0.01	24.31	6.14	2.56	38.69	#NULL!	4.96	6.82	5.75	9.58	17.47	18.87	5.22	5.16	5.23	1.29	357.86	206.52	29.13	1.46	245.48	5	18
12	9	2	63	2	D	2	1	0.82	35.94	3.84	#NULL!	2.17	10.65	2.71	#NULL!	45.49	#NULL!	2.04	3.6	#NULL!	3.94	10.09	11.9	2.76	#NULL!	3.95	#NULL!	120.08	148.26	61.24	23.85	197.69	8	18
12	9	2	63	2	D	2	3	0.95	40.53	3.84	#NULL!	2.17	9.47	1.57	#NULL!	44.89	#NULL!	1.83	18.77	#NULL!	14.78	15.84	11.9	2.2	#NULL!	4.28	#NULL!	106.2	145.33	8.94	29.5	121.56	6	18
12	9	2	63	2	D	2	4	1.07	20.28	3.59	2.46	0.94	10.65	1.57	#NULL!	27.42	#NULL!	1.99	6.94	#NULL!	6.3	12.12	1.21	1.82	#NULL!	5.59	#NULL!	107.3	191.32	6.86	23.85	157.08	6	18
12	9	2	63	2	D	2	8	1.8	36.84	3.78	6	2.38	14.26	0.99	#NULL!	36.33	#NULL!	1.93	12.64	#NULL!	5.96	6.97	1.21	1.09	#NULL!	4.28	#NULL!	347.94	248.66	20.33	28.46	296.19	8	18
12	9	2	63	2	D	2	11	1.68	9.18	3.46	2.46	1.55	11.85	2.14	#NULL!	141.58	#NULL!	2.25	12.3	#NULL!	6.77	5.91	13.44	0.35	#NULL!	3.28	#NULL!	251.35	170.12	10.76	8.65	211.33	9	19
12	9	2	63	2	D	2	18	2.4	10.62	4.1	13.97	3.43	14.26	3.27	#NULL!	37.58	#NULL!	2.67	22.89	#NULL!	4.39	6.97	14.94	3.51	#NULL!	3.28	#NULL!	449.96	198.48	19.11	14.13	365.12	7	19
12	10	2	46	2	C	2	2	2.68	59.02	0.69	#NULL!	24.69	9.36	2.15	#NULL!	58.56	#NULL!	0.76	2.99	3.95	3.05	59.4	205.3	1.68	0.73	9.85	3	163.28	172.96	81.12	15.05	256.14	#NULL!	#NULL!
12	10	2	46	2	C	2	3	2.95	84.71	0.54	#NULL!	18.61	10.87	1.92	#NULL!	35.94	#NULL!	0.75	4.7	3.19	9.37	67.23	188.36	1.84	0.73	9.18	2.81	197.14	290.76	80.09	19.69	111.38	5	14
12	10	2	46	2	C	2	4	5.45	145.45	0.84	#NULL!	26.07	11.37	2.45	#NULL!	34.19	#NULL!	0.95	14.24	3.19	13.34	82.66	198.69	1.92	1.79	10.52	2.52	1257.83	775.99	87.59	45.56	671.39	9	14
12	10	2	46	2	C	2	11	4.17	53.05	0.92	8.65	8.65	22.62	0.92	2.37	65.46	6.67	2.18	0.33	#NULL!	5.29	17.47	78.83	3.93	1.19	4.56	#NULL!	460.75	219.27	64.76	8.74	1387.16	8	14
12	10	2	46	2	C	2	18	2.86	28.92	#NULL!	3.54	10.65	12.04	1.15	2.25	53.67	5	1.49	3.62	#NULL!	4.65	6.97	86.45	2.9	1.33	3.32	#NULL!	275.95	109.24	5.41	29.5	1206.91	#NULL!	#NULL!
12	11	2	42	2	C	2	8	3.93	46.01	3.21	49.79	12.34	47.68	6.85	4.76	33.32	#NULL!	1.3	13.52	20.72	9.89	137.51	41.55	11.58	8.88	13.95	5.02	581.64	305.98	59.45	38.61	151.08	4	17
12	12	2	50	2	C	1	7	2.31	247	11	15.41	93.79	40.87	16.86	64.28	181.32	#NULL!	1.33	34.99	81.75	60.87	1.98	485.71	6.15	#NULL!	51.19	42.12	615.81	415.22	150.38	52.23	333.48	#NULL!	16
12	12	2	50	2	C	1	8	2.45	60.7	1.39	14.11	18.66	13.87	2.24	7.36	44.17	#NULL!	1.38	15.56	56.4	7.71	21.37	145.22	2.93	4.68	15.94	5.18	495.24	225	83.87	38.56	387.96	8	16
12	12	2	50	2	C	1	11	6.49	118.46	26.34	61.44	25.92	107.2	19.54	26.26	91.81	117.24	1.53	13.99	66.22	16	108.32	258.24	9.2	20.08	37.6	15.01	496.44	242.69	93.81	112.25	718.65	7	16
12	12	2	50	2	C	1	12	1.94	173.18	0.38	3.95	65.07	7.21	1.7	11.38	59.5	#NULL!	1.33	5.78	102.56	24.5	6.49	121.98	3.39	3.17	19.1	29.76	655.79	448.92	131.71	36.88	882.16	8	16
12	12	2	50	2	C	1	13	2.54	112.9	#NULL!	11.31	16.78	7.21	#NULL!	4.81	39.23	#NULL!	1.28	3.68	66.57	8.43	13.58	87.76	2.55	1.82	12.9	3.15	720.06	392.4	68.94	26.63	731.33	5	16
12	12	2	50	2	C	1	14	1.7	84.67	11.9	11.02	29.46	49.34	10.33	7.95	123.19	29.3	0.16	13.67	17.05	12.42	34.2	106.42	13.71	2.11	9.15	9.81	442.04	251.54	67.8	52.35	338.63	#NULL!	#NULL!
12	13	2	45	2	D	1	5	2.71	39.96	#NULL!	19.31	0.05	86.71	12.86	#NULL!	60.84	38.87	2.49	20.13	12.08	17.64	23.44	85.01	0.43	28.87	9.2	#NULL!	480.58	249.52	24.4	17.78	940.74	10	21
12	13	2	45	2	D	1	11	14.24	65.65	6.88	62.02	61.16	296.39	44.35	12.62	246.04	15.23	7.05	33.87	21.46	24.61	58.69	332.45	20.23	33.82	19.98	8.06	1873.47	394.3	57.24	78.14	495.83	8.5	21
12	14	2	49	2	D	2	13	2.94	44.23	2.19	7.22	0.02	15.61	0.74	1.23	#NULL!	#NULL!	4.36	0.45	#NULL!	2.59	3.96	4.85	19.98	#NULL!	0.06	#NULL!	117.34	70.66	1.72	3.27	170.11	3.5	21
12	14	2	49	2	D	2	19	3.34	48.68	1.54	#NULL!	0.02	14.27	#NULL!	1.23	#NULL!	#NULL!	4.36	1.26	#NULL!	3.09	3.52	0.72	17.51	#NULL!	5.72	#NULL!	368.52	142.59	0.24	5.55	482.13	0	21
12	15	1	67	2	D	1	2	2.74	29.63	#NULL!	#NULL!	2	21.76	#NULL!	#NULL!	21.87	#NULL!	0.77	34.58	1.48	15.38	7.53	#NULL!	0.43	1.58	3.76	#NULL!	261.53	335.51	6.41	15.34	917.61	8	16
12	15	1	67	2	D	1	6	3.12	28.26	#NULL!	#NULL!	7.02	23.84	#NULL!	0.28	12.78	#NULL!	0.57	14.08	2.5	13.58	9.39	#NULL!	0.23	1.58	2.44	#NULL!	427.99	326.47	55.41	16.72	365.63	4	16
12	15	1	67	2	D	1	9	2.25	20.44	#NULL!	#NULL!	3.54	32.1	0.31	#NULL!	15.49	#NULL!	0.7	12.16	2.96	8.86	10.7	#NULL!	0.23	0.87	2.44	#NULL!	200.47	177.31	2.6	9.52	236.98	6	17
12	15	1	67	2	D	1	15	2.14	29.92	#NULL!	#NULL!	0.02	40.29	#NULL!	0.12	25.53	#NULL!	1.04	14.53	0.89	9.2	6.24	#NULL!	0.65	1.34	1.69	#NULL!	236.39	319	0.93	13.31	282.34	5	17
12	16	2	24	2	D	2	6	3.85	28.15	#NULL!	#NULL!	3.54	1.36	#NULL!	#NULL!	11.55	#NULL!	0.57	22.89	#NULL!	5.01	10.09	#NULL!	8.02	#NULL!	0.35	#NULL!	760.72	294.91	2.6	29.72	1296.99	6	16
12	16	2	24	2	D	2	8	1.55	37.13	8.53	50.07	6.2	22.62	0.02	#NULL!	#NULL!	#NULL!	1.59	93.57	5.49	2.69	5.32	9.14	8.02	#NULL!	0.96	#NULL!	608.02	205.36	3.83	25.57	653.57	8	#NULL!
12	16	2	24	2	D	2	14	2.2	40.53	6.39	48.99	7.02	56.77	#NULL!	#NULL!	#NULL!	#NULL!	1.12	4.94	5.35	1.83	11.5	#NULL!	2.78	#NULL!	0.96	0.25	579.47	198.83	2	22.04	832.15	8	#NULL!
12	17	1	64	2	D	2	1	2.03	17.93	#NULL!	#NULL!	6.22	19.68	1.9	1.54	6.34	#NULL!	0.75	3.51	2.73	4.22	4.22	#NULL!	1.58	2.3	4.4	#NULL!	18.45	93.62	13.91	13.31	172.1	7	16
12	17	1	64	2	D	2	2	1.92	33.9	#NULL!	#NULL!	5.08	21.76	0.85	0.7	6.83	#NULL!	0.7	5.23	1.48	6.66	5.5	#NULL!	1.34	2.3	5.69	#NULL!	35.36	174.96	9.4	6.86	136.48	7	16
12	17	1	64	2	D	2	5	2.41	48.8	#NULL!	#NULL!	4.92	11.28	2.94	#NULL!	6.83	#NULL!	0.65	6.34	2.96	6.92	5.32	#NULL!	0.33	1.58	4.72	#NULL!	86.47	310.98	29.99	8.65	244.37	5	16
12	18	2	43	2	C	1	2	23.55	51.49	33.32	89.88	18.06	144.25	3.35	13.81	#NULL!	#NULL!	4.38	93.57	14.4	23.79	26.73	76.58	32.63	#NULL!	18.53	9.28	408.02	369.48	12.7	72.35	505.05	#NULL!	#NULL!
12	18	2	43	2	C	1	5	31.24	65.5	26.43	72.19	12.64	127.54	#NULL!	3.38	#NULL!	#NULL!	4	70.99	16.03	33.73	6.22	35.83	26.69	#NULL!	18.16	10.02	664.25	538.39	13.9	73.97	997.37	5	13
12	18	2	43	2	C	1	6	34.57	72.26	40.46	134.99	26.54	193.71	4.61	9.49	#NULL!	#NULL!	6.42	84.06	25.92	30.02	14.6	115.19	41.72	#NULL!	20.32	19.94	557.94	382.4	19.11	83.27	756.57	2	13
12	18	2	43	2	C	1	7	31.85	85.03	41.7	150.96	33.78	240.15	10.9	12.6	26.42	#NULL!	7.07	82.36	29.73	33.84	14.9	136.93	35.25	4.16	17.44	19.25	699.74	463.08	20.94	63.86	1472.19	3	13
12	18	2	43	2	C	1	13	30.03	61.95	30.33	86.49	21.09	140.12	1.63	7.87	#NULL!	#NULL!	5.12	15.49	21.68	14.92	2.93	89.5	23.34	#NULL!	9.2	11.84	1042.54	292.93	10.76	58.42	3171.76	0	17
12	18	2	43	2	C	1	20	20.4	61.38	21.13	64.49	15.39	92.21	#NULL!	2.62	#NULL!	#NULL!	4.56	9.53	9.62	10.94	10.09	29.48	20.64	#NULL!	5.2	7.78	566.49	241.11	6.86	52.63	806.04	0	19
12	19	2	55	2	D	2	6	2.39	34.99	#NULL!	#NULL!	11.49	21.75	#NULL!	#NULL!	#NULL!	#NULL!	0.81	35.96	#NULL!	10.41	8.43	#NULL!	4.58	#NULL!	4.54	4.38	425.24	200.75	2.98	30.53	696.46	10	11
12	19	2	55	2	D	2	7	2.57	55.58	#NULL!	#NULL!	31.69	19.19	#NULL!	#NULL!	#NULL!	#NULL!	1.06	15.57	#NULL!	8.62	5.1	#NULL!	8.02	#NULL!	3.87	8.59	618.75	176.63	2.14	21.12	573.5	10	12
12	19	2	55	2	D	2	8	0.54	51.23	6.39	28.95	11.09	23.75	#NULL!	#NULL!	#NULL!	#NULL!	1.06	37.89	#NULL!	9.34	5.47	#NULL!	0.12	#NULL!	10.33	1.59	407.36	92.66	10.76	22.94	487.96	9	12
12	19	2	55	2	D	2	12	3.7	90.19	8.53	53.27	7.83	25.46	0.27	#NULL!	#NULL!	#NULL!	1.03	9.29	4.91	12.44	2.95	34.55	5.2	#NULL!	4.54	0.74	988.42	278.99	9.4	43.79	499	6	12
12	19	2	55	2	D	2	20	3.12	96.33	0.23	4.62	8.85	1.36	#NULL!	#NULL!	#NULL!	#NULL!	0.94	0.31	#NULL!	11.37	16.23	#NULL!	2.45	#NULL!	0.65	#NULL!	903.12	285.28	2.14	27.68	1093.64	0	10
12	20	2	45	2	D	2	4	4.58	97.21	9.17	55.43	8.48	56.77	5.64	13.62	11.14	7.29	1.64	8.18	6.15	6.16	3.77	83.96	8.93	3.57	12.43	4.86	66.84	117.69	13.91	25.76	271.29	10	19
12	20	2	45	2	D	2	5	2.35	30.68	3.39	19.14	2.32	23.99	0.43	9.17	#NULL!	#NULL!	1.26	9.8	2.8	1.98	2.91	22.87	4.26	#NULL!	3.6	1.01	57.82	42.12	6.41	15.57	388.11	8	20
12	20	2	45	2	D	2	6	2.3	35.94	2.17	11.91	2	22.17	#NULL!	7.72	#NULL!	1.83	1.22	11.61	5.91	4.32	18.48	#NULL!	3.97	#NULL!	1.78	0.28	71.55	85.24	6.41	13.95	413.19	10	21
13	1	2	54	2	C	1	1	4.42	82.25	6.72	#NULL!	11.38	24.56	6.1	10.06	#NULL!	29.7	0.58	12.62	#NULL!	104.59	13.08	49.1	6.79	11.47	15.1	59.78	1093.3	357.56	12.88	30.35	3171.76	5	17
13	1	2	54	2	C	1	11	9.56	117.08	15.4	5.74	14.32	75.31	4.24	6.14	#NULL!	22.89	1.02	25.37	8.93	64.45	14.19	31.98	5.61	1.27	13.12	51.67	385.3	472.72	9	42.9	1296.99	0	#NULL!
13	1	2	54	2	C	1	18	3.73	81.13	6.72	#NULL!	3.91	8.42	1.78	7.51	#NULL!	9.46	0.68	17.9	#NULL!	130.26	11.69	39.82	4.58	8.16	9.98	41.99	299.45	344.65	8.94	9.01	3171.76	0	#NULL!
13	2	1	#NULL!	2	D	2	6	12.44	146.49	2.42	#NULL!	3.91	102.87	1.22	#NULL!	#NULL!	#NULL!	0.68	2598.69	#NULL!	19.19	48.47	#NULL!	3.83	#NULL!	5.72	1.12	683.2	536.99	6.25	18.37	882.16	7	15
13	2	1	#NULL!	2	D	2	11	14.31	108.52	5.77	#NULL!	17.39	131.74	1.5	#NULL!	#NULL!	#NULL!	2.63	3052.07	#NULL!	17.3	5.84	#NULL!	3.16	#NULL!	1.69	3.29	670.77	618.49	5.41	16.14	882.16	0	15
13	3	2	21	2	C	2	3	2.02	36.66	#NULL!	#NULL!	3.75	10.51	1.81	14.68	52.25	#NULL!	1.63	62.99	22.46	2.44	14.98	#NULL!	4.12	9.47	13.5	#NULL!	441.26	64.66	61.24	40.43	2007.91	7	15
13	3	2	21	2	C	2	4	2.03	16.8	#NULL!	18.37	5.17	8.6	1.81	14.51	63.59	#NULL!	1.24	3.8	15.78	3.94	6.49	#NULL!	4.12	7.25	7.39	#NULL!	100.81	20.39	55.41	27.64	657.78	6	15
13	3	2	21	2	C	2	12	2.92	40.95	4.6	13.97	0.94	9.47	4.1	0.34	44.89	#NULL!	2.36	6.56	3.94	4.93	7.5	28.86	2.38	#NULL!	4.28	#NULL!	595.44	173.84	6.86	39.94	784.66	7.5	#NULL!
13	3	2	21	2	C	2	19	4.01	19.27	5.1	24.56	4.06	19.19	8.45	1.99	50.25	#NULL!	2.77	4.42	11.83	4.09	9.06	57.1	4.07	0.73	4.77	1.67	394.05	100.41	12.7	51.41	723.27	#NULL!	#NULL!
13	4	2	47	2	C	2	5	7.41	52.87	#NULL!	#NULL!	0.39	4.76	#NULL!	13.44	418.89	#NULL!	1.7	37.49	#NULL!	33.6	13.69	#NULL!	5.06	4.2	12.03	#NULL!	751.82	401.47	30.05	50.58	5651.29	8	15
13	4	2	47	2	C	2	9	9.56	48.04	#NULL!	46.01	2.56	21.75	#NULL!	13.8	635.75	#NULL!	3.48	85.33	12.31	19.47	11.5	#NULL!	7	4.2	13.5	#NULL!	1209.68	467.13	53.16	55.63	2351.56	8	15
13	4	2	47	2	C	2	3	7.18	37.98	#NULL!	51.53	2.17	18.03	#NULL!	14.16	361.39	#NULL!	1.63	196.04	#NULL!	46.84	39.87	#NULL!	6.26	4.2	14.94	#NULL!	596.53	408.32	33.62	48.75	2963.99	6	15
13	5	2	28	2	D	2	5	4.13	78.08	3.04	29.55	3.45	32.7	9.01	3.05	68.16	0.5	4.8	4.94	16.29	3.94	16.04	36.6	8.99	6.22	10	4.05	100.93	70.48	18.65	21.76	194.52	7	18
13	5	2	28	2	D	2	7	2.94	88.95	1.53	29.55	4.77	19.47	5.97	1.92	48.6	#NULL!	4.28	5.01	10.67	4.09	12.11	23.57	6.31	3.53	5.81	2.3	447.67	70.71	31.02	11.15	2600.94	7	18
13	5	2	28	2	D	2	9	2.63	49.82	0.37	12.41	1.96	19.47	2	1.15	76.72	#NULL!	3.99	17.14	#NULL!	7.39	15.33	10.69	3.83	3.27	5.37	2.05	983.43	147.08	27.11	8.23	5784.35	6	18
13	5	2	28	2	D	2	15	13.52	52.44	10.87	62.12	14.52	139.23	19.85	10.4	164.76	20.39	7.29	22.91	38.45	8.17	44.37	112.51	26.33	12.75	17.78	16.75	683.39	161.26	59.14	74.8	858.4	6	#NULL!
13	5	2	28	2	D	2	21	3.8	26.69	1.53	13.3	11.67	26.71	3.44	1.76	99.95	#NULL!	4.36	8.29	3.5	6.78	12.83	24.75	7.06	4.12	5.52	9.95	572.07	144.68	64.76	10.2	515.99	5	#NULL!
13	6	2	59	2	C	1	1	2.11	13.06	#NULL!	33.51	0.59	7.21	#NULL!	5.78	19.34	#NULL!	1.23	1.8	#NULL!	4.09	9.06	#NULL!	2.26	#NULL!	1.09	1.04	68.39	120.68	2.6	18.7	169.02	0	16
13	6	2	59	2	C	1	2	2.28	23.92	#NULL!	34.36	1.86	8.56	#NULL!	5.78	17.85	#NULL!	1.23	1.8	#NULL!	2.44	5.15	#NULL!	2.26	1.82	9.42	1.39	76.94	56.04	9.4	23.43	102.31	8	16
13	6	2	59	2	C	1	3	3.16	56.02	#NULL!	30.9	2.34	11.23	#NULL!	8.42	17.48	#NULL!	1.26	4.02	#NULL!	1.72	16.23	#NULL!	1.63	1.82	9.42	1.88	390.92	187.9	29.99	29.63	210.45	8	16
13	6	2	59	2	C	1	16	4.01	37.45	4.48	33.76	2.8	21.06	5.48	2.39	26.11	#NULL!	2.15	15.92	5.89	5.42	13.61	44.03	2.57	#NULL!	5.26	1.14	714.85	241.87	20.33	42.17	1214.35	8	16
13	7	2	67	2	C	1	4	3.57	57.74	#NULL!	2.63	2.17	7.33	#NULL!	2.25	59.15	6.76	1.37	9.8	#NULL!	33.75	6.97	34.63	2.45	0.49	6.63	13.26	425.07	295.66	29.99	33.89	676.94	6	10
13	7	2	67	2	C	1	5	3.28	55.27	#NULL!	2.79	2.17	9.22	#NULL!	2.22	34.58	4.75	1.37	8.98	#NULL!	28.9	5.1	23.24	2.62	0.42	6.59	3.61	280.13	193.29	3.83	14.11	417.79	5	10
13	7	2	67	2	C	1	10	4.42	80.36	#NULL!	5.01	2.09	23.99	0.29	2.49	40.58	7.02	1.75	12.8	#NULL!	9.89	2.93	43.73	2.94	1.04	3.1	#NULL!	573.19	352.32	27.11	29.51	1075.33	5	12
13	7	2	67	2	C	1	18	3.37	20.44	#NULL!	1.37	1.06	22.17	#NULL!	2.37	54.15	7.7	1.75	27.77	#NULL!	4.13	6.97	45.72	2.73	0.76	2.7	#NULL!	272.85	143.18	6.41	18.82	564.84	2	12
13	8	2	31	2	C	1	4	2.48	15.08	1.54	9.05	2.99	7.36	2.6	#NULL!	18.79	#NULL!	0.68	4.38	10.66	1.95	76.26	13.32	2.68	2.52	6.88	2.25	213.18	110.26	21.1	13.76	149.71	9	17
13	8	2	31	2	C	1	5	3.12	17.49	2.02	12.05	4.93	17.48	4.94	#NULL!	31.56	#NULL!	0.95	5.24	17.11	4.99	87.75	17.19	4.52	4.45	12.04	2.52	386.66	203.95	32.9	26.54	207.47	7	17
13	8	2	31	2	C	1	7	3.85	26.63	1.41	62.6	2.99	16.96	4	#NULL!	19.4	#NULL!	0.81	13.24	13.01	5.57	86.48	11.35	3.48	4.18	7.81	2.71	587.1	385.28	36.07	25.63	124.29	4	17
13	8	2	31	2	C	1	13	2.01	16.5	#NULL!	80.38	0.39	24.31	3.62	1.15	42.51	#NULL!	4.21	6.28	#NULL!	7.44	11.03	7.22	3.17	3.95	3.78	#NULL!	445.46	159.17	9	1.46	182.31	4	18
13	8	2	31	2	C	1	20	3.15	33.82	0.47	76.54	0.01	24.31	6.14	2.56	38.69	#NULL!	4.96	6.82	5.75	9.58	17.47	18.87	5.22	5.16	5.23	1.29	357.86	206.52	29.13	1.46	245.48	5	18
13	9	2	63	2	D	2	1	0.82	46.01	3.84	#NULL!	2.17	10.65	2.71	#NULL!	45.49	#NULL!	2.04	3.6	#NULL!	3.94	10.09	11.9	2.76	#NULL!	3.95	#NULL!	120.08	148.26	61.24	23.85	197.69	8	18
13	9	2	63	2	D	2	3	0.95	16.5	3.84	#NULL!	2.17	9.47	1.57	#NULL!	44.89	#NULL!	1.83	18.77	#NULL!	14.78	15.84	11.9	2.2	#NULL!	4.28	#NULL!	106.2	145.33	9	29.5	121.56	6	18
13	9	2	63	2	D	2	4	1.07	20.28	3.59	2.46	0.94	10.65	1.57	#NULL!	27.42	#NULL!	1.99	6.94	#NULL!	6.3	12.12	1.21	1.82	#NULL!	5.59	#NULL!	107.3	191.32	2.14	23.85	157.08	6	18
13	9	2	63	2	D	2	8	1.8	36.84	3.78	6	2.38	14.26	0.99	#NULL!	36.33	#NULL!	1.93	12.64	#NULL!	5.96	6.97	1.21	1.09	#NULL!	4.28	#NULL!	347.94	248.66	19.11	28.46	296.19	8	18
13	9	2	63	2	D	2	11	1.68	9.18	3.46	2.46	1.55	11.85	2.14	#NULL!	141.58	#NULL!	2.25	12.3	#NULL!	6.77	5.91	13.44	0.35	#NULL!	3.28	#NULL!	251.35	170.12	61.24	11.15	211.33	9	19
13	9	2	63	2	D	2	18	2.4	10.62	4.1	13.97	3.43	14.26	3.27	#NULL!	37.58	#NULL!	2.67	22.89	#NULL!	4.39	6.97	14.94	3.51	#NULL!	3.28	#NULL!	449.96	198.48	29.99	14.13	365.12	7	19
13	10	2	46	2	C	2	2	2.68	59.02	0.69	#NULL!	24.69	9.36	2.15	#NULL!	58.56	#NULL!	0.76	2.99	3.95	3.05	59.4	205.3	1.68	0.73	9.85	3	163.28	172.96	81.12	15.05	256.14	#NULL!	#NULL!
13	10	2	46	2	C	2	3	2.95	84.71	0.54	#NULL!	18.61	10.87	1.92	#NULL!	35.94	#NULL!	0.75	4.7	3.19	9.37	67.23	188.36	1.84	0.73	9.18	2.81	197.14	290.76	80.09	19.69	111.38	5	14
13	10	2	46	2	C	2	4	5.45	145.45	0.84	#NULL!	26.07	11.37	2.45	#NULL!	34.19	#NULL!	0.95	14.24	3.19	13.34	82.66	198.69	1.92	1.79	10.52	2.52	1257.83	775.99	87.59	45.56	671.39	9	14
13	10	2	46	2	C	2	11	4.17	53.05	0.92	8.65	8.65	22.62	0.92	2.37	65.46	6.67	2.18	0.33	#NULL!	5.29	2.91	78.83	3.93	1.19	4.56	#NULL!	460.75	219.27	6.86	8.74	1387.16	8	14
13	10	2	46	2	C	2	18	2.86	28.92	#NULL!	3.54	10.65	12.04	1.15	2.25	53.67	5	1.49	3.62	#NULL!	4.65	15.84	86.45	2.9	1.33	3.32	#NULL!	275.95	109.24	20.33	10.2	1206.91	#NULL!	#NULL!
13	11	2	42	2	C	2	8	3.93	46.01	3.21	49.79	12.34	47.68	6.85	4.76	33.32	#NULL!	1.3	13.52	20.72	9.89	137.51	41.55	11.58	8.88	13.95	5.02	581.64	305.98	59.45	38.61	151.08	4	17
13	12	2	50	2	C	1	7	2.31	247	11	15.41	93.79	40.87	16.86	64.28	181.32	#NULL!	1.33	34.99	81.75	60.87	1.98	485.71	6.15	#NULL!	51.19	42.12	615.81	415.22	150.38	52.23	333.48	#NULL!	16
13	12	2	50	2	C	1	8	2.45	60.7	1.39	14.11	18.66	13.87	2.24	7.36	44.17	#NULL!	1.38	15.56	56.4	7.71	21.37	145.22	2.93	4.68	15.94	5.18	495.24	225	83.87	38.56	387.96	8	16
13	12	2	50	2	C	1	11	6.49	118.46	26.34	61.44	25.92	107.2	19.54	26.26	91.81	117.24	1.53	13.99	66.22	16	108.32	258.24	9.2	20.08	37.6	15.01	496.44	242.69	93.81	112.25	718.65	7	16
13	12	2	50	2	C	1	12	1.94	173.18	0.38	3.95	65.07	7.21	1.7	11.38	59.5	#NULL!	1.33	5.78	102.56	24.5	11.69	121.98	3.39	3.17	19.1	29.76	655.79	448.92	131.71	36.88	882.16	8	16
13	12	2	50	2	C	1	13	2.54	112.9	#NULL!	11.31	16.78	7.21	#NULL!	4.81	39.23	#NULL!	1.28	3.68	66.57	8.43	13.58	87.76	2.55	1.82	12.9	3.15	720.06	392.4	68.94	26.63	731.33	5	16
13	12	2	50	2	C	1	14	1.7	84.67	11.9	11.02	29.46	49.34	10.33	7.95	123.19	29.3	0.16	13.67	17.05	12.42	34.2	106.42	13.71	2.11	9.15	9.81	442.04	251.54	67.8	52.35	338.63	#NULL!	#NULL!
13	13	2	45	2	D	1	5	2.71	39.96	#NULL!	19.31	0.05	86.71	12.86	#NULL!	60.84	38.87	2.49	20.13	12.08	17.64	23.44	85.01	0.43	28.87	9.2	#NULL!	480.58	249.52	24.4	17.78	940.74	10	21
13	13	2	45	2	D	1	11	14.24	65.65	6.88	62.02	61.16	296.39	44.35	12.62	246.04	15.23	7.05	33.87	21.46	24.61	58.69	332.45	20.23	33.82	19.98	8.06	1873.47	394.3	57.24	78.14	495.83	8.5	21
13	14	2	49	2	D	2	13	2.94	44.23	2.19	7.22	0.02	15.61	0.74	1.23	#NULL!	#NULL!	4.21	0.45	#NULL!	2.59	3.96	4.85	19.98	#NULL!	0.06	#NULL!	117.34	70.66	1.72	3.27	170.11	3.5	21
13	14	2	49	2	D	2	19	3.34	48.68	1.54	#NULL!	0.02	14.27	#NULL!	1.23	#NULL!	#NULL!	4.21	1.26	#NULL!	3.09	3.52	0.72	17.51	#NULL!	1.69	#NULL!	368.52	142.59	0.24	5.55	482.13	0	21
13	15	1	67	2	D	1	2	2.74	29.63	#NULL!	#NULL!	7.02	21.76	#NULL!	#NULL!	21.87	#NULL!	0.77	34.58	1.48	15.38	7.53	#NULL!	0.43	1.58	3.76	#NULL!	261.53	335.51	9	15.34	917.61	8	16
13	15	1	67	2	D	1	6	3.12	28.26	#NULL!	#NULL!	6.22	23.84	#NULL!	0.28	12.78	#NULL!	0.57	14.08	2.5	13.58	9.39	#NULL!	0.23	1.58	2.44	#NULL!	427.99	326.47	55.41	16.72	365.63	4	16
13	15	1	67	2	D	1	9	2.25	20.44	#NULL!	#NULL!	2.38	32.1	0.31	#NULL!	15.49	#NULL!	0.7	12.16	2.96	8.86	10.7	#NULL!	0.23	0.87	2.44	#NULL!	200.47	177.31	1.72	9.52	236.98	6	17
13	15	1	67	2	D	1	15	2.14	29.92	#NULL!	#NULL!	2.17	40.29	#NULL!	0.12	25.53	#NULL!	1.04	14.53	0.89	9.2	6.24	#NULL!	0.65	1.34	1.69	#NULL!	236.39	319	0.93	13.31	282.34	5	17
13	16	2	24	2	D	2	6	2.31	28.15	#NULL!	#NULL!	3.54	7.33	#NULL!	#NULL!	11.55	#NULL!	0.57	2.99	#NULL!	5.01	13.08	#NULL!	0.12	#NULL!	0.35	#NULL!	760.72	294.91	2.6	29.72	1296.99	6	16
13	16	2	24	2	D	2	8	1.55	37.13	8.53	50.07	6.2	23.75	0.02	#NULL!	#NULL!	#NULL!	1.59	93.57	5.49	2.69	16.23	9.14	8.02	#NULL!	0.96	#NULL!	608.02	205.36	3.83	25.57	653.57	8	#NULL!
13	16	2	24	2	D	2	14	2.2	40.53	6.39	48.99	7.02	10.65	#NULL!	#NULL!	#NULL!	#NULL!	1.12	4.7	5.35	1.83	5.5	#NULL!	2.78	#NULL!	3.28	0.25	579.47	198.83	2	22.04	832.15	8	#NULL!
13	17	1	64	2	D	2	1	2.03	17.93	#NULL!	#NULL!	6.22	19.68	1.9	1.54	6.34	#NULL!	0.75	3.51	2.73	4.22	4.22	#NULL!	1.58	2.3	4.4	#NULL!	18.45	93.62	13.91	51.41	172.1	7	16
13	17	1	64	2	D	2	2	1.92	33.9	#NULL!	#NULL!	5.08	21.76	0.85	0.7	6.83	#NULL!	0.7	5.23	1.48	6.66	5.5	#NULL!	1.34	2.3	5.69	#NULL!	35.36	174.96	0.93	6.86	136.48	7	16
13	17	1	64	2	D	2	5	2.41	48.8	#NULL!	#NULL!	4.92	11.28	2.94	#NULL!	6.83	#NULL!	0.65	6.34	2.96	6.92	5.32	#NULL!	0.33	1.58	4.72	#NULL!	86.47	310.98	9	8.65	244.37	5	16
13	18	2	43	2	C	1	2	23.55	51.49	33.32	89.88	18.06	144.25	3.35	13.81	#NULL!	#NULL!	4.38	93.57	14.4	23.79	26.73	76.58	32.63	#NULL!	18.53	9.28	408.02	369.48	12.7	72.35	505.05	#NULL!	#NULL!
13	18	2	43	2	C	1	5	31.24	65.5	26.43	72.19	12.64	127.54	#NULL!	3.38	#NULL!	#NULL!	4	70.99	16.03	33.73	6.22	35.83	26.69	#NULL!	18.16	10.02	664.25	538.39	13.9	73.97	997.37	5	13
13	18	2	43	2	C	1	6	34.57	72.26	40.46	134.99	26.54	193.71	4.61	9.49	#NULL!	#NULL!	6.42	84.06	25.92	30.02	14.6	115.19	41.72	#NULL!	20.32	19.94	557.94	382.4	19.11	83.27	756.57	2	13
13	18	2	43	2	C	1	7	31.85	85.03	41.7	150.96	33.78	240.15	10.9	12.6	26.42	#NULL!	7.07	82.36	29.73	33.84	14.9	136.93	35.25	4.16	17.44	19.25	699.74	463.08	20.94	63.86	1472.19	3	13
13	18	2	43	2	C	1	13	30.03	61.95	30.33	86.49	21.09	140.12	1.63	7.87	#NULL!	#NULL!	5.12	15.49	21.68	14.92	2.93	89.5	23.34	#NULL!	9.2	11.84	1042.54	292.93	10.76	58.42	3171.76	0	17
13	18	2	43	2	C	1	20	20.4	61.38	21.13	64.49	15.39	92.21	#NULL!	2.62	#NULL!	#NULL!	4.56	9.53	9.62	10.94	12.83	29.48	20.64	#NULL!	5.2	7.78	566.49	241.11	6.86	52.63	806.04	0	19
13	19	2	55	2	D	2	6	2.39	34.99	#NULL!	#NULL!	11.49	16.96	#NULL!	#NULL!	#NULL!	#NULL!	0.81	35.96	#NULL!	10.41	8.43	#NULL!	2.26	#NULL!	4.54	4.38	425.24	200.75	2.98	30.53	696.46	10	11
13	19	2	55	2	D	2	7	2.57	55.58	#NULL!	#NULL!	31.69	47.68	#NULL!	#NULL!	#NULL!	#NULL!	1.06	15.57	#NULL!	8.62	5.1	#NULL!	3.17	#NULL!	3.87	8.59	618.75	176.63	2.14	21.12	573.5	10	12
13	19	2	55	2	D	2	8	0.54	51.23	6.39	28.95	11.09	23.75	#NULL!	#NULL!	#NULL!	#NULL!	1.06	37.89	#NULL!	9.34	5.47	#NULL!	0.12	#NULL!	10.33	1.59	407.36	92.66	27.11	22.94	487.96	9	12
13	19	2	55	2	D	2	12	3.7	90.19	8.53	53.27	7.83	25.46	0.27	#NULL!	#NULL!	#NULL!	1.03	9.29	4.91	12.44	2.95	34.55	5.2	#NULL!	4.54	0.74	988.42	278.99	6.41	43.79	499	6	12
13	19	2	55	2	D	2	20	0.82	96.33	0.23	4.62	8.85	1.36	#NULL!	#NULL!	#NULL!	#NULL!	0.94	0.31	#NULL!	11.37	5.15	#NULL!	1.68	#NULL!	0.65	#NULL!	903.12	285.28	13.91	27.68	1093.64	0	10
13	20	2	45	2	D	2	4	4.58	97.21	9.17	55.43	8.48	56.77	5.64	13.62	11.14	7.29	1.64	8.18	6.15	6.16	3.77	83.96	8.93	3.57	12.43	4.86	66.84	117.69	13.91	25.76	271.29	10	19
13	20	2	45	2	D	2	5	2.35	30.68	3.39	19.14	2.32	7.21	0.43	9.17	#NULL!	#NULL!	1.26	196.04	2.8	1.98	2.91	22.87	4.26	#NULL!	3.6	1.01	57.82	42.12	6.41	15.57	388.11	8	20
13	20	2	45	2	D	2	6	2.3	35.94	2.17	11.91	2	7.21	#NULL!	7.72	#NULL!	1.83	1.22	11.61	5.91	4.32	18.48	#NULL!	3.97	#NULL!	1.78	0.28	71.55	85.24	6.41	13.95	413.19	10	21
14	1	2	54	2	C	1	1	1.55	82.25	6.72	#NULL!	11.38	24.56	6.1	10.06	#NULL!	29.7	0.58	12.62	#NULL!	104.59	13.08	49.1	6.79	11.47	15.1	59.78	1093.3	357.56	12.88	30.35	756.57	5	17
14	1	2	54	2	C	1	11	12.44	117.08	15.4	5.74	14.32	75.31	4.24	6.14	#NULL!	22.89	1.02	25.37	8.93	64.45	14.19	31.98	5.61	1.27	13.12	51.67	385.3	472.72	9	42.9	296.19	0	#NULL!
14	1	2	54	2	C	1	18	3.73	81.13	6.72	#NULL!	3.91	8.42	1.78	7.51	#NULL!	9.46	0.68	17.9	#NULL!	130.26	11.69	39.82	4.58	8.16	9.98	41.99	299.45	344.65	8.94	9.01	388.11	0	#NULL!
14	2	1	#NULL!	2	D	2	6	12.44	146.49	2.42	#NULL!	3.91	102.87	1.22	#NULL!	#NULL!	#NULL!	0.68	2598.69	#NULL!	19.19	48.47	#NULL!	13.71	#NULL!	5.72	1.12	683.2	536.99	6.25	18.37	2351.56	7	15
14	2	1	#NULL!	2	D	2	11	14.31	108.52	5.77	#NULL!	17.39	131.74	1.5	#NULL!	#NULL!	#NULL!	2.63	3052.07	#NULL!	17.3	5.84	#NULL!	3.16	#NULL!	4.28	3.29	670.77	618.49	5.41	16.14	2351.56	0	15
14	3	2	21	2	C	2	3	2.02	36.66	#NULL!	#NULL!	3.75	10.51	1.81	14.68	52.25	#NULL!	1.63	62.99	22.46	2.44	14.98	#NULL!	4.12	9.47	13.5	#NULL!	441.26	64.66	61.24	40.43	2007.91	7	15
14	3	2	21	2	C	2	4	2.25	16.8	#NULL!	18.37	5.17	8.6	1.81	14.51	63.59	#NULL!	1.24	3.8	15.78	8.17	6.49	#NULL!	4.12	7.25	7.39	#NULL!	100.81	20.39	55.41	27.64	657.78	6	15
14	3	2	21	2	C	2	12	2.92	40.95	4.6	13.97	0.94	9.47	4.1	0.34	44.89	#NULL!	2.36	6.56	3.94	4.93	7.5	28.86	2.38	#NULL!	4.28	#NULL!	595.44	173.84	9.4	39.94	784.66	7.5	#NULL!
14	3	2	21	2	C	2	19	4.01	19.27	5.1	24.56	4.06	19.19	8.45	1.99	50.25	#NULL!	2.77	4.42	11.83	4.09	9.06	57.1	4.07	0.73	4.77	1.67	394.05	100.41	9.4	51.41	723.27	#NULL!	#NULL!
14	4	2	47	2	C	2	5	7.41	52.87	#NULL!	#NULL!	0.39	4.76	#NULL!	13.44	418.89	#NULL!	1.7	37.49	#NULL!	33.6	13.69	#NULL!	5.06	4.2	12.03	#NULL!	751.82	401.47	30.05	50.58	5651.29	8	15
14	4	2	47	2	C	2	9	9.56	48.04	#NULL!	46.01	2.56	21.75	#NULL!	13.8	635.75	#NULL!	3.48	85.33	12.31	19.47	11.5	#NULL!	7	4.2	13.5	#NULL!	1209.68	467.13	53.16	55.63	2351.56	8	15
14	4	2	47	2	C	2	3	7.18	37.98	#NULL!	51.53	2.17	18.03	#NULL!	14.16	361.39	#NULL!	1.63	196.04	#NULL!	46.84	39.87	#NULL!	6.26	4.2	14.94	#NULL!	596.53	408.32	33.62	48.75	2963.99	6	15
14	5	2	28	2	D	2	5	4.13	78.08	3.04	29.55	3.45	32.7	9.01	3.05	68.16	0.5	4.8	4.94	16.29	3.94	16.04	36.6	8.99	6.22	10	4.05	100.93	70.48	18.65	21.76	194.52	7	18
14	5	2	28	2	D	2	7	2.94	88.95	1.53	29.55	4.77	19.47	5.97	1.92	48.6	#NULL!	4.28	5.01	10.67	4.09	12.11	23.57	6.31	3.53	5.81	2.3	447.67	70.71	31.02	11.15	2600.94	7	18
14	5	2	28	2	D	2	9	2.63	49.82	0.37	12.41	1.96	19.47	2	1.15	76.72	#NULL!	3.99	17.14	#NULL!	7.39	15.33	10.69	3.83	3.27	5.37	2.05	983.43	147.08	27.11	8.23	5784.35	6	18
14	5	2	28	2	D	2	15	13.52	52.44	10.87	62.12	14.52	139.23	19.85	10.4	164.76	20.39	7.29	22.91	38.45	8.17	44.37	112.51	26.33	12.75	17.78	16.75	683.39	161.26	59.14	74.8	858.4	6	#NULL!
14	5	2	28	2	D	2	21	3.8	26.69	1.53	13.3	11.67	26.71	3.44	1.76	99.95	#NULL!	4.36	8.29	3.5	6.78	12.83	24.75	7.06	4.12	5.52	9.95	572.07	144.68	64.76	10.2	515.99	5	#NULL!
14	6	2	59	2	C	1	1	2.11	13.06	#NULL!	33.51	0.59	7.21	#NULL!	5.78	19.34	#NULL!	1.23	1.8	#NULL!	9.58	15.84	#NULL!	2.26	#NULL!	1.09	1.04	68.39	120.68	6.86	18.7	169.02	0	16
14	6	2	59	2	C	1	2	2.28	23.92	#NULL!	34.36	1.86	8.56	#NULL!	5.78	17.85	#NULL!	1.23	1.8	#NULL!	28.9	5.15	#NULL!	2.26	1.82	9.42	1.39	76.94	56.04	9.4	23.43	102.31	8	16
14	6	2	59	2	C	1	3	3.16	56.02	#NULL!	30.9	2.34	11.23	#NULL!	8.42	17.48	#NULL!	1.26	4.02	#NULL!	1.72	16.23	#NULL!	1.63	1.82	9.42	1.88	390.92	187.9	29.99	29.63	210.45	8	16
14	6	2	59	2	C	1	16	4.01	37.45	4.48	33.76	2.8	21.06	5.48	2.39	26.11	#NULL!	2.15	15.92	5.89	5.42	13.61	44.03	2.57	#NULL!	5.26	1.14	714.85	241.87	20.33	42.17	1214.35	8	16
14	7	2	67	2	C	1	4	3.57	57.74	#NULL!	2.63	8.65	7.33	#NULL!	2.25	59.15	6.76	1.37	9.8	#NULL!	33.75	14.19	34.63	2.45	0.49	6.63	13.26	425.07	295.66	19.11	33.89	676.94	6	10
14	7	2	67	2	C	1	5	3.28	55.27	#NULL!	2.79	8.85	9.22	#NULL!	2.22	34.58	4.75	1.37	8.98	#NULL!	28.9	2.91	23.24	2.62	0.42	6.59	3.61	280.13	193.29	30.05	14.11	417.79	5	10
14	7	2	67	2	C	1	10	4.42	80.36	#NULL!	5.01	2.09	23.99	0.29	2.49	40.58	7.02	1.75	12.8	#NULL!	9.89	6.24	43.73	2.94	1.04	3.1	#NULL!	573.19	352.32	20.33	29.51	1075.33	5	12
14	7	2	67	2	C	1	18	3.37	20.44	#NULL!	1.37	1.06	22.17	#NULL!	2.37	54.15	7.7	1.75	27.77	#NULL!	4.13	5.5	45.72	2.73	0.76	2.7	#NULL!	272.85	143.18	9.4	18.82	564.84	2	12
14	8	2	31	2	C	1	4	2.48	15.08	1.54	9.05	2.99	7.36	2.6	#NULL!	18.79	#NULL!	0.68	4.38	10.66	1.95	76.26	13.32	2.68	2.52	6.88	2.25	213.18	110.26	21.1	13.76	149.71	9	17
14	8	2	31	2	C	1	5	3.12	17.49	2.02	12.05	4.93	17.48	4.94	#NULL!	31.56	#NULL!	0.95	5.24	17.11	4.99	87.75	17.19	4.52	4.45	12.04	2.52	386.66	203.95	32.9	26.54	207.47	7	17
14	8	2	31	2	C	1	7	3.85	26.63	1.41	62.6	2.99	16.96	4	#NULL!	19.4	#NULL!	0.81	13.24	13.01	5.57	86.48	11.35	3.48	4.18	7.81	2.71	587.1	385.28	36.07	25.63	124.29	4	17
14	8	2	31	2	C	1	13	2.01	16.5	#NULL!	80.38	0.94	24.31	3.62	1.15	42.51	#NULL!	4.21	6.28	#NULL!	7.44	11.03	7.22	3.17	3.95	3.78	#NULL!	445.46	159.17	12.88	1.46	182.31	4	18
14	8	2	31	2	C	1	20	3.15	33.82	0.47	76.54	0.01	24.31	6.14	2.56	38.69	#NULL!	4.96	6.82	5.75	9.58	17.47	18.87	5.22	5.16	5.23	1.29	357.86	206.52	29.13	1.46	245.48	5	18
14	9	2	63	2	D	2	1	0.82	19.27	3.84	#NULL!	2.17	10.65	2.71	#NULL!	45.49	#NULL!	2.04	3.6	#NULL!	3.94	10.09	11.9	2.76	#NULL!	3.95	#NULL!	120.08	148.26	19.11	23.85	197.69	8	18
14	9	2	63	2	D	2	3	0.95	9.18	3.84	#NULL!	2.17	9.47	1.57	#NULL!	44.89	#NULL!	1.83	18.77	#NULL!	14.78	15.84	11.9	2.2	#NULL!	4.28	#NULL!	106.2	145.33	6.41	29.5	121.56	6	18
14	9	2	63	2	D	2	4	1.07	20.28	3.59	2.46	0.94	10.65	1.57	#NULL!	27.42	#NULL!	1.99	6.94	#NULL!	6.3	12.12	1.21	1.82	#NULL!	5.59	#NULL!	107.3	191.32	19.11	23.85	157.08	6	18
14	9	2	63	2	D	2	8	1.8	36.84	3.78	6	2.38	14.26	0.99	#NULL!	36.33	#NULL!	1.93	12.64	#NULL!	5.96	6.97	1.21	1.09	#NULL!	4.28	#NULL!	347.94	248.66	6.25	28.46	296.19	8	18
14	9	2	63	2	D	2	11	1.68	9.18	3.46	2.46	1.55	11.85	2.14	#NULL!	141.58	#NULL!	2.25	12.3	#NULL!	6.77	5.91	13.44	0.35	#NULL!	3.28	#NULL!	251.35	170.12	3.83	23.85	211.33	9	19
14	9	2	63	2	D	2	18	2.4	10.62	4.1	13.97	3.43	14.26	3.27	#NULL!	37.58	#NULL!	2.67	22.89	#NULL!	4.39	6.97	14.94	3.51	#NULL!	3.28	#NULL!	449.96	198.48	19.11	14.13	365.12	7	19
14	10	2	46	2	C	2	2	2.68	59.02	0.69	#NULL!	24.69	9.36	2.15	#NULL!	58.56	#NULL!	0.76	2.99	3.95	3.05	59.4	205.3	1.68	0.73	9.85	3	163.28	172.96	81.12	15.05	256.14	#NULL!	#NULL!
14	10	2	46	2	C	2	3	2.95	84.71	0.54	#NULL!	18.61	10.87	1.92	#NULL!	35.94	#NULL!	0.75	4.7	3.19	9.37	67.23	188.36	1.84	0.73	9.18	2.81	197.14	290.76	80.09	19.69	111.38	5	14
14	10	2	46	2	C	2	4	5.45	145.45	0.84	#NULL!	26.07	11.37	2.45	#NULL!	34.19	#NULL!	0.95	14.24	3.19	13.34	82.66	198.69	1.92	1.79	10.52	2.52	1257.83	775.99	87.59	45.56	671.39	9	14
14	10	2	46	2	C	2	11	4.17	53.05	0.92	8.65	8.65	22.62	0.92	2.37	65.46	6.67	2.18	0.33	#NULL!	5.29	15.84	78.83	3.93	1.19	4.56	#NULL!	460.75	219.27	61.24	8.74	1387.16	8	14
14	10	2	46	2	C	2	18	2.86	28.92	#NULL!	3.54	10.65	12.04	1.15	2.25	53.67	5	1.49	3.62	#NULL!	4.65	16.04	86.45	2.9	1.33	3.32	#NULL!	275.95	109.24	61.24	5.55	1206.91	#NULL!	#NULL!
14	11	2	42	2	C	2	8	3.93	46.01	3.21	49.79	12.34	47.68	6.85	4.76	33.32	#NULL!	1.3	13.52	20.72	9.89	137.51	41.55	11.58	8.88	13.95	5.02	581.64	305.98	59.45	38.61	151.08	4	17
14	12	2	50	2	C	1	7	2.31	247	11	15.41	93.79	40.87	16.86	64.28	181.32	#NULL!	1.33	34.99	81.75	60.87	1.98	485.71	6.15	#NULL!	51.19	42.12	615.81	415.22	150.38	52.23	333.48	#NULL!	16
14	12	2	50	2	C	1	8	2.45	60.7	1.39	14.11	18.66	13.87	2.24	7.36	44.17	#NULL!	1.38	15.56	56.4	7.71	21.37	145.22	2.93	4.68	15.94	5.18	495.24	225	83.87	38.56	387.96	8	16
14	12	2	50	2	C	1	11	6.49	118.46	26.34	61.44	25.92	107.2	19.54	26.26	91.81	117.24	1.53	13.99	66.22	16	108.32	258.24	9.2	20.08	37.6	15.01	496.44	242.69	93.81	112.25	718.65	7	16
14	12	2	50	2	C	1	12	1.94	173.18	0.38	3.95	65.07	7.21	1.7	11.38	59.5	#NULL!	1.33	5.78	102.56	24.5	13.08	121.98	3.39	3.17	19.1	29.76	655.79	448.92	131.71	36.88	882.16	8	16
14	12	2	50	2	C	1	13	2.54	112.9	#NULL!	11.31	16.78	7.21	#NULL!	4.81	39.23	#NULL!	1.28	3.68	66.57	8.43	13.58	87.76	2.55	1.82	12.9	3.15	720.06	392.4	68.94	26.63	731.33	5	16
14	12	2	50	2	C	1	14	1.7	84.67	11.9	11.02	29.46	49.34	10.33	7.95	123.19	29.3	0.16	13.67	17.05	12.42	34.2	106.42	13.71	2.11	9.15	9.81	442.04	251.54	67.8	52.35	338.63	#NULL!	#NULL!
14	13	2	45	2	D	1	5	2.71	39.96	#NULL!	19.31	0.05	86.71	12.86	#NULL!	60.84	38.87	2.49	20.13	12.08	17.64	23.44	85.01	0.43	28.87	9.2	#NULL!	480.58	249.52	24.4	17.78	940.74	10	21
14	13	2	45	2	D	1	11	14.24	65.65	6.88	62.02	61.16	296.39	44.35	12.62	246.04	15.23	7.05	33.87	21.46	24.61	58.69	332.45	20.23	33.82	19.98	8.06	1873.47	394.3	57.24	78.14	495.83	8.5	21
14	14	2	49	2	D	2	13	2.94	44.23	2.19	7.22	0.02	15.61	0.74	1.23	#NULL!	#NULL!	4.56	0.45	#NULL!	2.59	3.96	4.85	19.98	#NULL!	0.06	#NULL!	117.34	70.66	1.72	3.27	170.11	3.5	21
14	14	2	49	2	D	2	19	3.34	48.68	1.54	#NULL!	0.02	14.27	#NULL!	1.23	#NULL!	#NULL!	3.48	1.26	#NULL!	3.09	3.52	0.72	17.51	#NULL!	0.35	#NULL!	368.52	142.59	0.24	5.55	482.13	0	21
14	15	1	67	2	D	1	2	2.74	29.63	#NULL!	#NULL!	0.02	21.76	#NULL!	#NULL!	21.87	#NULL!	0.77	34.58	1.48	15.38	7.53	#NULL!	0.43	1.58	3.76	#NULL!	261.53	335.51	10.76	15.34	917.61	8	16
14	15	1	67	2	D	1	6	3.12	28.26	#NULL!	#NULL!	3.45	23.84	#NULL!	0.28	12.78	#NULL!	0.57	14.08	2.5	13.58	9.39	#NULL!	0.23	1.58	2.44	#NULL!	427.99	326.47	10.76	16.72	365.63	4	16
14	15	1	67	2	D	1	9	2.25	20.44	#NULL!	#NULL!	8.85	32.1	0.31	#NULL!	15.49	#NULL!	0.7	12.16	2.96	8.86	10.7	#NULL!	0.23	0.87	2.44	#NULL!	200.47	177.31	12.88	9.52	236.98	6	17
14	15	1	67	2	D	1	15	2.14	29.92	#NULL!	#NULL!	0.01	40.29	#NULL!	0.12	25.53	#NULL!	1.04	14.53	0.89	9.2	6.24	#NULL!	0.65	1.34	1.69	#NULL!	236.39	319	0.93	13.31	282.34	5	17
14	16	2	24	2	D	2	6	3.85	28.15	#NULL!	#NULL!	3.54	12.04	#NULL!	#NULL!	11.55	#NULL!	0.57	15.56	#NULL!	5.01	13.61	#NULL!	13.71	#NULL!	0.35	#NULL!	760.72	294.91	2.6	29.72	1296.99	6	16
14	16	2	24	2	D	2	8	1.55	37.13	8.53	50.07	6.2	23.99	0.02	#NULL!	#NULL!	#NULL!	1.59	93.57	5.49	2.69	5.47	9.14	8.02	#NULL!	0.96	#NULL!	608.02	205.36	3.83	25.57	653.57	8	#NULL!
14	16	2	24	2	D	2	14	2.2	40.53	6.39	48.99	7.02	14.26	#NULL!	#NULL!	#NULL!	#NULL!	1.12	1.8	5.35	1.83	10.7	#NULL!	2.78	#NULL!	2.44	0.25	579.47	198.83	2	22.04	832.15	8	#NULL!
14	17	1	64	2	D	2	1	2.03	17.93	#NULL!	#NULL!	6.22	19.68	1.9	1.54	6.34	#NULL!	0.75	3.51	2.73	4.22	4.22	#NULL!	1.58	2.3	4.4	#NULL!	18.45	93.62	19.11	9.52	172.1	7	16
14	17	1	64	2	D	2	2	1.92	33.9	#NULL!	#NULL!	5.08	21.76	0.85	0.7	6.83	#NULL!	0.7	5.23	1.48	6.66	5.5	#NULL!	1.34	2.3	5.69	#NULL!	35.36	174.96	30.05	6.86	136.48	7	16
14	17	1	64	2	D	2	5	2.41	48.8	#NULL!	#NULL!	4.92	11.28	2.94	#NULL!	6.83	#NULL!	0.65	6.34	2.96	6.92	5.32	#NULL!	0.33	1.58	4.72	#NULL!	86.47	310.98	29.99	8.65	244.37	5	16
14	18	2	43	2	C	1	2	23.55	51.49	33.32	89.88	18.06	144.25	3.35	13.81	#NULL!	#NULL!	4.38	93.57	14.4	23.79	26.73	76.58	32.63	#NULL!	18.53	9.28	408.02	369.48	12.7	72.35	505.05	#NULL!	#NULL!
14	18	2	43	2	C	1	5	31.24	65.5	26.43	72.19	12.64	127.54	#NULL!	3.38	#NULL!	#NULL!	4	70.99	16.03	33.73	6.22	35.83	26.69	#NULL!	18.16	10.02	664.25	538.39	13.9	73.97	997.37	5	13
14	18	2	43	2	C	1	6	34.57	72.26	40.46	134.99	26.54	193.71	4.61	9.49	#NULL!	#NULL!	6.42	84.06	25.92	30.02	14.6	115.19	41.72	#NULL!	20.32	19.94	557.94	382.4	19.11	83.27	756.57	2	13
14	18	2	43	2	C	1	7	31.85	85.03	41.7	150.96	33.78	240.15	10.9	12.6	26.42	#NULL!	7.07	82.36	29.73	33.84	14.9	136.93	35.25	4.16	17.44	19.25	699.74	463.08	20.94	63.86	1472.19	3	13
14	18	2	43	2	C	1	13	30.03	61.95	30.33	86.49	21.09	140.12	1.63	7.87	#NULL!	#NULL!	5.12	15.49	21.68	14.92	2.93	89.5	23.34	#NULL!	9.2	11.84	1042.54	292.93	10.76	58.42	3171.76	0	17
14	18	2	43	2	C	1	20	20.4	61.38	21.13	64.49	15.39	92.21	#NULL!	2.62	#NULL!	#NULL!	4.56	9.53	9.62	10.94	5.1	29.48	20.64	#NULL!	5.2	7.78	566.49	241.11	6.86	52.63	806.04	0	19
14	19	2	55	2	D	2	6	2.39	34.99	#NULL!	#NULL!	11.49	7.36	#NULL!	#NULL!	#NULL!	#NULL!	0.81	35.96	#NULL!	10.41	8.43	#NULL!	3.51	#NULL!	4.54	4.38	425.24	200.75	2.98	30.53	696.46	10	11
14	19	2	55	2	D	2	7	2.57	55.58	#NULL!	#NULL!	31.69	21.75	#NULL!	#NULL!	#NULL!	#NULL!	1.06	15.57	#NULL!	8.62	5.1	#NULL!	3.16	#NULL!	3.87	8.59	618.75	176.63	2.14	21.12	573.5	10	12
14	19	2	55	2	D	2	8	0.54	51.23	6.39	28.95	11.09	23.75	#NULL!	#NULL!	#NULL!	#NULL!	1.06	37.89	#NULL!	9.34	5.47	#NULL!	0.12	#NULL!	10.33	1.59	407.36	92.66	13.91	22.94	487.96	9	12
14	19	2	55	2	D	2	12	3.7	90.19	8.53	53.27	7.83	25.46	0.27	#NULL!	#NULL!	#NULL!	1.03	9.29	4.91	12.44	2.95	34.55	5.2	#NULL!	4.54	0.74	988.42	278.99	10.76	43.79	499	6	12
14	19	2	55	2	D	2	20	2.54	96.33	0.23	4.62	8.85	1.36	#NULL!	#NULL!	#NULL!	#NULL!	0.94	0.31	#NULL!	11.37	2.95	#NULL!	0.35	#NULL!	0.65	#NULL!	903.12	285.28	53.16	27.68	1093.64	0	10
14	20	2	45	2	D	2	4	4.58	97.21	9.17	55.43	8.48	56.77	5.64	13.62	11.14	7.29	1.64	8.18	6.15	6.16	3.77	83.96	8.93	3.57	12.43	4.86	66.84	117.69	13.91	25.76	271.29	10	19
14	20	2	45	2	D	2	5	2.35	30.68	3.39	19.14	2.32	21.76	0.43	9.17	#NULL!	#NULL!	1.26	15.56	2.8	1.98	2.91	22.87	4.26	#NULL!	3.6	1.01	57.82	42.12	6.41	15.57	388.11	8	20
14	20	2	45	2	D	2	6	2.3	35.94	2.17	11.91	2	11.23	#NULL!	7.72	#NULL!	1.83	1.22	11.61	5.91	4.32	18.48	#NULL!	3.97	#NULL!	1.78	0.28	71.55	85.24	6.41	13.95	413.19	10	21
15	1	2	54	2	C	1	1	2.39	82.25	6.72	#NULL!	11.38	24.56	6.1	10.06	#NULL!	29.7	0.58	12.62	#NULL!	104.59	13.08	49.1	6.79	11.47	15.1	59.78	1093.3	357.56	12.88	30.35	2963.99	5	17
15	1	2	54	2	C	1	11	12.44	117.08	15.4	5.74	14.32	75.31	4.24	6.14	#NULL!	22.89	1.02	25.37	8.93	64.45	14.19	31.98	5.61	1.27	13.12	51.67	385.3	472.72	9	42.9	2600.94	0	#NULL!
15	1	2	54	2	C	1	18	3.73	81.13	6.72	#NULL!	3.91	8.42	1.78	7.51	#NULL!	9.46	0.68	17.9	#NULL!	130.26	11.69	39.82	4.58	8.16	9.98	41.99	299.45	344.65	8.94	9.01	2963.99	0	#NULL!
15	2	1	#NULL!	2	D	2	6	12.44	146.49	2.42	#NULL!	3.91	102.87	1.22	#NULL!	#NULL!	#NULL!	0.68	2598.69	#NULL!	19.19	48.47	#NULL!	3.16	#NULL!	5.72	1.12	683.2	536.99	6.25	18.37	2963.99	7	15
15	2	1	#NULL!	2	D	2	11	14.31	108.52	5.77	#NULL!	17.39	131.74	1.5	#NULL!	#NULL!	#NULL!	2.63	3052.07	#NULL!	17.3	5.84	#NULL!	3.16	#NULL!	15.1	3.29	670.77	618.49	5.41	16.14	2963.99	0	15
15	3	2	21	2	C	2	3	2.02	36.66	#NULL!	#NULL!	3.75	10.51	1.81	14.68	52.25	#NULL!	1.63	62.99	22.46	2.44	14.98	#NULL!	4.12	9.47	13.5	#NULL!	441.26	64.66	61.24	40.43	2007.91	7	15
15	3	2	21	2	C	2	4	1.68	16.8	#NULL!	18.37	5.17	8.6	1.81	14.51	63.59	#NULL!	1.24	3.8	15.78	9.37	6.49	#NULL!	4.12	7.25	7.39	#NULL!	100.81	20.39	55.41	27.64	657.78	6	15
15	3	2	21	2	C	2	12	2.92	40.95	4.6	13.97	0.94	9.47	4.1	0.34	44.89	#NULL!	2.36	6.56	3.94	4.93	7.5	28.86	2.38	#NULL!	4.28	#NULL!	595.44	173.84	20.33	39.94	784.66	7.5	#NULL!
15	3	2	21	2	C	2	19	4.01	19.27	5.1	24.56	4.06	19.19	8.45	1.99	50.25	#NULL!	2.77	4.42	11.83	4.09	9.06	57.1	4.07	0.73	4.77	1.67	394.05	100.41	30.05	51.41	723.27	#NULL!	#NULL!
15	4	2	47	2	C	2	5	7.41	52.87	#NULL!	#NULL!	0.39	4.76	#NULL!	13.44	418.89	#NULL!	1.7	37.49	#NULL!	33.6	13.69	#NULL!	5.06	4.2	12.03	#NULL!	751.82	401.47	30.05	50.58	5651.29	8	15
15	4	2	47	2	C	2	9	9.56	48.04	#NULL!	46.01	2.56	21.75	#NULL!	13.8	635.75	#NULL!	3.48	85.33	12.31	19.47	11.5	#NULL!	7	4.2	13.5	#NULL!	1209.68	467.13	53.16	55.63	2351.56	8	15
15	4	2	47	2	C	2	3	7.18	37.98	#NULL!	51.53	2.99	18.03	#NULL!	14.16	361.39	#NULL!	1.63	196.04	#NULL!	46.84	39.87	#NULL!	6.26	4.2	14.94	#NULL!	596.53	408.32	33.62	48.75	2963.99	6	15
15	5	2	28	2	D	2	5	4.13	78.08	3.04	29.55	3.45	32.7	9.01	3.05	68.16	0.5	4.8	4.94	16.29	3.94	16.04	36.6	8.99	6.22	10	4.05	100.93	70.48	18.65	21.76	194.52	7	18
15	5	2	28	2	D	2	7	2.94	88.95	1.53	29.55	4.77	19.47	5.97	1.92	48.6	#NULL!	4.28	5.01	10.67	4.09	12.11	23.57	6.31	3.53	5.81	2.3	447.67	70.71	31.02	11.15	2600.94	7	18
15	5	2	28	2	D	2	9	2.63	49.82	0.37	12.41	1.96	19.47	2	1.15	76.72	#NULL!	3.99	17.14	#NULL!	7.39	15.33	10.69	3.83	3.27	5.37	2.05	983.43	147.08	27.11	8.23	5784.35	6	18
15	5	2	28	2	D	2	15	13.52	52.44	10.87	62.12	14.52	139.23	19.85	10.4	164.76	20.39	7.29	22.91	38.45	8.17	44.37	112.51	26.33	12.75	17.78	16.75	683.39	161.26	59.14	74.8	858.4	6	#NULL!
15	5	2	28	2	D	2	21	3.8	26.69	1.53	13.3	11.67	26.71	3.44	1.76	99.95	#NULL!	4.36	8.29	3.5	6.78	12.83	24.75	7.06	4.12	5.52	9.95	572.07	144.68	64.76	10.2	515.99	5	#NULL!
15	6	2	59	2	C	1	1	2.11	13.06	#NULL!	33.51	0.59	7.21	#NULL!	5.78	19.34	#NULL!	1.23	1.8	#NULL!	9.58	3.77	#NULL!	2.26	#NULL!	1.09	1.04	68.39	120.68	10.76	18.7	169.02	0	16
15	6	2	59	2	C	1	2	2.28	23.92	#NULL!	34.36	1.86	8.56	#NULL!	5.78	17.85	#NULL!	1.23	1.8	#NULL!	5.57	5.15	#NULL!	2.26	1.82	9.42	1.39	76.94	56.04	9.4	23.43	102.31	8	16
15	6	2	59	2	C	1	3	3.16	56.02	#NULL!	30.9	2.34	11.23	#NULL!	8.42	17.48	#NULL!	1.26	4.02	#NULL!	1.72	16.23	#NULL!	1.63	1.82	9.42	1.88	390.92	187.9	29.99	29.63	210.45	8	16
15	6	2	59	2	C	1	16	4.01	37.45	4.48	33.76	2.8	21.06	5.48	2.39	26.11	#NULL!	2.15	15.92	5.89	5.42	13.61	44.03	2.57	#NULL!	5.26	1.14	714.85	241.87	20.33	42.17	1214.35	8	16
15	7	2	67	2	C	1	4	3.57	57.74	#NULL!	2.63	1.86	7.33	#NULL!	2.25	59.15	6.76	1.37	9.8	#NULL!	33.75	17.47	34.63	2.45	0.49	6.63	13.26	425.07	295.66	2.98	33.89	676.94	6	10
15	7	2	67	2	C	1	5	3.28	55.27	#NULL!	2.79	1.55	9.22	#NULL!	2.22	34.58	4.75	1.37	8.98	#NULL!	28.9	10.7	23.24	2.62	0.42	6.59	3.61	280.13	193.29	2.6	14.11	417.79	5	10
15	7	2	67	2	C	1	10	4.42	80.36	#NULL!	5.01	2.09	23.99	0.29	2.49	40.58	7.02	1.75	12.8	#NULL!	9.89	2.91	43.73	2.94	1.04	3.1	#NULL!	573.19	352.32	2.14	29.51	1075.33	5	12
15	7	2	67	2	C	1	18	3.37	20.44	#NULL!	1.37	1.06	22.17	#NULL!	2.37	54.15	7.7	1.75	27.77	#NULL!	4.13	10.09	45.72	2.73	0.76	2.7	#NULL!	272.85	143.18	6.25	18.82	564.84	2	12
15	8	2	31	2	C	1	4	2.48	15.08	1.54	9.05	2.99	7.36	2.6	#NULL!	18.79	#NULL!	0.68	4.38	10.66	1.95	76.26	13.32	2.68	2.52	6.88	2.25	213.18	110.26	21.1	13.76	149.71	9	17
15	8	2	31	2	C	1	5	3.12	17.49	2.02	12.05	4.93	17.48	4.94	#NULL!	31.56	#NULL!	0.95	5.24	17.11	4.99	87.75	17.19	4.52	4.45	12.04	2.52	386.66	203.95	32.9	26.54	207.47	7	17
15	8	2	31	2	C	1	7	3.85	26.63	1.41	62.6	2.99	16.96	4	#NULL!	19.4	#NULL!	0.81	13.24	13.01	5.57	86.48	11.35	3.48	4.18	7.81	2.71	587.1	385.28	36.07	25.63	124.29	4	17
15	8	2	31	2	C	1	13	2.01	16.5	#NULL!	80.38	2.8	24.31	3.62	1.15	42.51	#NULL!	4.21	6.28	#NULL!	7.44	11.03	7.22	3.17	3.95	3.78	#NULL!	445.46	159.17	32.9	18.7	182.31	4	18
15	8	2	31	2	C	1	20	3.15	33.82	0.47	76.54	0.01	24.31	6.14	2.56	38.69	#NULL!	4.96	6.82	5.75	9.58	17.47	18.87	5.22	5.16	5.23	1.29	357.86	206.52	29.13	1.46	245.48	5	18
15	9	2	63	2	D	2	1	0.82	28.26	3.84	#NULL!	2.17	10.65	2.71	#NULL!	45.49	#NULL!	2.04	3.6	#NULL!	3.94	10.09	11.9	2.76	#NULL!	3.95	#NULL!	120.08	148.26	29.13	23.85	197.69	8	18
15	9	2	63	2	D	2	3	0.95	28.26	3.84	#NULL!	2.17	9.47	1.57	#NULL!	44.89	#NULL!	1.83	18.77	#NULL!	14.78	15.84	11.9	2.2	#NULL!	4.28	#NULL!	106.2	145.33	55.41	29.5	121.56	6	18
15	9	2	63	2	D	2	4	1.07	20.28	3.59	2.46	0.94	10.65	1.57	#NULL!	27.42	#NULL!	1.99	6.94	#NULL!	6.3	12.12	1.21	1.82	#NULL!	5.59	#NULL!	107.3	191.32	3.83	23.85	157.08	6	18
15	9	2	63	2	D	2	8	1.8	36.84	3.78	6	2.38	14.26	0.99	#NULL!	36.33	#NULL!	1.93	12.64	#NULL!	5.96	6.97	1.21	1.09	#NULL!	4.28	#NULL!	347.94	248.66	55.41	28.46	296.19	8	18
15	9	2	63	2	D	2	11	1.68	9.18	3.46	2.46	1.55	11.85	2.14	#NULL!	141.58	#NULL!	2.25	12.3	#NULL!	6.77	5.91	13.44	0.35	#NULL!	3.28	#NULL!	251.35	170.12	6.25	9.52	211.33	9	19
15	9	2	63	2	D	2	18	2.4	10.62	4.1	13.97	3.43	14.26	3.27	#NULL!	37.58	#NULL!	2.67	22.89	#NULL!	4.39	6.97	14.94	3.51	#NULL!	3.28	#NULL!	449.96	198.48	9	14.13	365.12	7	19
15	10	2	46	2	C	2	2	2.68	59.02	0.69	#NULL!	24.69	9.36	2.15	#NULL!	58.56	#NULL!	0.76	2.99	3.95	3.05	59.4	205.3	1.68	0.73	9.85	3	163.28	172.96	81.12	15.05	256.14	#NULL!	#NULL!
15	10	2	46	2	C	2	3	2.95	84.71	0.54	#NULL!	18.61	10.87	1.92	#NULL!	35.94	#NULL!	0.75	4.7	3.19	9.37	67.23	188.36	1.84	0.73	9.18	2.81	197.14	290.76	80.09	19.69	111.38	5	14
15	10	2	46	2	C	2	4	5.45	145.45	0.84	#NULL!	26.07	11.37	2.45	#NULL!	34.19	#NULL!	0.95	14.24	3.19	13.34	82.66	198.69	1.92	1.79	10.52	2.52	1257.83	775.99	87.59	45.56	671.39	9	14
15	10	2	46	2	C	2	11	4.17	53.05	0.92	8.65	8.65	22.62	0.92	2.37	65.46	6.67	2.18	0.33	#NULL!	5.29	17.47	78.83	3.93	1.19	4.56	#NULL!	460.75	219.27	9.4	8.74	1387.16	8	14
15	10	2	46	2	C	2	18	2.86	28.92	#NULL!	3.54	10.65	12.04	1.15	2.25	53.67	5	1.49	3.62	#NULL!	4.65	1.98	86.45	2.9	1.33	3.32	#NULL!	275.95	109.24	55.41	8.23	1206.91	#NULL!	#NULL!
15	11	2	42	2	C	2	8	3.93	46.01	3.21	49.79	12.34	47.68	6.85	4.76	33.32	#NULL!	1.3	13.52	20.72	9.89	137.51	41.55	11.58	8.88	13.95	5.02	581.64	305.98	59.45	38.61	151.08	4	17
15	12	2	50	2	C	1	7	2.31	247	11	15.41	93.79	40.87	16.86	64.28	181.32	#NULL!	1.33	34.99	81.75	60.87	1.98	485.71	6.15	#NULL!	51.19	42.12	615.81	415.22	150.38	52.23	333.48	#NULL!	16
15	12	2	50	2	C	1	8	2.45	60.7	1.39	14.11	18.66	13.87	2.24	7.36	44.17	#NULL!	1.38	15.56	56.4	7.71	21.37	145.22	2.93	4.68	15.94	5.18	495.24	225	83.87	38.56	387.96	8	16
15	12	2	50	2	C	1	11	6.49	118.46	26.34	61.44	25.92	107.2	19.54	26.26	91.81	117.24	1.53	13.99	66.22	16	108.32	258.24	9.2	20.08	37.6	15.01	496.44	242.69	93.81	112.25	718.65	7	16
15	12	2	50	2	C	1	12	1.94	173.18	0.38	3.95	65.07	7.21	1.7	11.38	59.5	#NULL!	1.33	5.78	102.56	24.5	9.39	121.98	3.39	3.17	19.1	29.76	655.79	448.92	131.71	36.88	882.16	8	16
15	12	2	50	2	C	1	13	2.54	112.9	#NULL!	11.31	16.78	7.21	#NULL!	4.81	39.23	#NULL!	1.28	3.68	66.57	8.43	13.58	87.76	2.55	1.82	12.9	3.15	720.06	392.4	68.94	26.63	731.33	5	16
15	12	2	50	2	C	1	14	1.7	84.67	11.9	11.02	29.46	49.34	10.33	7.95	123.19	29.3	0.16	13.67	17.05	12.42	34.2	106.42	13.71	2.11	9.15	9.81	442.04	251.54	67.8	52.35	338.63	#NULL!	#NULL!
15	13	2	45	2	D	1	5	2.71	39.96	#NULL!	19.31	0.05	86.71	12.86	#NULL!	60.84	38.87	2.49	20.13	12.08	17.64	23.44	85.01	0.43	28.87	9.2	#NULL!	480.58	249.52	24.4	17.78	940.74	10	21
15	13	2	45	2	D	1	11	14.24	65.65	6.88	62.02	61.16	296.39	44.35	12.62	246.04	15.23	7.05	33.87	21.46	24.61	58.69	332.45	20.23	33.82	19.98	8.06	1873.47	394.3	57.24	78.14	495.83	8.5	21
15	14	2	49	2	D	2	13	2.94	44.23	2.19	7.22	0.02	15.61	0.74	1.23	#NULL!	#NULL!	4.96	0.45	#NULL!	2.59	3.96	4.85	19.98	#NULL!	0.06	#NULL!	117.34	70.66	1.72	3.27	170.11	3.5	21
15	14	2	49	2	D	2	19	3.34	48.68	1.54	#NULL!	0.02	14.27	#NULL!	1.23	#NULL!	#NULL!	1.64	1.26	#NULL!	3.09	3.52	0.72	17.51	#NULL!	0.06	#NULL!	368.52	142.59	0.24	5.55	482.13	0	21
15	15	1	67	2	D	1	2	2.74	29.63	#NULL!	#NULL!	5.17	21.76	#NULL!	#NULL!	21.87	#NULL!	0.77	34.58	1.48	15.38	7.53	#NULL!	0.43	1.58	3.76	#NULL!	261.53	335.51	0.93	15.34	917.61	8	16
15	15	1	67	2	D	1	6	3.12	28.26	#NULL!	#NULL!	17.39	23.84	#NULL!	0.28	12.78	#NULL!	0.57	14.08	2.5	13.58	9.39	#NULL!	0.23	1.58	2.44	#NULL!	427.99	326.47	9	16.72	365.63	4	16
15	15	1	67	2	D	1	9	2.25	20.44	#NULL!	#NULL!	17.39	32.1	0.31	#NULL!	15.49	#NULL!	0.7	12.16	2.96	8.86	10.7	#NULL!	0.23	0.87	2.44	#NULL!	200.47	177.31	2.6	9.52	236.98	6	17
15	15	1	67	2	D	1	15	2.14	29.92	#NULL!	#NULL!	11.49	40.29	#NULL!	0.12	25.53	#NULL!	1.04	14.53	0.89	9.2	6.24	#NULL!	0.65	1.34	1.69	#NULL!	236.39	319	0.93	13.31	282.34	5	17
15	16	2	24	2	D	2	6	2.41	28.15	#NULL!	#NULL!	3.54	19.68	#NULL!	#NULL!	11.55	#NULL!	0.57	84.06	#NULL!	5.01	6.97	#NULL!	2.93	#NULL!	0.35	#NULL!	760.72	294.91	2.6	29.72	1296.99	6	16
15	16	2	24	2	D	2	8	1.55	37.13	8.53	50.07	6.2	19.47	0.02	#NULL!	#NULL!	#NULL!	1.59	27.77	5.49	2.69	6.97	9.14	8.02	#NULL!	0.96	#NULL!	608.02	205.36	3.83	25.57	653.57	8	#NULL!
15	16	2	24	2	D	2	14	2.2	40.53	6.39	48.99	7.02	19.47	#NULL!	#NULL!	#NULL!	#NULL!	1.12	8.98	5.35	1.83	5.47	#NULL!	2.78	#NULL!	0.96	0.25	579.47	198.83	2	22.04	832.15	8	#NULL!
15	17	1	64	2	D	2	1	2.03	17.93	#NULL!	#NULL!	6.22	19.68	1.9	1.54	6.34	#NULL!	0.75	3.51	2.73	4.22	4.22	#NULL!	1.58	2.3	4.4	#NULL!	18.45	93.62	6.41	8.74	172.1	7	16
15	17	1	64	2	D	2	2	1.92	33.9	#NULL!	#NULL!	5.08	21.76	0.85	0.7	6.83	#NULL!	0.7	5.23	1.48	6.66	5.5	#NULL!	1.34	2.3	5.69	#NULL!	35.36	174.96	1.72	6.86	136.48	7	16
15	17	1	64	2	D	2	5	2.41	48.8	#NULL!	#NULL!	4.92	11.28	2.94	#NULL!	6.83	#NULL!	0.65	6.34	2.96	6.92	5.32	#NULL!	0.33	1.58	4.72	#NULL!	86.47	310.98	6.41	8.65	244.37	5	16
15	18	2	43	2	C	1	2	23.55	51.49	33.32	89.88	18.06	144.25	3.35	13.81	#NULL!	#NULL!	4.38	93.57	14.4	23.79	26.73	76.58	32.63	#NULL!	18.53	9.28	408.02	369.48	12.7	72.35	505.05	#NULL!	#NULL!
15	18	2	43	2	C	1	5	31.24	65.5	26.43	72.19	12.64	127.54	#NULL!	3.38	#NULL!	#NULL!	4	70.99	16.03	33.73	6.22	35.83	26.69	#NULL!	18.16	10.02	664.25	538.39	13.9	73.97	997.37	5	13
15	18	2	43	2	C	1	6	34.57	72.26	40.46	134.99	26.54	193.71	4.61	9.49	#NULL!	#NULL!	6.42	84.06	25.92	30.02	14.6	115.19	41.72	#NULL!	20.32	19.94	557.94	382.4	19.11	83.27	756.57	2	13
15	18	2	43	2	C	1	7	31.85	85.03	41.7	150.96	33.78	240.15	10.9	12.6	26.42	#NULL!	7.07	82.36	29.73	33.84	14.9	136.93	35.25	4.16	17.44	19.25	699.74	463.08	20.94	63.86	1472.19	3	13
15	18	2	43	2	C	1	13	30.03	61.95	30.33	86.49	21.09	140.12	1.63	7.87	#NULL!	#NULL!	5.12	15.49	21.68	14.92	2.93	89.5	23.34	#NULL!	9.2	11.84	1042.54	292.93	10.76	58.42	3171.76	0	17
15	18	2	43	2	C	1	20	20.4	61.38	21.13	64.49	15.39	92.21	#NULL!	2.62	#NULL!	#NULL!	4.56	9.53	9.62	10.94	3.96	29.48	20.64	#NULL!	5.2	7.78	566.49	241.11	6.86	52.63	806.04	0	19
15	19	2	55	2	D	2	6	2.39	34.99	#NULL!	#NULL!	11.49	22.62	#NULL!	#NULL!	#NULL!	#NULL!	0.81	35.96	#NULL!	10.41	8.43	#NULL!	1.09	#NULL!	4.54	4.38	425.24	200.75	2.98	30.53	696.46	10	11
15	19	2	55	2	D	2	7	2.57	55.58	#NULL!	#NULL!	31.69	107.2	#NULL!	#NULL!	#NULL!	#NULL!	1.06	15.57	#NULL!	8.62	5.1	#NULL!	4.07	#NULL!	3.87	8.59	618.75	176.63	2.14	21.12	573.5	10	12
15	19	2	55	2	D	2	8	0.54	51.23	6.39	28.95	11.09	23.75	#NULL!	#NULL!	#NULL!	#NULL!	1.06	37.89	#NULL!	9.34	5.47	#NULL!	0.12	#NULL!	10.33	1.59	407.36	92.66	31.02	22.94	487.96	9	12
15	19	2	55	2	D	2	12	3.7	90.19	8.53	53.27	7.83	25.46	0.27	#NULL!	#NULL!	#NULL!	1.03	9.29	4.91	12.44	2.95	34.55	5.2	#NULL!	4.54	0.74	988.42	278.99	33.62	43.79	499	6	12
15	19	2	55	2	D	2	20	2.94	96.33	0.23	4.62	8.85	1.36	#NULL!	#NULL!	#NULL!	#NULL!	0.94	0.31	#NULL!	11.37	5.1	#NULL!	2.2	#NULL!	0.65	#NULL!	903.12	285.28	31.02	27.68	1093.64	0	10
15	20	2	45	2	D	2	4	4.58	97.21	9.17	55.43	8.48	56.77	5.64	13.62	11.14	7.29	1.64	8.18	6.15	6.16	3.77	83.96	8.93	3.57	12.43	4.86	66.84	117.69	13.91	25.76	271.29	10	19
15	20	2	45	2	D	2	5	2.35	30.68	3.39	19.14	2.32	9.47	0.43	9.17	#NULL!	#NULL!	1.26	15.92	2.8	1.98	2.91	22.87	4.26	#NULL!	3.6	1.01	57.82	42.12	6.41	15.57	388.11	8	20
15	20	2	45	2	D	2	6	2.3	35.94	2.17	11.91	2	19.68	#NULL!	7.72	#NULL!	1.83	1.22	11.61	5.91	4.32	18.48	#NULL!	3.97	#NULL!	1.78	0.28	71.55	85.24	6.41	13.95	413.19	10	21
16	1	2	54	2	C	1	1	2.02	82.25	6.72	#NULL!	11.38	24.56	6.1	10.06	#NULL!	29.7	0.58	12.62	#NULL!	104.59	13.08	49.1	6.79	11.47	15.1	59.78	1093.3	357.56	12.88	30.35	5784.35	5	17
16	1	2	54	2	C	1	11	7.41	117.08	15.4	5.74	14.32	75.31	4.24	6.14	#NULL!	22.89	1.02	25.37	8.93	64.45	14.19	31.98	5.61	1.27	13.12	51.67	385.3	472.72	9	42.9	784.66	0	#NULL!
16	1	2	54	2	C	1	18	3.73	81.13	6.72	#NULL!	3.91	8.42	1.78	7.51	#NULL!	9.46	0.68	17.9	#NULL!	130.26	11.69	39.82	4.58	8.16	9.98	41.99	299.45	344.65	8.94	9.01	5784.35	0	#NULL!
16	2	1	#NULL!	2	D	2	6	12.44	146.49	2.42	#NULL!	3.91	102.87	1.22	#NULL!	#NULL!	#NULL!	0.68	2598.69	#NULL!	19.19	48.47	#NULL!	1.92	#NULL!	5.72	1.12	683.2	536.99	6.25	18.37	5784.35	7	15
16	2	1	#NULL!	2	D	2	11	14.31	108.52	5.77	#NULL!	17.39	131.74	1.5	#NULL!	#NULL!	#NULL!	2.63	3052.07	#NULL!	17.3	5.84	#NULL!	3.16	#NULL!	0.06	3.29	670.77	618.49	5.41	16.14	5784.35	0	15
16	3	2	21	2	C	2	3	2.02	36.66	#NULL!	#NULL!	3.75	10.51	1.81	14.68	52.25	#NULL!	1.63	62.99	22.46	2.44	14.98	#NULL!	4.12	9.47	13.5	#NULL!	441.26	64.66	61.24	40.43	2007.91	7	15
16	3	2	21	2	C	2	4	2.35	16.8	#NULL!	18.37	5.17	8.6	1.81	14.51	63.59	#NULL!	1.24	3.8	15.78	6.78	6.49	#NULL!	4.12	7.25	7.39	#NULL!	100.81	20.39	55.41	27.64	657.78	6	15
16	3	2	21	2	C	2	12	2.92	40.95	4.6	13.97	0.94	9.47	4.1	0.34	44.89	#NULL!	2.36	6.56	3.94	4.93	7.5	28.86	2.38	#NULL!	4.28	#NULL!	595.44	173.84	2.14	39.94	784.66	7.5	#NULL!
16	3	2	21	2	C	2	19	4.01	19.27	5.1	24.56	4.06	19.19	8.45	1.99	50.25	#NULL!	2.77	4.42	11.83	4.09	9.06	57.1	4.07	0.73	4.77	1.67	394.05	100.41	13.9	51.41	723.27	#NULL!	#NULL!
16	4	2	47	2	C	2	5	7.41	52.87	#NULL!	#NULL!	0.39	4.76	#NULL!	13.44	418.89	#NULL!	1.7	37.49	#NULL!	33.6	13.69	#NULL!	5.06	4.2	12.03	#NULL!	751.82	401.47	30.05	50.58	5651.29	8	15
16	4	2	47	2	C	2	9	9.56	48.04	#NULL!	46.01	2.56	21.75	#NULL!	13.8	635.75	#NULL!	3.48	85.33	12.31	19.47	11.5	#NULL!	7	4.2	13.5	#NULL!	1209.68	467.13	53.16	55.63	2351.56	8	15
16	4	2	47	2	C	2	3	7.18	37.98	#NULL!	51.53	6.2	18.03	#NULL!	14.16	361.39	#NULL!	1.63	196.04	#NULL!	46.84	39.87	#NULL!	6.26	4.2	14.94	#NULL!	596.53	408.32	33.62	48.75	2963.99	6	15
16	5	2	28	2	D	2	5	4.13	78.08	3.04	29.55	3.45	32.7	9.01	3.05	68.16	0.5	4.8	4.94	16.29	3.94	16.04	36.6	8.99	6.22	10	4.05	100.93	70.48	18.65	21.76	194.52	7	18
16	5	2	28	2	D	2	7	2.94	88.95	1.53	29.55	4.77	19.47	5.97	1.92	48.6	#NULL!	4.28	5.01	10.67	4.09	12.11	23.57	6.31	3.53	5.81	2.3	447.67	70.71	31.02	11.15	2600.94	7	18
16	5	2	28	2	D	2	9	2.63	49.82	0.37	12.41	1.96	19.47	2	1.15	76.72	#NULL!	3.99	17.14	#NULL!	7.39	15.33	10.69	3.83	3.27	5.37	2.05	983.43	147.08	27.11	8.23	5784.35	6	18
16	5	2	28	2	D	2	15	13.52	52.44	10.87	62.12	14.52	139.23	19.85	10.4	164.76	20.39	7.29	22.91	38.45	8.17	44.37	112.51	26.33	12.75	17.78	16.75	683.39	161.26	59.14	74.8	858.4	6	#NULL!
16	5	2	28	2	D	2	21	3.8	26.69	1.53	13.3	11.67	26.71	3.44	1.76	99.95	#NULL!	4.36	8.29	3.5	6.78	12.83	24.75	7.06	4.12	5.52	9.95	572.07	144.68	64.76	10.2	515.99	5	#NULL!
16	6	2	59	2	C	1	1	2.11	13.06	#NULL!	33.51	0.59	7.21	#NULL!	5.78	19.34	#NULL!	1.23	1.8	#NULL!	7.71	14.19	#NULL!	2.26	#NULL!	1.09	1.04	68.39	120.68	13.91	18.7	169.02	0	16
16	6	2	59	2	C	1	2	2.28	23.92	#NULL!	34.36	1.86	8.56	#NULL!	5.78	17.85	#NULL!	1.23	1.8	#NULL!	1.72	5.15	#NULL!	2.26	1.82	9.42	1.39	76.94	56.04	9.4	23.43	102.31	8	16
16	6	2	59	2	C	1	3	3.16	56.02	#NULL!	30.9	2.34	11.23	#NULL!	8.42	17.48	#NULL!	1.26	4.02	#NULL!	1.72	16.23	#NULL!	1.63	1.82	9.42	1.88	390.92	187.9	29.99	29.63	210.45	8	16
16	6	2	59	2	C	1	16	4.01	37.45	4.48	33.76	2.8	21.06	5.48	2.39	26.11	#NULL!	2.15	15.92	5.89	5.42	13.61	44.03	2.57	#NULL!	5.26	1.14	714.85	241.87	20.33	42.17	1214.35	8	16
16	7	2	67	2	C	1	4	3.57	57.74	#NULL!	2.63	1.06	7.33	#NULL!	2.25	59.15	6.76	1.37	9.8	#NULL!	33.75	14.19	34.63	2.45	0.49	6.63	13.26	425.07	295.66	13.9	33.89	676.94	6	10
16	7	2	67	2	C	1	5	3.28	55.27	#NULL!	2.79	0.39	9.22	#NULL!	2.22	34.58	4.75	1.37	8.98	#NULL!	28.9	14.19	23.24	2.62	0.42	6.59	3.61	280.13	193.29	13.91	14.11	417.79	5	10
16	7	2	67	2	C	1	10	4.42	80.36	#NULL!	5.01	2.09	23.99	0.29	2.49	40.58	7.02	1.75	12.8	#NULL!	9.89	6.24	43.73	2.94	1.04	3.1	#NULL!	573.19	352.32	12.7	29.51	1075.33	5	12
16	7	2	67	2	C	1	18	3.37	20.44	#NULL!	1.37	1.06	22.17	#NULL!	2.37	54.15	7.7	1.75	27.77	#NULL!	4.13	17.47	45.72	2.73	0.76	2.7	#NULL!	272.85	143.18	13.91	18.82	564.84	2	12
16	8	2	31	2	C	1	4	2.48	15.08	1.54	9.05	2.99	7.36	2.6	#NULL!	18.79	#NULL!	0.68	4.38	10.66	1.95	76.26	13.32	2.68	2.52	6.88	2.25	213.18	110.26	21.1	13.76	149.71	9	17
16	8	2	31	2	C	1	5	3.12	17.49	2.02	12.05	4.93	17.48	4.94	#NULL!	31.56	#NULL!	0.95	5.24	17.11	4.99	87.75	17.19	4.52	4.45	12.04	2.52	386.66	203.95	32.9	26.54	207.47	7	17
16	8	2	31	2	C	1	7	3.85	26.63	1.41	62.6	2.99	16.96	4	#NULL!	19.4	#NULL!	0.81	13.24	13.01	5.57	86.48	11.35	3.48	4.18	7.81	2.71	587.1	385.28	36.07	25.63	124.29	4	17
16	8	2	31	2	C	1	13	2.01	16.5	#NULL!	80.38	3.54	24.31	3.62	1.15	42.51	#NULL!	4.21	6.28	#NULL!	7.44	11.03	7.22	3.17	3.95	3.78	#NULL!	445.46	159.17	20.94	8.65	182.31	4	18
16	8	2	31	2	C	1	20	3.15	33.82	0.47	76.54	0.01	24.31	6.14	2.56	38.69	#NULL!	4.96	6.82	5.75	9.58	17.47	18.87	5.22	5.16	5.23	1.29	357.86	206.52	29.13	1.46	245.48	5	18
16	9	2	63	2	D	2	1	0.82	19.27	3.84	#NULL!	2.17	10.65	2.71	#NULL!	45.49	#NULL!	2.04	3.6	#NULL!	3.94	10.09	11.9	2.76	#NULL!	3.95	#NULL!	120.08	148.26	13.9	23.85	197.69	8	18
16	9	2	63	2	D	2	3	0.95	30.68	3.84	#NULL!	2.17	9.47	1.57	#NULL!	44.89	#NULL!	1.83	18.77	#NULL!	14.78	15.84	11.9	2.2	#NULL!	4.28	#NULL!	106.2	145.33	29.99	29.5	121.56	6	18
16	9	2	63	2	D	2	4	1.07	20.28	3.59	2.46	0.94	10.65	1.57	#NULL!	27.42	#NULL!	1.99	6.94	#NULL!	6.3	12.12	1.21	1.82	#NULL!	5.59	#NULL!	107.3	191.32	64.76	23.85	157.08	6	18
16	9	2	63	2	D	2	8	1.8	36.84	3.78	6	2.38	14.26	0.99	#NULL!	36.33	#NULL!	1.93	12.64	#NULL!	5.96	6.97	1.21	1.09	#NULL!	4.28	#NULL!	347.94	248.66	20.94	28.46	296.19	8	18
16	9	2	63	2	D	2	11	1.68	9.18	3.46	2.46	1.55	11.85	2.14	#NULL!	141.58	#NULL!	2.25	12.3	#NULL!	6.77	5.91	13.44	0.35	#NULL!	3.28	#NULL!	251.35	170.12	13.9	13.95	211.33	9	19
16	9	2	63	2	D	2	18	2.4	10.62	4.1	13.97	3.43	14.26	3.27	#NULL!	37.58	#NULL!	2.67	22.89	#NULL!	4.39	6.97	14.94	3.51	#NULL!	3.28	#NULL!	449.96	198.48	12.7	14.13	365.12	7	19
16	10	2	46	2	C	2	2	2.68	59.02	0.69	#NULL!	24.69	9.36	2.15	#NULL!	58.56	#NULL!	0.76	2.99	3.95	3.05	59.4	205.3	1.68	0.73	9.85	3	163.28	172.96	81.12	15.05	256.14	#NULL!	#NULL!
16	10	2	46	2	C	2	3	2.95	84.71	0.54	#NULL!	18.61	10.87	1.92	#NULL!	35.94	#NULL!	0.75	4.7	3.19	9.37	67.23	188.36	1.84	0.73	9.18	2.81	197.14	290.76	80.09	19.69	111.38	5	14
16	10	2	46	2	C	2	4	5.45	145.45	0.84	#NULL!	26.07	11.37	2.45	#NULL!	34.19	#NULL!	0.95	14.24	3.19	13.34	82.66	198.69	1.92	1.79	10.52	2.52	1257.83	775.99	87.59	45.56	671.39	9	14
16	10	2	46	2	C	2	11	4.17	53.05	0.92	8.65	8.65	22.62	0.92	2.37	65.46	6.67	2.18	0.33	#NULL!	5.29	6.97	78.83	3.93	1.19	4.56	#NULL!	460.75	219.27	12.7	8.74	1387.16	8	14
16	10	2	46	2	C	2	18	2.86	28.92	#NULL!	3.54	10.65	12.04	1.15	2.25	53.67	5	1.49	3.62	#NULL!	4.65	11.69	86.45	2.9	1.33	3.32	#NULL!	275.95	109.24	2.14	23.85	1206.91	#NULL!	#NULL!
16	11	2	42	2	C	2	8	3.93	46.01	3.21	49.79	12.34	47.68	6.85	4.76	33.32	#NULL!	1.3	13.52	20.72	9.89	137.51	41.55	11.58	8.88	13.95	5.02	581.64	305.98	59.45	38.61	151.08	4	17
16	12	2	50	2	C	1	7	2.31	247	11	15.41	93.79	40.87	16.86	64.28	181.32	#NULL!	1.33	34.99	81.75	60.87	1.98	485.71	6.15	#NULL!	51.19	42.12	615.81	415.22	150.38	52.23	333.48	#NULL!	16
16	12	2	50	2	C	1	8	2.45	60.7	1.39	14.11	18.66	13.87	2.24	7.36	44.17	#NULL!	1.38	15.56	56.4	7.71	21.37	145.22	2.93	4.68	15.94	5.18	495.24	225	83.87	38.56	387.96	8	16
16	12	2	50	2	C	1	11	6.49	118.46	26.34	61.44	25.92	107.2	19.54	26.26	91.81	117.24	1.53	13.99	66.22	16	108.32	258.24	9.2	20.08	37.6	15.01	496.44	242.69	93.81	112.25	718.65	7	16
16	12	2	50	2	C	1	12	1.94	173.18	0.38	3.95	65.07	7.21	1.7	11.38	59.5	#NULL!	1.33	5.78	102.56	24.5	4.22	121.98	3.39	3.17	19.1	29.76	655.79	448.92	131.71	36.88	882.16	8	16
16	12	2	50	2	C	1	13	2.54	112.9	#NULL!	11.31	16.78	7.21	#NULL!	4.81	39.23	#NULL!	1.28	3.68	66.57	8.43	13.58	87.76	2.55	1.82	12.9	3.15	720.06	392.4	68.94	26.63	731.33	5	16
16	12	2	50	2	C	1	14	1.7	84.67	11.9	11.02	29.46	49.34	10.33	7.95	123.19	29.3	0.16	13.67	17.05	12.42	34.2	106.42	13.71	2.11	9.15	9.81	442.04	251.54	67.8	52.35	338.63	#NULL!	#NULL!
16	13	2	45	2	D	1	5	2.71	39.96	#NULL!	19.31	0.05	86.71	12.86	#NULL!	60.84	38.87	2.49	20.13	12.08	17.64	23.44	85.01	0.43	28.87	9.2	#NULL!	480.58	249.52	24.4	17.78	940.74	10	21
16	13	2	45	2	D	1	11	14.24	65.65	6.88	62.02	61.16	296.39	44.35	12.62	246.04	15.23	7.05	33.87	21.46	24.61	58.69	332.45	20.23	33.82	19.98	8.06	1873.47	394.3	57.24	78.14	495.83	8.5	21
16	14	2	49	2	D	2	13	2.94	44.23	2.19	7.22	0.02	15.61	0.74	1.23	#NULL!	#NULL!	5.12	0.45	#NULL!	2.59	3.96	4.85	19.98	#NULL!	0.06	#NULL!	117.34	70.66	1.72	3.27	170.11	3.5	21
16	14	2	49	2	D	2	19	3.34	48.68	1.54	#NULL!	0.02	14.27	#NULL!	1.23	#NULL!	#NULL!	4	1.26	#NULL!	3.09	3.52	0.72	17.51	#NULL!	3.28	#NULL!	368.52	142.59	0.24	5.55	482.13	0	21
16	15	1	67	2	D	1	2	2.74	29.63	#NULL!	#NULL!	2.32	21.76	#NULL!	#NULL!	21.87	#NULL!	0.77	34.58	1.48	15.38	7.53	#NULL!	0.43	1.58	3.76	#NULL!	261.53	335.51	30.05	15.34	917.61	8	16
16	15	1	67	2	D	1	6	3.12	28.26	#NULL!	#NULL!	11.09	23.84	#NULL!	0.28	12.78	#NULL!	0.57	14.08	2.5	13.58	9.39	#NULL!	0.23	1.58	2.44	#NULL!	427.99	326.47	29.99	16.72	365.63	4	16
16	15	1	67	2	D	1	9	2.25	20.44	#NULL!	#NULL!	2.32	32.1	0.31	#NULL!	15.49	#NULL!	0.7	12.16	2.96	8.86	10.7	#NULL!	0.23	0.87	2.44	#NULL!	200.47	177.31	55.41	9.52	236.98	6	17
16	15	1	67	2	D	1	15	2.14	29.92	#NULL!	#NULL!	6.2	40.29	#NULL!	0.12	25.53	#NULL!	1.04	14.53	0.89	9.2	6.24	#NULL!	0.65	1.34	1.69	#NULL!	236.39	319	0.93	13.31	282.34	5	17
16	16	2	24	2	D	2	6	3.37	28.15	#NULL!	#NULL!	3.54	22.62	#NULL!	#NULL!	11.55	#NULL!	0.57	37.89	#NULL!	5.01	15.33	#NULL!	4.12	#NULL!	0.35	#NULL!	760.72	294.91	2.6	29.72	1296.99	6	16
16	16	2	24	2	D	2	8	1.55	37.13	8.53	50.07	6.2	14.27	0.02	#NULL!	#NULL!	#NULL!	1.59	2.99	5.49	2.69	2.95	9.14	8.02	#NULL!	0.96	#NULL!	608.02	205.36	3.83	25.57	653.57	8	#NULL!
16	16	2	24	2	D	2	14	2.2	40.53	6.39	48.99	7.02	49.34	#NULL!	#NULL!	#NULL!	#NULL!	1.12	5.23	5.35	1.83	2.95	#NULL!	2.78	#NULL!	5.69	0.25	579.47	198.83	2	22.04	832.15	8	#NULL!
16	17	1	64	2	D	2	1	2.03	17.93	#NULL!	#NULL!	6.22	19.68	1.9	1.54	6.34	#NULL!	0.75	3.51	2.73	4.22	4.22	#NULL!	1.58	2.3	4.4	#NULL!	18.45	93.62	19.11	23.85	172.1	7	16
16	17	1	64	2	D	2	2	1.92	33.9	#NULL!	#NULL!	5.08	21.76	0.85	0.7	6.83	#NULL!	0.7	5.23	1.48	6.66	5.5	#NULL!	1.34	2.3	5.69	#NULL!	35.36	174.96	31.02	6.86	136.48	7	16
16	17	1	64	2	D	2	5	2.41	48.8	#NULL!	#NULL!	4.92	11.28	2.94	#NULL!	6.83	#NULL!	0.65	6.34	2.96	6.92	5.32	#NULL!	0.33	1.58	4.72	#NULL!	86.47	310.98	20.94	8.65	244.37	5	16
16	18	2	43	2	C	1	2	23.55	51.49	33.32	89.88	18.06	144.25	3.35	13.81	#NULL!	#NULL!	4.38	93.57	14.4	23.79	26.73	76.58	32.63	#NULL!	18.53	9.28	408.02	369.48	12.7	72.35	505.05	#NULL!	#NULL!
16	18	2	43	2	C	1	5	31.24	65.5	26.43	72.19	12.64	127.54	#NULL!	3.38	#NULL!	#NULL!	4	70.99	16.03	33.73	6.22	35.83	26.69	#NULL!	18.16	10.02	664.25	538.39	13.9	73.97	997.37	5	13
16	18	2	43	2	C	1	6	34.57	72.26	40.46	134.99	26.54	193.71	4.61	9.49	#NULL!	#NULL!	6.42	84.06	25.92	30.02	14.6	115.19	41.72	#NULL!	20.32	19.94	557.94	382.4	19.11	83.27	756.57	2	13
16	18	2	43	2	C	1	7	31.85	85.03	41.7	150.96	33.78	240.15	10.9	12.6	26.42	#NULL!	7.07	82.36	29.73	33.84	14.9	136.93	35.25	4.16	17.44	19.25	699.74	463.08	20.94	63.86	1472.19	3	13
16	18	2	43	2	C	1	13	30.03	61.95	30.33	86.49	21.09	140.12	1.63	7.87	#NULL!	#NULL!	5.12	15.49	21.68	14.92	2.93	89.5	23.34	#NULL!	9.2	11.84	1042.54	292.93	10.76	58.42	3171.76	0	17
16	18	2	43	2	C	1	20	20.4	61.38	21.13	64.49	15.39	92.21	#NULL!	2.62	#NULL!	#NULL!	4.56	9.53	9.62	10.94	16.04	29.48	20.64	#NULL!	5.2	7.78	566.49	241.11	6.86	52.63	806.04	0	19
16	19	2	55	2	D	2	6	2.39	34.99	#NULL!	#NULL!	11.49	24.31	#NULL!	#NULL!	#NULL!	#NULL!	0.81	35.96	#NULL!	10.41	8.43	#NULL!	3.48	#NULL!	4.54	4.38	425.24	200.75	2.98	30.53	696.46	10	11
16	19	2	55	2	D	2	7	2.57	55.58	#NULL!	#NULL!	31.69	102.87	#NULL!	#NULL!	#NULL!	#NULL!	1.06	15.57	#NULL!	8.62	5.1	#NULL!	3.97	#NULL!	3.87	8.59	618.75	176.63	2.14	21.12	573.5	10	12
16	19	2	55	2	D	2	8	0.54	51.23	6.39	28.95	11.09	23.75	#NULL!	#NULL!	#NULL!	#NULL!	1.06	37.89	#NULL!	9.34	5.47	#NULL!	0.12	#NULL!	10.33	1.59	407.36	92.66	30.05	22.94	487.96	9	12
16	19	2	55	2	D	2	12	3.7	90.19	8.53	53.27	7.83	25.46	0.27	#NULL!	#NULL!	#NULL!	1.03	9.29	4.91	12.44	2.95	34.55	5.2	#NULL!	4.54	0.74	988.42	278.99	10.76	43.79	499	6	12
16	19	2	55	2	D	2	20	2.95	96.33	0.23	4.62	8.85	1.36	#NULL!	#NULL!	#NULL!	#NULL!	0.94	0.31	#NULL!	11.37	8.43	#NULL!	3.48	#NULL!	0.65	#NULL!	903.12	285.28	6.41	27.68	1093.64	0	10
16	20	2	45	2	D	2	4	4.58	97.21	9.17	55.43	8.48	56.77	5.64	13.62	11.14	7.29	1.64	8.18	6.15	6.16	3.77	83.96	8.93	3.57	12.43	4.86	66.84	117.69	13.91	25.76	271.29	10	19
16	20	2	45	2	D	2	5	2.35	30.68	3.39	19.14	2.32	19.47	0.43	9.17	#NULL!	#NULL!	1.26	22.89	2.8	1.98	2.91	22.87	4.26	#NULL!	3.6	1.01	57.82	42.12	6.41	15.57	388.11	8	20
16	20	2	45	2	D	2	6	2.3	35.94	2.17	11.91	2	19.68	#NULL!	7.72	#NULL!	1.83	1.22	11.61	5.91	4.32	18.48	#NULL!	3.97	#NULL!	1.78	0.28	71.55	85.24	6.41	13.95	413.19	10	21
17	1	2	54	2	C	1	1	7.18	82.25	6.72	#NULL!	11.38	24.56	6.1	10.06	#NULL!	29.7	0.58	12.62	#NULL!	104.59	13.08	49.1	6.79	11.47	15.1	59.78	1093.3	357.56	12.88	30.35	5784.35	5	17
17	1	2	54	2	C	1	11	6.49	117.08	15.4	5.74	14.32	75.31	4.24	6.14	#NULL!	22.89	1.02	25.37	8.93	64.45	14.19	31.98	5.61	1.27	13.12	51.67	385.3	472.72	9	42.9	2600.94	0	#NULL!
17	1	2	54	2	C	1	18	3.73	81.13	6.72	#NULL!	3.91	8.42	1.78	7.51	#NULL!	9.46	0.68	17.9	#NULL!	130.26	11.69	39.82	4.58	8.16	9.98	41.99	299.45	344.65	8.94	9.01	5784.35	0	#NULL!
17	2	1	#NULL!	2	D	2	6	12.44	146.49	2.42	#NULL!	3.91	102.87	1.22	#NULL!	#NULL!	#NULL!	0.68	2598.69	#NULL!	19.19	48.47	#NULL!	2.26	#NULL!	5.72	1.12	683.2	536.99	6.25	18.37	5784.35	7	15
17	2	1	#NULL!	2	D	2	11	14.31	108.52	5.77	#NULL!	17.39	131.74	1.5	#NULL!	#NULL!	#NULL!	2.63	3052.07	#NULL!	17.3	5.84	#NULL!	3.16	#NULL!	3.95	3.29	670.77	618.49	5.41	16.14	5784.35	0	15
17	3	2	21	2	C	2	3	2.02	36.66	#NULL!	#NULL!	3.75	10.51	1.81	14.68	52.25	#NULL!	1.63	62.99	22.46	2.44	14.98	#NULL!	4.12	9.47	13.5	#NULL!	441.26	64.66	61.24	40.43	2007.91	7	15
17	3	2	21	2	C	2	4	3.12	16.8	#NULL!	18.37	5.17	8.6	1.81	14.51	63.59	#NULL!	1.24	3.8	15.78	4.93	6.49	#NULL!	4.12	7.25	7.39	#NULL!	100.81	20.39	55.41	27.64	657.78	6	15
17	3	2	21	2	C	2	12	2.92	40.95	4.6	13.97	0.94	9.47	4.1	0.34	44.89	#NULL!	2.36	6.56	3.94	4.93	7.5	28.86	2.38	#NULL!	4.28	#NULL!	595.44	173.84	29.99	39.94	784.66	7.5	#NULL!
17	3	2	21	2	C	2	19	4.01	19.27	5.1	24.56	4.06	19.19	8.45	1.99	50.25	#NULL!	2.77	4.42	11.83	4.09	9.06	57.1	4.07	0.73	4.77	1.67	394.05	100.41	18.65	51.41	723.27	#NULL!	#NULL!
17	4	2	47	2	C	2	5	7.41	52.87	#NULL!	#NULL!	0.39	4.76	#NULL!	13.44	418.89	#NULL!	1.7	37.49	#NULL!	33.6	13.69	#NULL!	5.06	4.2	12.03	#NULL!	751.82	401.47	30.05	50.58	5651.29	8	15
17	4	2	47	2	C	2	9	9.56	48.04	#NULL!	46.01	2.56	21.75	#NULL!	13.8	635.75	#NULL!	3.48	85.33	12.31	19.47	11.5	#NULL!	7	4.2	13.5	#NULL!	1209.68	467.13	53.16	55.63	2351.56	8	15
17	4	2	47	2	C	2	3	7.18	37.98	#NULL!	51.53	1.06	18.03	#NULL!	14.16	361.39	#NULL!	1.63	196.04	#NULL!	46.84	39.87	#NULL!	6.26	4.2	14.94	#NULL!	596.53	408.32	33.62	48.75	2963.99	6	15
17	5	2	28	2	D	2	5	4.13	78.08	3.04	29.55	3.45	32.7	9.01	3.05	68.16	0.5	4.8	4.94	16.29	3.94	16.04	36.6	8.99	6.22	10	4.05	100.93	70.48	18.65	21.76	194.52	7	18
17	5	2	28	2	D	2	7	2.94	88.95	1.53	29.55	4.77	19.47	5.97	1.92	48.6	#NULL!	4.28	5.01	10.67	4.09	12.11	23.57	6.31	3.53	5.81	2.3	447.67	70.71	31.02	11.15	2600.94	7	18
17	5	2	28	2	D	2	9	2.63	49.82	0.37	12.41	1.96	19.47	2	1.15	76.72	#NULL!	3.99	17.14	#NULL!	7.39	15.33	10.69	3.83	3.27	5.37	2.05	983.43	147.08	27.11	8.23	5784.35	6	18
17	5	2	28	2	D	2	15	13.52	52.44	10.87	62.12	14.52	139.23	19.85	10.4	164.76	20.39	7.29	22.91	38.45	8.17	44.37	112.51	26.33	12.75	17.78	16.75	683.39	161.26	59.14	74.8	858.4	6	#NULL!
17	5	2	28	2	D	2	21	3.8	26.69	1.53	13.3	11.67	26.71	3.44	1.76	99.95	#NULL!	4.36	8.29	3.5	6.78	12.83	24.75	7.06	4.12	5.52	9.95	572.07	144.68	64.76	10.2	515.99	5	#NULL!
17	6	2	59	2	C	1	1	2.11	13.06	#NULL!	33.51	0.59	7.21	#NULL!	5.78	19.34	#NULL!	1.23	1.8	#NULL!	3.94	15.84	#NULL!	2.26	#NULL!	1.09	1.04	68.39	120.68	3.83	18.7	169.02	0	16
17	6	2	59	2	C	1	2	2.28	23.92	#NULL!	34.36	1.86	8.56	#NULL!	5.78	17.85	#NULL!	1.23	1.8	#NULL!	3.05	5.15	#NULL!	2.26	1.82	9.42	1.39	76.94	56.04	9.4	23.43	102.31	8	16
17	6	2	59	2	C	1	3	3.16	56.02	#NULL!	30.9	2.34	11.23	#NULL!	8.42	17.48	#NULL!	1.26	4.02	#NULL!	1.72	16.23	#NULL!	1.63	1.82	9.42	1.88	390.92	187.9	29.99	29.63	210.45	8	16
17	6	2	59	2	C	1	16	4.01	37.45	4.48	33.76	2.8	21.06	5.48	2.39	26.11	#NULL!	2.15	15.92	5.89	5.42	13.61	44.03	2.57	#NULL!	5.26	1.14	714.85	241.87	20.33	42.17	1214.35	8	16
17	7	2	67	2	C	1	4	3.57	57.74	#NULL!	2.63	17.39	7.33	#NULL!	2.25	59.15	6.76	1.37	9.8	#NULL!	33.75	14.9	34.63	2.45	0.49	6.63	13.26	425.07	295.66	9.4	33.89	676.94	6	10
17	7	2	67	2	C	1	5	3.28	55.27	#NULL!	2.79	8.85	9.22	#NULL!	2.22	34.58	4.75	1.37	8.98	#NULL!	28.9	7.5	23.24	2.62	0.42	6.59	3.61	280.13	193.29	2.14	14.11	417.79	5	10
17	7	2	67	2	C	1	10	4.42	80.36	#NULL!	5.01	2.09	23.99	0.29	2.49	40.58	7.02	1.75	12.8	#NULL!	9.89	23.44	43.73	2.94	1.04	3.1	#NULL!	573.19	352.32	13.91	29.51	1075.33	5	12
17	7	2	67	2	C	1	18	3.37	20.44	#NULL!	1.37	1.06	22.17	#NULL!	2.37	54.15	7.7	1.75	27.77	#NULL!	4.13	6.24	45.72	2.73	0.76	2.7	#NULL!	272.85	143.18	6.41	18.82	564.84	2	12
17	8	2	31	2	C	1	4	2.48	15.08	1.54	9.05	2.99	7.36	2.6	#NULL!	18.79	#NULL!	0.68	4.38	10.66	1.95	76.26	13.32	2.68	2.52	6.88	2.25	213.18	110.26	21.1	13.76	149.71	9	17
17	8	2	31	2	C	1	5	3.12	17.49	2.02	12.05	4.93	17.48	4.94	#NULL!	31.56	#NULL!	0.95	5.24	17.11	4.99	87.75	17.19	4.52	4.45	12.04	2.52	386.66	203.95	32.9	26.54	207.47	7	17
17	8	2	31	2	C	1	7	3.85	26.63	1.41	62.6	2.99	16.96	4	#NULL!	19.4	#NULL!	0.81	13.24	13.01	5.57	86.48	11.35	3.48	4.18	7.81	2.71	587.1	385.28	36.07	25.63	124.29	4	17
17	8	2	31	2	C	1	13	2.01	16.5	#NULL!	80.38	1.86	24.31	3.62	1.15	42.51	#NULL!	4.21	6.28	#NULL!	7.44	11.03	7.22	3.17	3.95	3.78	#NULL!	445.46	159.17	13.91	15.57	182.31	4	18
17	8	2	31	2	C	1	20	3.15	33.82	0.47	76.54	0.01	24.31	6.14	2.56	38.69	#NULL!	4.96	6.82	5.75	9.58	17.47	18.87	5.22	5.16	5.23	1.29	357.86	206.52	29.13	1.46	245.48	5	18
17	9	2	63	2	D	2	1	0.82	34.99	3.84	#NULL!	2.17	10.65	2.71	#NULL!	45.49	#NULL!	2.04	3.6	#NULL!	3.94	10.09	11.9	2.76	#NULL!	3.95	#NULL!	120.08	148.26	6.86	23.85	197.69	8	18
17	9	2	63	2	D	2	3	0.95	39.96	3.84	#NULL!	2.17	9.47	1.57	#NULL!	44.89	#NULL!	1.83	18.77	#NULL!	14.78	15.84	11.9	2.2	#NULL!	4.28	#NULL!	106.2	145.33	6.86	29.5	121.56	6	18
17	9	2	63	2	D	2	4	1.07	20.28	3.59	2.46	0.94	10.65	1.57	#NULL!	27.42	#NULL!	1.99	6.94	#NULL!	6.3	12.12	1.21	1.82	#NULL!	5.59	#NULL!	107.3	191.32	6.86	23.85	157.08	6	18
17	9	2	63	2	D	2	8	1.8	36.84	3.78	6	2.38	14.26	0.99	#NULL!	36.33	#NULL!	1.93	12.64	#NULL!	5.96	6.97	1.21	1.09	#NULL!	4.28	#NULL!	347.94	248.66	29.13	28.46	296.19	8	18
17	9	2	63	2	D	2	11	1.68	9.18	3.46	2.46	1.55	11.85	2.14	#NULL!	141.58	#NULL!	2.25	12.3	#NULL!	6.77	5.91	13.44	0.35	#NULL!	3.28	#NULL!	251.35	170.12	24.4	22.04	211.33	9	19
17	9	2	63	2	D	2	18	2.4	10.62	4.1	13.97	3.43	14.26	3.27	#NULL!	37.58	#NULL!	2.67	22.89	#NULL!	4.39	6.97	14.94	3.51	#NULL!	3.28	#NULL!	449.96	198.48	6.86	14.13	365.12	7	19
17	10	2	46	2	C	2	2	2.68	59.02	0.69	#NULL!	24.69	9.36	2.15	#NULL!	58.56	#NULL!	0.76	2.99	3.95	3.05	59.4	205.3	1.68	0.73	9.85	3	163.28	172.96	81.12	15.05	256.14	#NULL!	#NULL!
17	10	2	46	2	C	2	3	2.95	84.71	0.54	#NULL!	18.61	10.87	1.92	#NULL!	35.94	#NULL!	0.75	4.7	3.19	9.37	67.23	188.36	1.84	0.73	9.18	2.81	197.14	290.76	80.09	19.69	111.38	5	14
17	10	2	46	2	C	2	4	5.45	145.45	0.84	#NULL!	26.07	11.37	2.45	#NULL!	34.19	#NULL!	0.95	14.24	3.19	13.34	82.66	198.69	1.92	1.79	10.52	2.52	1257.83	775.99	87.59	45.56	671.39	9	14
17	10	2	46	2	C	2	11	4.17	53.05	0.92	8.65	8.65	22.62	0.92	2.37	65.46	6.67	2.18	0.33	#NULL!	5.29	12.12	78.83	3.93	1.19	4.56	#NULL!	460.75	219.27	2	8.74	1387.16	8	14
17	10	2	46	2	C	2	18	2.86	28.92	#NULL!	3.54	10.65	12.04	1.15	2.25	53.67	5	1.49	3.62	#NULL!	4.65	3.52	86.45	2.9	1.33	3.32	#NULL!	275.95	109.24	6.86	21.12	1206.91	#NULL!	#NULL!
17	11	2	42	2	C	2	8	3.93	46.01	3.21	49.79	12.34	47.68	6.85	4.76	33.32	#NULL!	1.3	13.52	20.72	9.89	137.51	41.55	11.58	8.88	13.95	5.02	581.64	305.98	59.45	38.61	151.08	4	17
17	12	2	50	2	C	1	7	2.31	247	11	15.41	93.79	40.87	16.86	64.28	181.32	#NULL!	1.33	34.99	81.75	60.87	1.98	485.71	6.15	#NULL!	51.19	42.12	615.81	415.22	150.38	52.23	333.48	#NULL!	16
17	12	2	50	2	C	1	8	2.45	60.7	1.39	14.11	18.66	13.87	2.24	7.36	44.17	#NULL!	1.38	15.56	56.4	7.71	21.37	145.22	2.93	4.68	15.94	5.18	495.24	225	83.87	38.56	387.96	8	16
17	12	2	50	2	C	1	11	6.49	118.46	26.34	61.44	25.92	107.2	19.54	26.26	91.81	117.24	1.53	13.99	66.22	16	108.32	258.24	9.2	20.08	37.6	15.01	496.44	242.69	93.81	112.25	718.65	7	16
17	12	2	50	2	C	1	12	1.94	173.18	0.38	3.95	65.07	7.21	1.7	11.38	59.5	#NULL!	1.33	5.78	102.56	24.5	48.47	121.98	3.39	3.17	19.1	29.76	655.79	448.92	131.71	36.88	882.16	8	16
17	12	2	50	2	C	1	13	2.54	112.9	#NULL!	11.31	16.78	7.21	#NULL!	4.81	39.23	#NULL!	1.28	3.68	66.57	8.43	13.58	87.76	2.55	1.82	12.9	3.15	720.06	392.4	68.94	26.63	731.33	5	16
17	12	2	50	2	C	1	14	1.7	84.67	11.9	11.02	29.46	49.34	10.33	7.95	123.19	29.3	0.16	13.67	17.05	12.42	34.2	106.42	13.71	2.11	9.15	9.81	442.04	251.54	67.8	52.35	338.63	#NULL!	#NULL!
17	13	2	45	2	D	1	5	2.71	39.96	#NULL!	19.31	0.05	86.71	12.86	#NULL!	60.84	38.87	2.49	20.13	12.08	17.64	23.44	85.01	0.43	28.87	9.2	#NULL!	480.58	249.52	24.4	17.78	940.74	10	21
17	13	2	45	2	D	1	11	14.24	65.65	6.88	62.02	61.16	296.39	44.35	12.62	246.04	15.23	7.05	33.87	21.46	24.61	58.69	332.45	20.23	33.82	19.98	8.06	1873.47	394.3	57.24	78.14	495.83	8.5	21
17	14	2	49	2	D	2	13	2.94	44.23	2.19	7.22	0.02	15.61	0.74	1.23	#NULL!	#NULL!	5.12	0.45	#NULL!	2.59	3.96	4.85	19.98	#NULL!	0.06	#NULL!	117.34	70.66	1.72	3.27	170.11	3.5	21
17	14	2	49	2	D	2	19	3.34	48.68	1.54	#NULL!	0.02	14.27	#NULL!	1.23	#NULL!	#NULL!	5.12	1.26	#NULL!	3.09	3.52	0.72	17.51	#NULL!	0.06	#NULL!	368.52	142.59	0.24	5.55	482.13	0	21
17	15	1	67	2	D	1	2	2.74	29.63	#NULL!	#NULL!	7.02	21.76	#NULL!	#NULL!	21.87	#NULL!	0.77	34.58	1.48	15.38	7.53	#NULL!	0.43	1.58	3.76	#NULL!	261.53	335.51	1.72	15.34	917.61	8	16
17	15	1	67	2	D	1	6	3.12	28.26	#NULL!	#NULL!	17.39	23.84	#NULL!	0.28	12.78	#NULL!	0.57	14.08	2.5	13.58	9.39	#NULL!	0.23	1.58	2.44	#NULL!	427.99	326.47	3.83	16.72	365.63	4	16
17	15	1	67	2	D	1	9	2.25	20.44	#NULL!	#NULL!	3.45	32.1	0.31	#NULL!	15.49	#NULL!	0.7	12.16	2.96	8.86	10.7	#NULL!	0.23	0.87	2.44	#NULL!	200.47	177.31	0.93	9.52	236.98	6	17
17	15	1	67	2	D	1	15	2.14	29.92	#NULL!	#NULL!	17.39	40.29	#NULL!	0.12	25.53	#NULL!	1.04	14.53	0.89	9.2	6.24	#NULL!	0.65	1.34	1.69	#NULL!	236.39	319	0.93	13.31	282.34	5	17
17	16	2	24	2	D	2	6	3.7	28.15	#NULL!	#NULL!	3.54	18.03	#NULL!	#NULL!	11.55	#NULL!	0.57	3.8	#NULL!	5.01	5.47	#NULL!	2.45	#NULL!	0.35	#NULL!	760.72	294.91	2.6	29.72	1296.99	6	16
17	16	2	24	2	D	2	8	1.55	37.13	8.53	50.07	6.2	47.68	0.02	#NULL!	#NULL!	#NULL!	1.59	13.24	5.49	2.69	5.32	9.14	8.02	#NULL!	0.96	#NULL!	608.02	205.36	3.83	25.57	653.57	8	#NULL!
17	16	2	24	2	D	2	14	2.2	40.53	6.39	48.99	7.02	14.26	#NULL!	#NULL!	#NULL!	#NULL!	1.12	62.99	5.35	1.83	15.84	#NULL!	2.78	#NULL!	1.09	0.25	579.47	198.83	2	22.04	832.15	8	#NULL!
17	17	1	64	2	D	2	1	2.03	17.93	#NULL!	#NULL!	6.22	19.68	1.9	1.54	6.34	#NULL!	0.75	3.51	2.73	4.22	4.22	#NULL!	1.58	2.3	4.4	#NULL!	18.45	93.62	2.6	22.04	172.1	7	16
17	17	1	64	2	D	2	2	1.92	33.9	#NULL!	#NULL!	5.08	21.76	0.85	0.7	6.83	#NULL!	0.7	5.23	1.48	6.66	5.5	#NULL!	1.34	2.3	5.69	#NULL!	35.36	174.96	1.72	6.86	136.48	7	16
17	17	1	64	2	D	2	5	2.41	48.8	#NULL!	#NULL!	4.92	11.28	2.94	#NULL!	6.83	#NULL!	0.65	6.34	2.96	6.92	5.32	#NULL!	0.33	1.58	4.72	#NULL!	86.47	310.98	6.41	8.65	244.37	5	16
17	18	2	43	2	C	1	2	23.55	51.49	33.32	89.88	18.06	144.25	3.35	13.81	#NULL!	#NULL!	4.38	93.57	14.4	23.79	26.73	76.58	32.63	#NULL!	18.53	9.28	408.02	369.48	12.7	72.35	505.05	#NULL!	#NULL!
17	18	2	43	2	C	1	5	31.24	65.5	26.43	72.19	12.64	127.54	#NULL!	3.38	#NULL!	#NULL!	4	70.99	16.03	33.73	6.22	35.83	26.69	#NULL!	18.16	10.02	664.25	538.39	13.9	73.97	997.37	5	13
17	18	2	43	2	C	1	6	34.57	72.26	40.46	134.99	26.54	193.71	4.61	9.49	#NULL!	#NULL!	6.42	84.06	25.92	30.02	14.6	115.19	41.72	#NULL!	20.32	19.94	557.94	382.4	19.11	83.27	756.57	2	13
17	18	2	43	2	C	1	7	31.85	85.03	41.7	150.96	33.78	240.15	10.9	12.6	26.42	#NULL!	7.07	82.36	29.73	33.84	14.9	136.93	35.25	4.16	17.44	19.25	699.74	463.08	20.94	63.86	1472.19	3	13
17	18	2	43	2	C	1	13	30.03	61.95	30.33	86.49	21.09	140.12	1.63	7.87	#NULL!	#NULL!	5.12	15.49	21.68	14.92	2.93	89.5	23.34	#NULL!	9.2	11.84	1042.54	292.93	10.76	58.42	3171.76	0	17
17	18	2	43	2	C	1	20	20.4	61.38	21.13	64.49	15.39	92.21	#NULL!	2.62	#NULL!	#NULL!	4.56	9.53	9.62	10.94	2.93	29.48	20.64	#NULL!	5.2	7.78	566.49	241.11	6.86	52.63	806.04	0	19
17	19	2	55	2	D	2	6	2.39	34.99	#NULL!	#NULL!	11.49	21.75	#NULL!	#NULL!	#NULL!	#NULL!	0.81	35.96	#NULL!	10.41	8.43	#NULL!	4.26	#NULL!	4.54	4.38	425.24	200.75	2.98	30.53	696.46	10	11
17	19	2	55	2	D	2	7	2.57	55.58	#NULL!	#NULL!	31.69	40.87	#NULL!	#NULL!	#NULL!	#NULL!	1.06	15.57	#NULL!	8.62	5.1	#NULL!	6.15	#NULL!	3.87	8.59	618.75	176.63	2.14	21.12	573.5	10	12
17	19	2	55	2	D	2	8	0.54	51.23	6.39	28.95	11.09	23.75	#NULL!	#NULL!	#NULL!	#NULL!	1.06	37.89	#NULL!	9.34	5.47	#NULL!	0.12	#NULL!	10.33	1.59	407.36	92.66	81.12	22.94	487.96	9	12
17	19	2	55	2	D	2	12	3.7	90.19	8.53	53.27	7.83	25.46	0.27	#NULL!	#NULL!	#NULL!	1.03	9.29	4.91	12.44	2.95	34.55	5.2	#NULL!	4.54	0.74	988.42	278.99	20.33	43.79	499	6	12
17	19	2	55	2	D	2	20	3.12	96.33	0.23	4.62	8.85	1.36	#NULL!	#NULL!	#NULL!	#NULL!	0.94	0.31	#NULL!	11.37	3.77	#NULL!	4.58	#NULL!	0.65	#NULL!	903.12	285.28	55.41	27.68	1093.64	0	10
17	20	2	45	2	D	2	4	4.58	97.21	9.17	55.43	8.48	56.77	5.64	13.62	11.14	7.29	1.64	8.18	6.15	6.16	3.77	83.96	8.93	3.57	12.43	4.86	66.84	117.69	13.91	25.76	271.29	10	19
17	20	2	45	2	D	2	5	2.35	30.68	3.39	19.14	2.32	8.56	0.43	9.17	#NULL!	#NULL!	1.26	8.29	2.8	1.98	2.91	22.87	4.26	#NULL!	3.6	1.01	57.82	42.12	6.41	15.57	388.11	8	20
17	20	2	45	2	D	2	6	2.3	35.94	2.17	11.91	2	10.65	#NULL!	7.72	#NULL!	1.83	1.22	11.61	5.91	4.32	18.48	#NULL!	3.97	#NULL!	1.78	0.28	71.55	85.24	6.41	13.95	413.19	10	21
18	1	2	54	2	C	1	1	4.13	82.25	6.72	#NULL!	11.38	24.56	6.1	10.06	#NULL!	29.7	0.58	12.62	#NULL!	104.59	13.08	49.1	6.79	11.47	15.1	59.78	1093.3	357.56	12.88	30.35	2351.56	5	17
18	1	2	54	2	C	1	11	6.49	117.08	15.4	5.74	14.32	75.31	4.24	6.14	#NULL!	22.89	1.02	25.37	8.93	64.45	14.19	31.98	5.61	1.27	13.12	51.67	385.3	472.72	9	42.9	487.96	0	#NULL!
18	1	2	54	2	C	1	18	3.73	81.13	6.72	#NULL!	3.91	8.42	1.78	7.51	#NULL!	9.46	0.68	17.9	#NULL!	130.26	11.69	39.82	4.58	8.16	9.98	41.99	299.45	344.65	8.94	9.01	5784.35	0	#NULL!
18	2	1	#NULL!	2	D	2	6	12.44	146.49	2.42	#NULL!	3.91	102.87	1.22	#NULL!	#NULL!	#NULL!	0.68	2598.69	#NULL!	19.19	48.47	#NULL!	3.83	#NULL!	5.72	1.12	683.2	536.99	6.25	18.37	2351.56	7	15
18	2	1	#NULL!	2	D	2	11	14.31	108.52	5.77	#NULL!	17.39	131.74	1.5	#NULL!	#NULL!	#NULL!	2.63	3052.07	#NULL!	17.3	5.84	#NULL!	3.16	#NULL!	0.06	3.29	670.77	618.49	5.41	16.14	2351.56	0	15
18	3	2	21	2	C	2	3	2.02	36.66	#NULL!	#NULL!	3.75	10.51	1.81	14.68	52.25	#NULL!	1.63	62.99	22.46	2.44	14.98	#NULL!	4.12	9.47	13.5	#NULL!	441.26	64.66	61.24	40.43	2007.91	7	15
18	3	2	21	2	C	2	4	1.94	16.8	#NULL!	18.37	5.17	8.6	1.81	14.51	63.59	#NULL!	1.24	3.8	15.78	6.78	6.49	#NULL!	4.12	7.25	7.39	#NULL!	100.81	20.39	55.41	27.64	657.78	6	15
18	3	2	21	2	C	2	12	2.92	40.95	4.6	13.97	0.94	9.47	4.1	0.34	44.89	#NULL!	2.36	6.56	3.94	4.93	7.5	28.86	2.38	#NULL!	4.28	#NULL!	595.44	173.84	30.05	39.94	784.66	7.5	#NULL!
18	3	2	21	2	C	2	19	4.01	19.27	5.1	24.56	4.06	19.19	8.45	1.99	50.25	#NULL!	2.77	4.42	11.83	4.09	9.06	57.1	4.07	0.73	4.77	1.67	394.05	100.41	33.62	51.41	723.27	#NULL!	#NULL!
18	4	2	47	2	C	2	5	7.41	52.87	#NULL!	#NULL!	0.39	4.76	#NULL!	13.44	418.89	#NULL!	1.7	37.49	#NULL!	33.6	13.69	#NULL!	5.06	4.2	12.03	#NULL!	751.82	401.47	30.05	50.58	5651.29	8	15
18	4	2	47	2	C	2	9	9.56	48.04	#NULL!	46.01	2.56	21.75	#NULL!	13.8	635.75	#NULL!	3.48	85.33	12.31	19.47	11.5	#NULL!	7	4.2	13.5	#NULL!	1209.68	467.13	53.16	55.63	2351.56	8	15
18	4	2	47	2	C	2	3	7.18	37.98	#NULL!	51.53	0.01	18.03	#NULL!	14.16	361.39	#NULL!	1.63	196.04	#NULL!	46.84	39.87	#NULL!	6.26	4.2	14.94	#NULL!	596.53	408.32	33.62	48.75	2963.99	6	15
18	5	2	28	2	D	2	5	4.13	78.08	3.04	29.55	3.45	32.7	9.01	3.05	68.16	0.5	4.8	4.94	16.29	3.94	16.04	36.6	8.99	6.22	10	4.05	100.93	70.48	18.65	21.76	194.52	7	18
18	5	2	28	2	D	2	7	2.94	88.95	1.53	29.55	4.77	19.47	5.97	1.92	48.6	#NULL!	4.28	5.01	10.67	4.09	12.11	23.57	6.31	3.53	5.81	2.3	447.67	70.71	31.02	11.15	2600.94	7	18
18	5	2	28	2	D	2	9	2.63	49.82	0.37	12.41	1.96	19.47	2	1.15	76.72	#NULL!	3.99	17.14	#NULL!	7.39	15.33	10.69	3.83	3.27	5.37	2.05	983.43	147.08	27.11	8.23	5784.35	6	18
18	5	2	28	2	D	2	15	13.52	52.44	10.87	62.12	14.52	139.23	19.85	10.4	164.76	20.39	7.29	22.91	38.45	8.17	44.37	112.51	26.33	12.75	17.78	16.75	683.39	161.26	59.14	74.8	858.4	6	#NULL!
18	5	2	28	2	D	2	21	3.8	26.69	1.53	13.3	11.67	26.71	3.44	1.76	99.95	#NULL!	4.36	8.29	3.5	6.78	12.83	24.75	7.06	4.12	5.52	9.95	572.07	144.68	64.76	10.2	515.99	5	#NULL!
18	6	2	59	2	C	1	1	2.11	13.06	#NULL!	33.51	0.59	7.21	#NULL!	5.78	19.34	#NULL!	1.23	1.8	#NULL!	4.09	5.91	#NULL!	2.26	#NULL!	1.09	1.04	68.39	120.68	13.9	18.7	169.02	0	16
18	6	2	59	2	C	1	2	2.28	23.92	#NULL!	34.36	1.86	8.56	#NULL!	5.78	17.85	#NULL!	1.23	1.8	#NULL!	3.94	5.15	#NULL!	2.26	1.82	9.42	1.39	76.94	56.04	9.4	23.43	102.31	8	16
18	6	2	59	2	C	1	3	3.16	56.02	#NULL!	30.9	2.34	11.23	#NULL!	8.42	17.48	#NULL!	1.26	4.02	#NULL!	1.72	16.23	#NULL!	1.63	1.82	9.42	1.88	390.92	187.9	29.99	29.63	210.45	8	16
18	6	2	59	2	C	1	16	4.01	37.45	4.48	33.76	2.8	21.06	5.48	2.39	26.11	#NULL!	2.15	15.92	5.89	5.42	13.61	44.03	2.57	#NULL!	5.26	1.14	714.85	241.87	20.33	42.17	1214.35	8	16
18	7	2	67	2	C	1	4	3.57	57.74	#NULL!	2.63	7.83	7.33	#NULL!	2.25	59.15	6.76	1.37	9.8	#NULL!	33.75	9.39	34.63	2.45	0.49	6.63	13.26	425.07	295.66	12.7	33.89	676.94	6	10
18	7	2	67	2	C	1	5	3.28	55.27	#NULL!	2.79	4.92	9.22	#NULL!	2.22	34.58	4.75	1.37	8.98	#NULL!	28.9	13.61	23.24	2.62	0.42	6.59	3.61	280.13	193.29	31.02	14.11	417.79	5	10
18	7	2	67	2	C	1	10	4.42	80.36	#NULL!	5.01	2.09	23.99	0.29	2.49	40.58	7.02	1.75	12.8	#NULL!	9.89	11.03	43.73	2.94	1.04	3.1	#NULL!	573.19	352.32	13.9	29.51	1075.33	5	12
18	7	2	67	2	C	1	18	3.37	20.44	#NULL!	1.37	1.06	22.17	#NULL!	2.37	54.15	7.7	1.75	27.77	#NULL!	4.13	11.69	45.72	2.73	0.76	2.7	#NULL!	272.85	143.18	6.41	18.82	564.84	2	12
18	8	2	31	2	C	1	4	2.48	15.08	1.54	9.05	2.99	7.36	2.6	#NULL!	18.79	#NULL!	0.68	4.38	10.66	1.95	76.26	13.32	2.68	2.52	6.88	2.25	213.18	110.26	21.1	13.76	149.71	9	17
18	8	2	31	2	C	1	5	3.12	17.49	2.02	12.05	4.93	17.48	4.94	#NULL!	31.56	#NULL!	0.95	5.24	17.11	4.99	87.75	17.19	4.52	4.45	12.04	2.52	386.66	203.95	32.9	26.54	207.47	7	17
18	8	2	31	2	C	1	7	3.85	26.63	1.41	62.6	2.99	16.96	4	#NULL!	19.4	#NULL!	0.81	13.24	13.01	5.57	86.48	11.35	3.48	4.18	7.81	2.71	587.1	385.28	36.07	25.63	124.29	4	17
18	8	2	31	2	C	1	13	2.01	16.5	#NULL!	80.38	2	24.31	3.62	1.15	42.51	#NULL!	4.21	6.28	#NULL!	7.44	11.03	7.22	3.17	3.95	3.78	#NULL!	445.46	159.17	12.7	1.46	182.31	4	18
18	8	2	31	2	C	1	20	3.15	33.82	0.47	76.54	0.01	24.31	6.14	2.56	38.69	#NULL!	4.96	6.82	5.75	9.58	17.47	18.87	5.22	5.16	5.23	1.29	357.86	206.52	29.13	1.46	245.48	5	18
18	9	2	63	2	D	2	1	0.82	15.08	3.84	#NULL!	2.17	10.65	2.71	#NULL!	45.49	#NULL!	2.04	3.6	#NULL!	3.94	10.09	11.9	2.76	#NULL!	3.95	#NULL!	120.08	148.26	33.62	23.85	197.69	8	18
18	9	2	63	2	D	2	3	0.95	9.18	3.84	#NULL!	2.17	9.47	1.57	#NULL!	44.89	#NULL!	1.83	18.77	#NULL!	14.78	15.84	11.9	2.2	#NULL!	4.28	#NULL!	106.2	145.33	33.62	29.5	121.56	6	18
18	9	2	63	2	D	2	4	1.07	20.28	3.59	2.46	0.94	10.65	1.57	#NULL!	27.42	#NULL!	1.99	6.94	#NULL!	6.3	12.12	1.21	1.82	#NULL!	5.59	#NULL!	107.3	191.32	33.62	23.85	157.08	6	18
18	9	2	63	2	D	2	8	1.8	36.84	3.78	6	2.38	14.26	0.99	#NULL!	36.33	#NULL!	1.93	12.64	#NULL!	5.96	6.97	1.21	1.09	#NULL!	4.28	#NULL!	347.94	248.66	12.7	28.46	296.19	8	18
18	9	2	63	2	D	2	11	1.68	9.18	3.46	2.46	1.55	11.85	2.14	#NULL!	141.58	#NULL!	2.25	12.3	#NULL!	6.77	5.91	13.44	0.35	#NULL!	3.28	#NULL!	251.35	170.12	12.7	29.5	211.33	9	19
18	9	2	63	2	D	2	18	2.4	10.62	4.1	13.97	3.43	14.26	3.27	#NULL!	37.58	#NULL!	2.67	22.89	#NULL!	4.39	6.97	14.94	3.51	#NULL!	3.28	#NULL!	449.96	198.48	2.14	14.13	365.12	7	19
18	10	2	46	2	C	2	2	2.68	59.02	0.69	#NULL!	24.69	9.36	2.15	#NULL!	58.56	#NULL!	0.76	2.99	3.95	3.05	59.4	205.3	1.68	0.73	9.85	3	163.28	172.96	81.12	15.05	256.14	#NULL!	#NULL!
18	10	2	46	2	C	2	3	2.95	84.71	0.54	#NULL!	18.61	10.87	1.92	#NULL!	35.94	#NULL!	0.75	4.7	3.19	9.37	67.23	188.36	1.84	0.73	9.18	2.81	197.14	290.76	80.09	19.69	111.38	5	14
18	10	2	46	2	C	2	4	5.45	145.45	0.84	#NULL!	26.07	11.37	2.45	#NULL!	34.19	#NULL!	0.95	14.24	3.19	13.34	82.66	198.69	1.92	1.79	10.52	2.52	1257.83	775.99	87.59	45.56	671.39	9	14
18	10	2	46	2	C	2	11	4.17	53.05	0.92	8.65	8.65	22.62	0.92	2.37	65.46	6.67	2.18	0.33	#NULL!	5.29	6.24	78.83	3.93	1.19	4.56	#NULL!	460.75	219.27	13.9	8.74	1387.16	8	14
18	10	2	46	2	C	2	18	2.86	28.92	#NULL!	3.54	10.65	12.04	1.15	2.25	53.67	5	1.49	3.62	#NULL!	4.65	14.19	86.45	2.9	1.33	3.32	#NULL!	275.95	109.24	55.41	29.51	1206.91	#NULL!	#NULL!
18	11	2	42	2	C	2	8	3.93	46.01	3.21	49.79	12.34	47.68	6.85	4.76	33.32	#NULL!	1.3	13.52	20.72	9.89	137.51	41.55	11.58	8.88	13.95	5.02	581.64	305.98	59.45	38.61	151.08	4	17
18	12	2	50	2	C	1	7	2.31	247	11	15.41	93.79	40.87	16.86	64.28	181.32	#NULL!	1.33	34.99	81.75	60.87	1.98	485.71	6.15	#NULL!	51.19	42.12	615.81	415.22	150.38	52.23	333.48	#NULL!	16
18	12	2	50	2	C	1	8	2.45	60.7	1.39	14.11	18.66	13.87	2.24	7.36	44.17	#NULL!	1.38	15.56	56.4	7.71	21.37	145.22	2.93	4.68	15.94	5.18	495.24	225	83.87	38.56	387.96	8	16
18	12	2	50	2	C	1	11	6.49	118.46	26.34	61.44	25.92	107.2	19.54	26.26	91.81	117.24	1.53	13.99	66.22	16	108.32	258.24	9.2	20.08	37.6	15.01	496.44	242.69	93.81	112.25	718.65	7	16
18	12	2	50	2	C	1	12	1.94	173.18	0.38	3.95	65.07	7.21	1.7	11.38	59.5	#NULL!	1.33	5.78	102.56	24.5	3.96	121.98	3.39	3.17	19.1	29.76	655.79	448.92	131.71	36.88	882.16	8	16
18	12	2	50	2	C	1	13	2.54	112.9	#NULL!	11.31	16.78	7.21	#NULL!	4.81	39.23	#NULL!	1.28	3.68	66.57	8.43	13.58	87.76	2.55	1.82	12.9	3.15	720.06	392.4	68.94	26.63	731.33	5	16
18	12	2	50	2	C	1	14	1.7	84.67	11.9	11.02	29.46	49.34	10.33	7.95	123.19	29.3	0.16	13.67	17.05	12.42	34.2	106.42	13.71	2.11	9.15	9.81	442.04	251.54	67.8	52.35	338.63	#NULL!	#NULL!
18	13	2	45	2	D	1	5	2.71	39.96	#NULL!	19.31	0.05	86.71	12.86	#NULL!	60.84	38.87	2.49	20.13	12.08	17.64	23.44	85.01	0.43	28.87	9.2	#NULL!	480.58	249.52	24.4	17.78	940.74	10	21
18	13	2	45	2	D	1	11	14.24	65.65	6.88	62.02	61.16	296.39	44.35	12.62	246.04	15.23	7.05	33.87	21.46	24.61	58.69	332.45	20.23	33.82	19.98	8.06	1873.47	394.3	57.24	78.14	495.83	8.5	21
18	14	2	49	2	D	2	13	2.94	44.23	2.19	7.22	0.02	15.61	0.74	1.23	#NULL!	#NULL!	3.99	0.45	#NULL!	2.59	3.96	4.85	19.98	#NULL!	0.06	#NULL!	117.34	70.66	1.72	3.27	170.11	3.5	21
18	14	2	49	2	D	2	19	3.34	48.68	1.54	#NULL!	0.02	14.27	#NULL!	1.23	#NULL!	#NULL!	4.36	1.26	#NULL!	3.09	3.52	0.72	17.51	#NULL!	0.06	#NULL!	368.52	142.59	0.24	5.55	482.13	0	21
18	15	1	67	2	D	1	2	2.74	29.63	#NULL!	#NULL!	4.93	21.76	#NULL!	#NULL!	21.87	#NULL!	0.77	34.58	1.48	15.38	7.53	#NULL!	0.43	1.58	3.76	#NULL!	261.53	335.51	9.4	15.34	917.61	8	16
18	15	1	67	2	D	1	6	3.12	28.26	#NULL!	#NULL!	0.02	23.84	#NULL!	0.28	12.78	#NULL!	0.57	14.08	2.5	13.58	9.39	#NULL!	0.23	1.58	2.44	#NULL!	427.99	326.47	6.41	16.72	365.63	4	16
18	15	1	67	2	D	1	9	2.25	20.44	#NULL!	#NULL!	3.54	32.1	0.31	#NULL!	15.49	#NULL!	0.7	12.16	2.96	8.86	10.7	#NULL!	0.23	0.87	2.44	#NULL!	200.47	177.31	24.4	9.52	236.98	6	17
18	15	1	67	2	D	1	15	2.14	29.92	#NULL!	#NULL!	0.01	40.29	#NULL!	0.12	25.53	#NULL!	1.04	14.53	0.89	9.2	6.24	#NULL!	0.65	1.34	1.69	#NULL!	236.39	319	0.93	13.31	282.34	5	17
18	16	2	24	2	D	2	6	2.71	28.15	#NULL!	#NULL!	3.54	23.99	#NULL!	#NULL!	11.55	#NULL!	0.57	6.82	#NULL!	5.01	9.06	#NULL!	2.76	#NULL!	0.35	#NULL!	760.72	294.91	2.6	29.72	1296.99	6	16
18	16	2	24	2	D	2	8	1.55	37.13	8.53	50.07	6.2	86.71	0.02	#NULL!	#NULL!	#NULL!	1.59	4.94	5.49	2.69	16.23	9.14	8.02	#NULL!	0.96	#NULL!	608.02	205.36	3.83	25.57	653.57	8	#NULL!
18	16	2	24	2	D	2	14	2.2	40.53	6.39	48.99	7.02	7.36	#NULL!	#NULL!	#NULL!	#NULL!	1.12	27.77	5.35	1.83	3.52	#NULL!	2.78	#NULL!	3.78	0.25	579.47	198.83	2	22.04	832.15	8	#NULL!
18	17	1	64	2	D	2	1	2.03	17.93	#NULL!	#NULL!	6.22	19.68	1.9	1.54	6.34	#NULL!	0.75	3.51	2.73	4.22	4.22	#NULL!	1.58	2.3	4.4	#NULL!	18.45	93.62	31.02	9.52	172.1	7	16
18	17	1	64	2	D	2	2	1.92	33.9	#NULL!	#NULL!	5.08	21.76	0.85	0.7	6.83	#NULL!	0.7	5.23	1.48	6.66	5.5	#NULL!	1.34	2.3	5.69	#NULL!	35.36	174.96	2	6.86	136.48	7	16
18	17	1	64	2	D	2	5	2.41	48.8	#NULL!	#NULL!	4.92	11.28	2.94	#NULL!	6.83	#NULL!	0.65	6.34	2.96	6.92	5.32	#NULL!	0.33	1.58	4.72	#NULL!	86.47	310.98	9	8.65	244.37	5	16
18	18	2	43	2	C	1	2	23.55	51.49	33.32	89.88	18.06	144.25	3.35	13.81	#NULL!	#NULL!	4.38	93.57	14.4	23.79	26.73	76.58	32.63	#NULL!	18.53	9.28	408.02	369.48	12.7	72.35	505.05	#NULL!	#NULL!
18	18	2	43	2	C	1	5	31.24	65.5	26.43	72.19	12.64	127.54	#NULL!	3.38	#NULL!	#NULL!	4	70.99	16.03	33.73	6.22	35.83	26.69	#NULL!	18.16	10.02	664.25	538.39	13.9	73.97	997.37	5	13
18	18	2	43	2	C	1	6	34.57	72.26	40.46	134.99	26.54	193.71	4.61	9.49	#NULL!	#NULL!	6.42	84.06	25.92	30.02	14.6	115.19	41.72	#NULL!	20.32	19.94	557.94	382.4	19.11	83.27	756.57	2	13
18	18	2	43	2	C	1	7	31.85	85.03	41.7	150.96	33.78	240.15	10.9	12.6	26.42	#NULL!	7.07	82.36	29.73	33.84	14.9	136.93	35.25	4.16	17.44	19.25	699.74	463.08	20.94	63.86	1472.19	3	13
18	18	2	43	2	C	1	13	30.03	61.95	30.33	86.49	21.09	140.12	1.63	7.87	#NULL!	#NULL!	5.12	15.49	21.68	14.92	2.93	89.5	23.34	#NULL!	9.2	11.84	1042.54	292.93	10.76	58.42	3171.76	0	17
18	18	2	43	2	C	1	20	20.4	61.38	21.13	64.49	15.39	92.21	#NULL!	2.62	#NULL!	#NULL!	4.56	9.53	9.62	10.94	15.84	29.48	20.64	#NULL!	5.2	7.78	566.49	241.11	6.86	52.63	806.04	0	19
18	19	2	55	2	D	2	6	2.39	34.99	#NULL!	#NULL!	11.49	16.96	#NULL!	#NULL!	#NULL!	#NULL!	0.81	35.96	#NULL!	10.41	8.43	#NULL!	2.68	#NULL!	4.54	4.38	425.24	200.75	2.98	30.53	696.46	10	11
18	19	2	55	2	D	2	7	2.57	55.58	#NULL!	#NULL!	31.69	40.87	#NULL!	#NULL!	#NULL!	#NULL!	1.06	15.57	#NULL!	8.62	5.1	#NULL!	5.22	#NULL!	3.87	8.59	618.75	176.63	2.14	21.12	573.5	10	12
18	19	2	55	2	D	2	8	0.54	51.23	6.39	28.95	11.09	23.75	#NULL!	#NULL!	#NULL!	#NULL!	1.06	37.89	#NULL!	9.34	5.47	#NULL!	0.12	#NULL!	10.33	1.59	407.36	92.66	55.41	22.94	487.96	9	12
18	19	2	55	2	D	2	12	3.7	90.19	8.53	53.27	7.83	25.46	0.27	#NULL!	#NULL!	#NULL!	1.03	9.29	4.91	12.44	2.95	34.55	5.2	#NULL!	4.54	0.74	988.42	278.99	24.4	43.79	499	6	12
18	19	2	55	2	D	2	20	2.31	96.33	0.23	4.62	8.85	1.36	#NULL!	#NULL!	#NULL!	#NULL!	0.94	0.31	#NULL!	11.37	7.5	#NULL!	8.02	#NULL!	0.65	#NULL!	903.12	285.28	24.4	27.68	1093.64	0	10
18	20	2	45	2	D	2	4	4.58	97.21	9.17	55.43	8.48	56.77	5.64	13.62	11.14	7.29	1.64	8.18	6.15	6.16	3.77	83.96	8.93	3.57	12.43	4.86	66.84	117.69	13.91	25.76	271.29	10	19
18	20	2	45	2	D	2	5	2.35	30.68	3.39	19.14	2.32	10.87	0.43	9.17	#NULL!	#NULL!	1.26	9.29	2.8	1.98	2.91	22.87	4.26	#NULL!	3.6	1.01	57.82	42.12	6.41	15.57	388.11	8	20
18	20	2	45	2	D	2	6	2.3	35.94	2.17	11.91	2	8.42	#NULL!	7.72	#NULL!	1.83	1.22	11.61	5.91	4.32	18.48	#NULL!	3.97	#NULL!	1.78	0.28	71.55	85.24	6.41	13.95	413.19	10	21
19	1	2	54	2	C	1	1	3.34	82.25	6.72	#NULL!	11.38	24.56	6.1	10.06	#NULL!	29.7	0.58	12.62	#NULL!	104.59	13.08	49.1	6.79	11.47	15.1	59.78	1093.3	357.56	12.88	30.35	2351.56	5	17
19	1	2	54	2	C	1	11	7.41	117.08	15.4	5.74	14.32	75.31	4.24	6.14	#NULL!	22.89	1.02	25.37	8.93	64.45	14.19	31.98	5.61	1.27	13.12	51.67	385.3	472.72	9	42.9	2600.94	0	#NULL!
19	1	2	54	2	C	1	18	3.73	81.13	6.72	#NULL!	3.91	8.42	1.78	7.51	#NULL!	9.46	0.68	17.9	#NULL!	130.26	11.69	39.82	4.58	8.16	9.98	41.99	299.45	344.65	8.94	9.01	2351.56	0	#NULL!
19	2	1	#NULL!	2	D	2	6	12.44	146.49	2.42	#NULL!	3.91	102.87	1.22	#NULL!	#NULL!	#NULL!	0.68	2598.69	#NULL!	19.19	48.47	#NULL!	5.61	#NULL!	5.72	1.12	683.2	536.99	6.25	18.37	2351.56	7	15
19	2	1	#NULL!	2	D	2	11	14.31	108.52	5.77	#NULL!	17.39	131.74	1.5	#NULL!	#NULL!	#NULL!	2.63	3052.07	#NULL!	17.3	5.84	#NULL!	3.16	#NULL!	5.59	3.29	670.77	618.49	5.41	16.14	2351.56	0	15
19	3	2	21	2	C	2	3	2.02	36.66	#NULL!	#NULL!	3.75	10.51	1.81	14.68	52.25	#NULL!	1.63	62.99	22.46	2.44	14.98	#NULL!	4.12	9.47	13.5	#NULL!	441.26	64.66	61.24	40.43	2007.91	7	15
19	3	2	21	2	C	2	4	2.86	16.8	#NULL!	18.37	5.17	8.6	1.81	14.51	63.59	#NULL!	1.24	3.8	15.78	6.78	6.49	#NULL!	4.12	7.25	7.39	#NULL!	100.81	20.39	55.41	27.64	657.78	6	15
19	3	2	21	2	C	2	12	2.92	40.95	4.6	13.97	0.94	9.47	4.1	0.34	44.89	#NULL!	2.36	6.56	3.94	4.93	7.5	28.86	2.38	#NULL!	4.28	#NULL!	595.44	173.84	12.7	39.94	784.66	7.5	#NULL!
19	3	2	21	2	C	2	19	4.01	19.27	5.1	24.56	4.06	19.19	8.45	1.99	50.25	#NULL!	2.77	4.42	11.83	4.09	9.06	57.1	4.07	0.73	4.77	1.67	394.05	100.41	9.4	51.41	723.27	#NULL!	#NULL!
19	4	2	47	2	C	2	5	7.41	52.87	#NULL!	#NULL!	0.39	4.76	#NULL!	13.44	418.89	#NULL!	1.7	37.49	#NULL!	33.6	13.69	#NULL!	5.06	4.2	12.03	#NULL!	751.82	401.47	30.05	50.58	5651.29	8	15
19	4	2	47	2	C	2	9	9.56	48.04	#NULL!	46.01	2.56	21.75	#NULL!	13.8	635.75	#NULL!	3.48	85.33	12.31	19.47	11.5	#NULL!	7	4.2	13.5	#NULL!	1209.68	467.13	53.16	55.63	2351.56	8	15
19	4	2	47	2	C	2	3	7.18	37.98	#NULL!	51.53	3.91	18.03	#NULL!	14.16	361.39	#NULL!	1.63	196.04	#NULL!	46.84	39.87	#NULL!	6.26	4.2	14.94	#NULL!	596.53	408.32	33.62	48.75	2963.99	6	15
19	5	2	28	2	D	2	5	4.13	78.08	3.04	29.55	3.45	32.7	9.01	3.05	68.16	0.5	4.8	4.94	16.29	3.94	16.04	36.6	8.99	6.22	10	4.05	100.93	70.48	18.65	21.76	194.52	7	18
19	5	2	28	2	D	2	7	2.94	88.95	1.53	29.55	4.77	19.47	5.97	1.92	48.6	#NULL!	4.28	5.01	10.67	4.09	12.11	23.57	6.31	3.53	5.81	2.3	447.67	70.71	31.02	11.15	2600.94	7	18
19	5	2	28	2	D	2	9	2.63	49.82	0.37	12.41	1.96	19.47	2	1.15	76.72	#NULL!	3.99	17.14	#NULL!	7.39	15.33	10.69	3.83	3.27	5.37	2.05	983.43	147.08	27.11	8.23	5784.35	6	18
19	5	2	28	2	D	2	15	13.52	52.44	10.87	62.12	14.52	139.23	19.85	10.4	164.76	20.39	7.29	22.91	38.45	8.17	44.37	112.51	26.33	12.75	17.78	16.75	683.39	161.26	59.14	74.8	858.4	6	#NULL!
19	5	2	28	2	D	2	21	3.8	26.69	1.53	13.3	11.67	26.71	3.44	1.76	99.95	#NULL!	4.36	8.29	3.5	6.78	12.83	24.75	7.06	4.12	5.52	9.95	572.07	144.68	64.76	10.2	515.99	5	#NULL!
19	6	2	59	2	C	1	1	2.11	13.06	#NULL!	33.51	0.59	7.21	#NULL!	5.78	19.34	#NULL!	1.23	1.8	#NULL!	4.32	15.33	#NULL!	2.26	#NULL!	1.09	1.04	68.39	120.68	9	18.7	169.02	0	16
19	6	2	59	2	C	1	2	2.28	23.92	#NULL!	34.36	1.86	8.56	#NULL!	5.78	17.85	#NULL!	1.23	1.8	#NULL!	6.77	5.15	#NULL!	2.26	1.82	9.42	1.39	76.94	56.04	9.4	23.43	102.31	8	16
19	6	2	59	2	C	1	3	3.16	56.02	#NULL!	30.9	2.34	11.23	#NULL!	8.42	17.48	#NULL!	1.26	4.02	#NULL!	1.72	16.23	#NULL!	1.63	1.82	9.42	1.88	390.92	187.9	29.99	29.63	210.45	8	16
19	6	2	59	2	C	1	16	4.01	37.45	4.48	33.76	2.8	21.06	5.48	2.39	26.11	#NULL!	2.15	15.92	5.89	5.42	13.61	44.03	2.57	#NULL!	5.26	1.14	714.85	241.87	20.33	42.17	1214.35	8	16
19	7	2	67	2	C	1	4	3.57	57.74	#NULL!	2.63	2.8	7.33	#NULL!	2.25	59.15	6.76	1.37	9.8	#NULL!	33.75	5.47	34.63	2.45	0.49	6.63	13.26	425.07	295.66	19.11	33.89	676.94	6	10
19	7	2	67	2	C	1	5	3.28	55.27	#NULL!	2.79	17.39	9.22	#NULL!	2.22	34.58	4.75	1.37	8.98	#NULL!	28.9	5.84	23.24	2.62	0.42	6.59	3.61	280.13	193.29	27.11	14.11	417.79	5	10
19	7	2	67	2	C	1	10	4.42	80.36	#NULL!	5.01	2.09	23.99	0.29	2.49	40.58	7.02	1.75	12.8	#NULL!	9.89	5.91	43.73	2.94	1.04	3.1	#NULL!	573.19	352.32	5.41	29.51	1075.33	5	12
19	7	2	67	2	C	1	18	3.37	20.44	#NULL!	1.37	1.06	22.17	#NULL!	2.37	54.15	7.7	1.75	27.77	#NULL!	4.13	15.33	45.72	2.73	0.76	2.7	#NULL!	272.85	143.18	13.9	18.82	564.84	2	12
19	8	2	31	2	C	1	4	2.48	15.08	1.54	9.05	2.99	7.36	2.6	#NULL!	18.79	#NULL!	0.68	4.38	10.66	1.95	76.26	13.32	2.68	2.52	6.88	2.25	213.18	110.26	21.1	13.76	149.71	9	17
19	8	2	31	2	C	1	5	3.12	17.49	2.02	12.05	4.93	17.48	4.94	#NULL!	31.56	#NULL!	0.95	5.24	17.11	4.99	87.75	17.19	4.52	4.45	12.04	2.52	386.66	203.95	32.9	26.54	207.47	7	17
19	8	2	31	2	C	1	7	3.85	26.63	1.41	62.6	2.99	16.96	4	#NULL!	19.4	#NULL!	0.81	13.24	13.01	5.57	86.48	11.35	3.48	4.18	7.81	2.71	587.1	385.28	36.07	25.63	124.29	4	17
19	8	2	31	2	C	1	13	2.01	16.5	#NULL!	80.38	0.94	24.31	3.62	1.15	42.51	#NULL!	4.21	6.28	#NULL!	7.44	11.03	7.22	3.17	3.95	3.78	#NULL!	445.46	159.17	21.1	29.5	182.31	4	18
19	8	2	31	2	C	1	20	3.15	33.82	0.47	76.54	0.01	24.31	6.14	2.56	38.69	#NULL!	4.96	6.82	5.75	9.58	17.47	18.87	5.22	5.16	5.23	1.29	357.86	206.52	29.13	1.46	245.48	5	18
19	9	2	63	2	D	2	1	0.82	78.08	3.84	#NULL!	2.17	10.65	2.71	#NULL!	45.49	#NULL!	2.04	3.6	#NULL!	3.94	10.09	11.9	2.76	#NULL!	3.95	#NULL!	120.08	148.26	55.41	23.85	197.69	8	18
19	9	2	63	2	D	2	3	0.95	30.68	3.84	#NULL!	2.17	9.47	1.57	#NULL!	44.89	#NULL!	1.83	18.77	#NULL!	14.78	15.84	11.9	2.2	#NULL!	4.28	#NULL!	106.2	145.33	2.98	29.5	121.56	6	18
19	9	2	63	2	D	2	4	1.07	20.28	3.59	2.46	0.94	10.65	1.57	#NULL!	27.42	#NULL!	1.99	6.94	#NULL!	6.3	12.12	1.21	1.82	#NULL!	5.59	#NULL!	107.3	191.32	27.11	23.85	157.08	6	18
19	9	2	63	2	D	2	8	1.8	36.84	3.78	6	2.38	14.26	0.99	#NULL!	36.33	#NULL!	1.93	12.64	#NULL!	5.96	6.97	1.21	1.09	#NULL!	4.28	#NULL!	347.94	248.66	9.4	28.46	296.19	8	18
19	9	2	63	2	D	2	11	1.68	9.18	3.46	2.46	1.55	11.85	2.14	#NULL!	141.58	#NULL!	2.25	12.3	#NULL!	6.77	5.91	13.44	0.35	#NULL!	3.28	#NULL!	251.35	170.12	30.05	11.15	211.33	9	19
19	9	2	63	2	D	2	18	2.4	10.62	4.1	13.97	3.43	14.26	3.27	#NULL!	37.58	#NULL!	2.67	22.89	#NULL!	4.39	6.97	14.94	3.51	#NULL!	3.28	#NULL!	449.96	198.48	27.11	14.13	365.12	7	19
19	10	2	46	2	C	2	2	2.68	59.02	0.69	#NULL!	24.69	9.36	2.15	#NULL!	58.56	#NULL!	0.76	2.99	3.95	3.05	59.4	205.3	1.68	0.73	9.85	3	163.28	172.96	81.12	15.05	256.14	#NULL!	#NULL!
19	10	2	46	2	C	2	3	2.95	84.71	0.54	#NULL!	18.61	10.87	1.92	#NULL!	35.94	#NULL!	0.75	4.7	3.19	9.37	67.23	188.36	1.84	0.73	9.18	2.81	197.14	290.76	80.09	19.69	111.38	5	14
19	10	2	46	2	C	2	4	5.45	145.45	0.84	#NULL!	26.07	11.37	2.45	#NULL!	34.19	#NULL!	0.95	14.24	3.19	13.34	82.66	198.69	1.92	1.79	10.52	2.52	1257.83	775.99	87.59	45.56	671.39	9	14
19	10	2	46	2	C	2	11	4.17	53.05	0.92	8.65	8.65	22.62	0.92	2.37	65.46	6.67	2.18	0.33	#NULL!	5.29	5.91	78.83	3.93	1.19	4.56	#NULL!	460.75	219.27	9.4	8.74	1387.16	8	14
19	10	2	46	2	C	2	18	2.86	28.92	#NULL!	3.54	10.65	12.04	1.15	2.25	53.67	5	1.49	3.62	#NULL!	4.65	10.09	86.45	2.9	1.33	3.32	#NULL!	275.95	109.24	20.33	16.72	1206.91	#NULL!	#NULL!
19	11	2	42	2	C	2	8	3.93	46.01	3.21	49.79	12.34	47.68	6.85	4.76	33.32	#NULL!	1.3	13.52	20.72	9.89	137.51	41.55	11.58	8.88	13.95	5.02	581.64	305.98	59.45	38.61	151.08	4	17
19	12	2	50	2	C	1	7	2.31	247	11	15.41	93.79	40.87	16.86	64.28	181.32	#NULL!	1.33	34.99	81.75	60.87	1.98	485.71	6.15	#NULL!	51.19	42.12	615.81	415.22	150.38	52.23	333.48	#NULL!	16
19	12	2	50	2	C	1	8	2.45	60.7	1.39	14.11	18.66	13.87	2.24	7.36	44.17	#NULL!	1.38	15.56	56.4	7.71	21.37	145.22	2.93	4.68	15.94	5.18	495.24	225	83.87	38.56	387.96	8	16
19	12	2	50	2	C	1	11	6.49	118.46	26.34	61.44	25.92	107.2	19.54	26.26	91.81	117.24	1.53	13.99	66.22	16	108.32	258.24	9.2	20.08	37.6	15.01	496.44	242.69	93.81	112.25	718.65	7	16
19	12	2	50	2	C	1	12	1.94	173.18	0.38	3.95	65.07	7.21	1.7	11.38	59.5	#NULL!	1.33	5.78	102.56	24.5	5.84	121.98	3.39	3.17	19.1	29.76	655.79	448.92	131.71	36.88	882.16	8	16
19	12	2	50	2	C	1	13	2.54	112.9	#NULL!	11.31	16.78	7.21	#NULL!	4.81	39.23	#NULL!	1.28	3.68	66.57	8.43	13.58	87.76	2.55	1.82	12.9	3.15	720.06	392.4	68.94	26.63	731.33	5	16
19	12	2	50	2	C	1	14	1.7	84.67	11.9	11.02	29.46	49.34	10.33	7.95	123.19	29.3	0.16	13.67	17.05	12.42	34.2	106.42	13.71	2.11	9.15	9.81	442.04	251.54	67.8	52.35	338.63	#NULL!	#NULL!
19	13	2	45	2	D	1	5	2.71	39.96	#NULL!	19.31	0.05	86.71	12.86	#NULL!	60.84	38.87	2.49	20.13	12.08	17.64	23.44	85.01	0.43	28.87	9.2	#NULL!	480.58	249.52	24.4	17.78	940.74	10	21
19	13	2	45	2	D	1	11	14.24	65.65	6.88	62.02	61.16	296.39	44.35	12.62	246.04	15.23	7.05	33.87	21.46	24.61	58.69	332.45	20.23	33.82	19.98	8.06	1873.47	394.3	57.24	78.14	495.83	8.5	21
19	14	2	49	2	D	2	13	2.94	44.23	2.19	7.22	0.02	15.61	0.74	1.23	#NULL!	#NULL!	3.99	0.45	#NULL!	2.59	3.96	4.85	19.98	#NULL!	0.06	#NULL!	117.34	70.66	1.72	3.27	170.11	3.5	21
19	14	2	49	2	D	2	19	3.34	48.68	1.54	#NULL!	0.02	14.27	#NULL!	1.23	#NULL!	#NULL!	3.99	1.26	#NULL!	3.09	3.52	0.72	17.51	#NULL!	0.06	#NULL!	368.52	142.59	0.24	5.55	482.13	0	21
19	15	1	67	2	D	1	2	2.74	29.63	#NULL!	#NULL!	2.09	21.76	#NULL!	#NULL!	21.87	#NULL!	0.77	34.58	1.48	15.38	7.53	#NULL!	0.43	1.58	3.76	#NULL!	261.53	335.51	13.9	15.34	917.61	8	16
19	15	1	67	2	D	1	6	3.12	28.26	#NULL!	#NULL!	15.39	23.84	#NULL!	0.28	12.78	#NULL!	0.57	14.08	2.5	13.58	9.39	#NULL!	0.23	1.58	2.44	#NULL!	427.99	326.47	9.4	16.72	365.63	4	16
19	15	1	67	2	D	1	9	2.25	20.44	#NULL!	#NULL!	7.02	32.1	0.31	#NULL!	15.49	#NULL!	0.7	12.16	2.96	8.86	10.7	#NULL!	0.23	0.87	2.44	#NULL!	200.47	177.31	5.41	9.52	236.98	6	17
19	15	1	67	2	D	1	15	2.14	29.92	#NULL!	#NULL!	2.99	40.29	#NULL!	0.12	25.53	#NULL!	1.04	14.53	0.89	9.2	6.24	#NULL!	0.65	1.34	1.69	#NULL!	236.39	319	0.93	13.31	282.34	5	17
19	16	2	24	2	D	2	6	2.94	28.15	#NULL!	#NULL!	3.54	7.36	#NULL!	#NULL!	11.55	#NULL!	0.57	1.8	#NULL!	5.01	13.69	#NULL!	0.23	#NULL!	0.35	#NULL!	760.72	294.91	2.6	29.72	1296.99	6	16
19	16	2	24	2	D	2	8	1.55	37.13	8.53	50.07	6.2	24.31	0.02	#NULL!	#NULL!	#NULL!	1.59	12.3	5.49	2.69	3.52	9.14	8.02	#NULL!	0.96	#NULL!	608.02	205.36	3.83	25.57	653.57	8	#NULL!
19	16	2	24	2	D	2	14	2.2	40.53	6.39	48.99	7.02	13.87	#NULL!	#NULL!	#NULL!	#NULL!	1.12	27.77	5.35	1.83	6.49	#NULL!	2.78	#NULL!	0.35	0.25	579.47	198.83	2	22.04	832.15	8	#NULL!
19	17	1	64	2	D	2	1	2.03	17.93	#NULL!	#NULL!	6.22	19.68	1.9	1.54	6.34	#NULL!	0.75	3.51	2.73	4.22	4.22	#NULL!	1.58	2.3	4.4	#NULL!	18.45	93.62	13.9	19.69	172.1	7	16
19	17	1	64	2	D	2	2	1.92	33.9	#NULL!	#NULL!	5.08	21.76	0.85	0.7	6.83	#NULL!	0.7	5.23	1.48	6.66	5.5	#NULL!	1.34	2.3	5.69	#NULL!	35.36	174.96	55.41	6.86	136.48	7	16
19	17	1	64	2	D	2	5	2.41	48.8	#NULL!	#NULL!	4.92	11.28	2.94	#NULL!	6.83	#NULL!	0.65	6.34	2.96	6.92	5.32	#NULL!	0.33	1.58	4.72	#NULL!	86.47	310.98	9.4	8.65	244.37	5	16
19	18	2	43	2	C	1	2	23.55	51.49	33.32	89.88	18.06	144.25	3.35	13.81	#NULL!	#NULL!	4.38	93.57	14.4	23.79	26.73	76.58	32.63	#NULL!	18.53	9.28	408.02	369.48	12.7	72.35	505.05	#NULL!	#NULL!
19	18	2	43	2	C	1	5	31.24	65.5	26.43	72.19	12.64	127.54	#NULL!	3.38	#NULL!	#NULL!	4	70.99	16.03	33.73	6.22	35.83	26.69	#NULL!	18.16	10.02	664.25	538.39	13.9	73.97	997.37	5	13
19	18	2	43	2	C	1	6	34.57	72.26	40.46	134.99	26.54	193.71	4.61	9.49	#NULL!	#NULL!	6.42	84.06	25.92	30.02	14.6	115.19	41.72	#NULL!	20.32	19.94	557.94	382.4	19.11	83.27	756.57	2	13
19	18	2	43	2	C	1	7	31.85	85.03	41.7	150.96	33.78	240.15	10.9	12.6	26.42	#NULL!	7.07	82.36	29.73	33.84	14.9	136.93	35.25	4.16	17.44	19.25	699.74	463.08	20.94	63.86	1472.19	3	13
19	18	2	43	2	C	1	13	30.03	61.95	30.33	86.49	21.09	140.12	1.63	7.87	#NULL!	#NULL!	5.12	15.49	21.68	14.92	2.93	89.5	23.34	#NULL!	9.2	11.84	1042.54	292.93	10.76	58.42	3171.76	0	17
19	18	2	43	2	C	1	20	20.4	61.38	21.13	64.49	15.39	92.21	#NULL!	2.62	#NULL!	#NULL!	4.56	9.53	9.62	10.94	5.1	29.48	20.64	#NULL!	5.2	7.78	566.49	241.11	6.86	52.63	806.04	0	19
19	19	2	55	2	D	2	6	2.39	34.99	#NULL!	#NULL!	11.49	13.87	#NULL!	#NULL!	#NULL!	#NULL!	0.81	35.96	#NULL!	10.41	8.43	#NULL!	0.35	#NULL!	4.54	4.38	425.24	200.75	2.98	30.53	696.46	10	11
19	19	2	55	2	D	2	7	2.57	55.58	#NULL!	#NULL!	31.69	19.19	#NULL!	#NULL!	#NULL!	#NULL!	1.06	15.57	#NULL!	8.62	5.1	#NULL!	2.26	#NULL!	3.87	8.59	618.75	176.63	2.14	21.12	573.5	10	12
19	19	2	55	2	D	2	8	0.54	51.23	6.39	28.95	11.09	23.75	#NULL!	#NULL!	#NULL!	#NULL!	1.06	37.89	#NULL!	9.34	5.47	#NULL!	0.12	#NULL!	10.33	1.59	407.36	92.66	30.05	22.94	487.96	9	12
19	19	2	55	2	D	2	12	3.7	90.19	8.53	53.27	7.83	25.46	0.27	#NULL!	#NULL!	#NULL!	1.03	9.29	4.91	12.44	2.95	34.55	5.2	#NULL!	4.54	0.74	988.42	278.99	3.83	43.79	499	6	12
19	19	2	55	2	D	2	20	3.12	96.33	0.23	4.62	8.85	1.36	#NULL!	#NULL!	#NULL!	#NULL!	0.94	0.31	#NULL!	11.37	12.11	#NULL!	0.43	#NULL!	0.65	#NULL!	903.12	285.28	6.41	27.68	1093.64	0	10
19	20	2	45	2	D	2	4	4.58	97.21	9.17	55.43	8.48	56.77	5.64	13.62	11.14	7.29	1.64	8.18	6.15	6.16	3.77	83.96	8.93	3.57	12.43	4.86	66.84	117.69	13.91	25.76	271.29	10	19
19	20	2	45	2	D	2	5	2.35	30.68	3.39	19.14	2.32	7.21	0.43	9.17	#NULL!	#NULL!	1.26	17.9	2.8	1.98	2.91	22.87	4.26	#NULL!	3.6	1.01	57.82	42.12	6.41	15.57	388.11	8	20
19	20	2	45	2	D	2	6	2.3	35.94	2.17	11.91	2	7.33	#NULL!	7.72	#NULL!	1.83	1.22	11.61	5.91	4.32	18.48	#NULL!	3.97	#NULL!	1.78	0.28	71.55	85.24	6.41	13.95	413.19	10	21
20	1	2	54	2	C	1	1	3.34	82.25	6.72	#NULL!	11.38	24.56	6.1	10.06	#NULL!	29.7	0.58	12.62	#NULL!	104.59	13.08	49.1	6.79	11.47	15.1	59.78	1093.3	357.56	12.88	30.35	573.5	5	17
20	1	2	54	2	C	1	11	7.41	117.08	15.4	5.74	14.32	75.31	4.24	6.14	#NULL!	22.89	1.02	25.37	8.93	64.45	14.19	31.98	5.61	1.27	13.12	51.67	385.3	472.72	9	42.9	338.63	0	#NULL!
20	1	2	54	2	C	1	18	3.73	81.13	6.72	#NULL!	3.91	8.42	1.78	7.51	#NULL!	9.46	0.68	17.9	#NULL!	130.26	11.69	39.82	4.58	8.16	9.98	41.99	299.45	344.65	8.94	9.01	495.83	0	#NULL!
20	2	1	#NULL!	2	D	2	6	12.44	146.49	2.42	#NULL!	3.91	102.87	1.22	#NULL!	#NULL!	#NULL!	0.68	2598.69	#NULL!	19.19	48.47	#NULL!	0.12	#NULL!	5.72	1.12	683.2	536.99	6.25	18.37	2963.99	7	15
20	2	1	#NULL!	2	D	2	11	14.31	108.52	5.77	#NULL!	17.39	131.74	1.5	#NULL!	#NULL!	#NULL!	2.63	3052.07	#NULL!	17.3	5.84	#NULL!	3.16	#NULL!	9.42	3.29	670.77	618.49	5.41	16.14	2963.99	0	15
20	3	2	21	2	C	2	3	2.02	36.66	#NULL!	#NULL!	3.75	10.51	1.81	14.68	52.25	#NULL!	1.63	62.99	22.46	2.44	14.98	#NULL!	4.12	9.47	13.5	#NULL!	441.26	64.66	61.24	40.43	2007.91	7	15
20	3	2	21	2	C	2	4	3.12	16.8	#NULL!	18.37	5.17	8.6	1.81	14.51	63.59	#NULL!	1.24	3.8	15.78	1.95	6.49	#NULL!	4.12	7.25	7.39	#NULL!	100.81	20.39	55.41	27.64	657.78	6	15
20	3	2	21	2	C	2	12	2.92	40.95	4.6	13.97	0.94	9.47	4.1	0.34	44.89	#NULL!	2.36	6.56	3.94	4.93	7.5	28.86	2.38	#NULL!	4.28	#NULL!	595.44	173.84	29.13	39.94	784.66	7.5	#NULL!
20	3	2	21	2	C	2	19	4.01	19.27	5.1	24.56	4.06	19.19	8.45	1.99	50.25	#NULL!	2.77	4.42	11.83	4.09	9.06	57.1	4.07	0.73	4.77	1.67	394.05	100.41	29.99	51.41	723.27	#NULL!	#NULL!
20	4	2	47	2	C	2	5	7.41	52.87	#NULL!	#NULL!	0.39	4.76	#NULL!	13.44	418.89	#NULL!	1.7	37.49	#NULL!	33.6	13.69	#NULL!	5.06	4.2	12.03	#NULL!	751.82	401.47	30.05	50.58	5651.29	8	15
20	4	2	47	2	C	2	9	9.56	48.04	#NULL!	46.01	2.56	21.75	#NULL!	13.8	635.75	#NULL!	3.48	85.33	12.31	19.47	11.5	#NULL!	7	4.2	13.5	#NULL!	1209.68	467.13	53.16	55.63	2351.56	8	15
20	4	2	47	2	C	2	3	7.18	37.98	#NULL!	51.53	3.91	18.03	#NULL!	14.16	361.39	#NULL!	1.63	196.04	#NULL!	46.84	39.87	#NULL!	6.26	4.2	14.94	#NULL!	596.53	408.32	33.62	48.75	2963.99	6	15
20	5	2	28	2	D	2	5	4.13	78.08	3.04	29.55	3.45	32.7	9.01	3.05	68.16	0.5	4.8	4.94	16.29	3.94	16.04	36.6	8.99	6.22	10	4.05	100.93	70.48	18.65	21.76	194.52	7	18
20	5	2	28	2	D	2	7	2.94	88.95	1.53	29.55	4.77	19.47	5.97	1.92	48.6	#NULL!	4.28	5.01	10.67	4.09	12.11	23.57	6.31	3.53	5.81	2.3	447.67	70.71	31.02	11.15	2600.94	7	18
20	5	2	28	2	D	2	9	2.63	49.82	0.37	12.41	1.96	19.47	2	1.15	76.72	#NULL!	3.99	17.14	#NULL!	7.39	15.33	10.69	3.83	3.27	5.37	2.05	983.43	147.08	27.11	8.23	5784.35	6	18
20	5	2	28	2	D	2	15	13.52	52.44	10.87	62.12	14.52	139.23	19.85	10.4	164.76	20.39	7.29	22.91	38.45	8.17	44.37	112.51	26.33	12.75	17.78	16.75	683.39	161.26	59.14	74.8	858.4	6	#NULL!
20	5	2	28	2	D	2	21	3.8	26.69	1.53	13.3	11.67	26.71	3.44	1.76	99.95	#NULL!	4.36	8.29	3.5	6.78	12.83	24.75	7.06	4.12	5.52	9.95	572.07	144.68	64.76	10.2	515.99	5	#NULL!
20	6	2	59	2	C	1	1	2.11	13.06	#NULL!	33.51	0.59	7.21	#NULL!	5.78	19.34	#NULL!	1.23	1.8	#NULL!	4.39	9.06	#NULL!	2.26	#NULL!	1.09	1.04	68.39	120.68	6.41	18.7	169.02	0	16
20	6	2	59	2	C	1	2	2.28	23.92	#NULL!	34.36	1.86	8.56	#NULL!	5.78	17.85	#NULL!	1.23	1.8	#NULL!	2.59	5.15	#NULL!	2.26	1.82	9.42	1.39	76.94	56.04	9.4	23.43	102.31	8	16
20	6	2	59	2	C	1	3	3.16	56.02	#NULL!	30.9	2.34	11.23	#NULL!	8.42	17.48	#NULL!	1.26	4.02	#NULL!	1.72	16.23	#NULL!	1.63	1.82	9.42	1.88	390.92	187.9	29.99	29.63	210.45	8	16
20	6	2	59	2	C	1	16	4.01	37.45	4.48	33.76	2.8	21.06	5.48	2.39	26.11	#NULL!	2.15	15.92	5.89	5.42	13.61	44.03	2.57	#NULL!	5.26	1.14	714.85	241.87	20.33	42.17	1214.35	8	16
20	7	2	67	2	C	1	4	3.57	57.74	#NULL!	2.63	24.69	7.33	#NULL!	2.25	59.15	6.76	1.37	9.8	#NULL!	33.75	11.69	34.63	2.45	0.49	6.63	13.26	425.07	295.66	29.99	33.89	676.94	6	10
20	7	2	67	2	C	1	5	3.28	55.27	#NULL!	2.79	14.52	9.22	#NULL!	2.22	34.58	4.75	1.37	8.98	#NULL!	28.9	5.1	23.24	2.62	0.42	6.59	3.61	280.13	193.29	10.76	14.11	417.79	5	10
20	7	2	67	2	C	1	10	4.42	80.36	#NULL!	5.01	2.09	23.99	0.29	2.49	40.58	7.02	1.75	12.8	#NULL!	9.89	67.23	43.73	2.94	1.04	3.1	#NULL!	573.19	352.32	2.98	29.51	1075.33	5	12
20	7	2	67	2	C	1	18	3.37	20.44	#NULL!	1.37	1.06	22.17	#NULL!	2.37	54.15	7.7	1.75	27.77	#NULL!	4.13	48.47	45.72	2.73	0.76	2.7	#NULL!	272.85	143.18	12.88	18.82	564.84	2	12
20	8	2	31	2	C	1	4	2.48	15.08	1.54	9.05	2.99	7.36	2.6	#NULL!	18.79	#NULL!	0.68	4.38	10.66	1.95	76.26	13.32	2.68	2.52	6.88	2.25	213.18	110.26	21.1	13.76	149.71	9	17
20	8	2	31	2	C	1	5	3.12	17.49	2.02	12.05	4.93	17.48	4.94	#NULL!	31.56	#NULL!	0.95	5.24	17.11	4.99	87.75	17.19	4.52	4.45	12.04	2.52	386.66	203.95	32.9	26.54	207.47	7	17
20	8	2	31	2	C	1	7	3.85	26.63	1.41	62.6	2.99	16.96	4	#NULL!	19.4	#NULL!	0.81	13.24	13.01	5.57	86.48	11.35	3.48	4.18	7.81	2.71	587.1	385.28	36.07	25.63	124.29	4	17
20	8	2	31	2	C	1	13	2.01	16.5	#NULL!	80.38	3.91	24.31	3.62	1.15	42.51	#NULL!	4.21	6.28	#NULL!	7.44	11.03	7.22	3.17	3.95	3.78	#NULL!	445.46	159.17	29.13	29.5	182.31	4	18
20	8	2	31	2	C	1	20	3.15	33.82	0.47	76.54	0.01	24.31	6.14	2.56	38.69	#NULL!	4.96	6.82	5.75	9.58	17.47	18.87	5.22	5.16	5.23	1.29	357.86	206.52	29.13	1.46	245.48	5	18
20	9	2	63	2	D	2	1	0.82	29.92	3.84	#NULL!	2.17	10.65	2.71	#NULL!	45.49	#NULL!	2.04	3.6	#NULL!	3.94	10.09	11.9	2.76	#NULL!	3.95	#NULL!	120.08	148.26	12.88	23.85	197.69	8	18
20	9	2	63	2	D	2	3	0.95	30.68	3.84	#NULL!	2.17	9.47	1.57	#NULL!	44.89	#NULL!	1.83	18.77	#NULL!	14.78	15.84	11.9	2.2	#NULL!	4.28	#NULL!	106.2	145.33	6.25	29.5	121.56	6	18
20	9	2	63	2	D	2	4	1.07	20.28	3.59	2.46	0.94	10.65	1.57	#NULL!	27.42	#NULL!	1.99	6.94	#NULL!	6.3	12.12	1.21	1.82	#NULL!	5.59	#NULL!	107.3	191.32	10.76	23.85	157.08	6	18
20	9	2	63	2	D	2	8	1.8	36.84	3.78	6	2.38	14.26	0.99	#NULL!	36.33	#NULL!	1.93	12.64	#NULL!	5.96	6.97	1.21	1.09	#NULL!	4.28	#NULL!	347.94	248.66	12.88	28.46	296.19	8	18
20	9	2	63	2	D	2	11	1.68	9.18	3.46	2.46	1.55	11.85	2.14	#NULL!	141.58	#NULL!	2.25	12.3	#NULL!	6.77	5.91	13.44	0.35	#NULL!	3.28	#NULL!	251.35	170.12	13.91	18.7	211.33	9	19
20	9	2	63	2	D	2	18	2.4	10.62	4.1	13.97	3.43	14.26	3.27	#NULL!	37.58	#NULL!	2.67	22.89	#NULL!	4.39	6.97	14.94	3.51	#NULL!	3.28	#NULL!	449.96	198.48	10.76	14.13	365.12	7	19
20	10	2	46	2	C	2	2	2.68	59.02	0.69	#NULL!	24.69	9.36	2.15	#NULL!	58.56	#NULL!	0.76	2.99	3.95	3.05	59.4	205.3	1.68	0.73	9.85	3	163.28	172.96	81.12	15.05	256.14	#NULL!	#NULL!
20	10	2	46	2	C	2	3	2.95	84.71	0.54	#NULL!	18.61	10.87	1.92	#NULL!	35.94	#NULL!	0.75	4.7	3.19	9.37	67.23	188.36	1.84	0.73	9.18	2.81	197.14	290.76	80.09	19.69	111.38	5	14
20	10	2	46	2	C	2	4	5.45	145.45	0.84	#NULL!	26.07	11.37	2.45	#NULL!	34.19	#NULL!	0.95	14.24	3.19	13.34	82.66	198.69	1.92	1.79	10.52	2.52	1257.83	775.99	87.59	45.56	671.39	9	14
20	10	2	46	2	C	2	11	4.17	53.05	0.92	8.65	8.65	22.62	0.92	2.37	65.46	6.67	2.18	0.33	#NULL!	5.29	3.96	78.83	3.93	1.19	4.56	#NULL!	460.75	219.27	3.83	8.74	1387.16	8	14
20	10	2	46	2	C	2	18	2.86	28.92	#NULL!	3.54	10.65	12.04	1.15	2.25	53.67	5	1.49	3.62	#NULL!	4.65	15.84	86.45	2.9	1.33	3.32	#NULL!	275.95	109.24	9.4	15.34	1206.91	#NULL!	#NULL!
20	11	2	42	2	C	2	8	3.93	46.01	3.21	49.79	12.34	47.68	6.85	4.76	33.32	#NULL!	1.3	13.52	20.72	9.89	137.51	41.55	11.58	8.88	13.95	5.02	581.64	305.98	59.45	38.61	151.08	4	17
20	12	2	50	2	C	1	7	2.31	247	11	15.41	93.79	40.87	16.86	64.28	181.32	#NULL!	1.33	34.99	81.75	60.87	1.98	485.71	6.15	#NULL!	51.19	42.12	615.81	415.22	150.38	52.23	333.48	#NULL!	16
20	12	2	50	2	C	1	8	2.45	60.7	1.39	14.11	18.66	13.87	2.24	7.36	44.17	#NULL!	1.38	15.56	56.4	7.71	21.37	145.22	2.93	4.68	15.94	5.18	495.24	225	83.87	38.56	387.96	8	16
20	12	2	50	2	C	1	11	6.49	118.46	26.34	61.44	25.92	107.2	19.54	26.26	91.81	117.24	1.53	13.99	66.22	16	108.32	258.24	9.2	20.08	37.6	15.01	496.44	242.69	93.81	112.25	718.65	7	16
20	12	2	50	2	C	1	12	1.94	173.18	0.38	3.95	65.07	7.21	1.7	11.38	59.5	#NULL!	1.33	5.78	102.56	24.5	5.1	121.98	3.39	3.17	19.1	29.76	655.79	448.92	131.71	36.88	882.16	8	16
20	12	2	50	2	C	1	13	2.54	112.9	#NULL!	11.31	16.78	7.21	#NULL!	4.81	39.23	#NULL!	1.28	3.68	66.57	8.43	13.58	87.76	2.55	1.82	12.9	3.15	720.06	392.4	68.94	26.63	731.33	5	16
20	12	2	50	2	C	1	14	1.7	84.67	11.9	11.02	29.46	49.34	10.33	7.95	123.19	29.3	0.16	13.67	17.05	12.42	34.2	106.42	13.71	2.11	9.15	9.81	442.04	251.54	67.8	52.35	338.63	#NULL!	#NULL!
20	13	2	45	2	D	1	5	2.71	39.96	#NULL!	19.31	0.05	86.71	12.86	#NULL!	60.84	38.87	2.49	20.13	12.08	17.64	23.44	85.01	0.43	28.87	9.2	#NULL!	480.58	249.52	24.4	17.78	940.74	10	21
20	13	2	45	2	D	1	11	14.24	65.65	6.88	62.02	61.16	296.39	44.35	12.62	246.04	15.23	7.05	33.87	21.46	24.61	58.69	332.45	20.23	33.82	19.98	8.06	1873.47	394.3	57.24	78.14	495.83	8.5	21
20	14	2	49	2	D	2	13	2.94	44.23	2.19	7.22	0.02	15.61	0.74	1.23	#NULL!	#NULL!	4.56	0.45	#NULL!	2.59	3.96	4.85	19.98	#NULL!	0.06	#NULL!	117.34	70.66	1.72	3.27	170.11	3.5	21
20	14	2	49	2	D	2	19	3.34	48.68	1.54	#NULL!	0.02	14.27	#NULL!	1.23	#NULL!	#NULL!	4.56	1.26	#NULL!	3.09	3.52	0.72	17.51	#NULL!	0.06	#NULL!	368.52	142.59	0.24	5.55	482.13	0	21
20	15	1	67	2	D	1	2	2.74	29.63	#NULL!	#NULL!	18.61	21.76	#NULL!	#NULL!	21.87	#NULL!	0.77	34.58	1.48	15.38	7.53	#NULL!	0.43	1.58	3.76	#NULL!	261.53	335.51	13.91	15.34	917.61	8	16
20	15	1	67	2	D	1	6	3.12	28.26	#NULL!	#NULL!	5.08	23.84	#NULL!	0.28	12.78	#NULL!	0.57	14.08	2.5	13.58	9.39	#NULL!	0.23	1.58	2.44	#NULL!	427.99	326.47	20.94	16.72	365.63	4	16
20	15	1	67	2	D	1	9	2.25	20.44	#NULL!	#NULL!	17.39	32.1	0.31	#NULL!	15.49	#NULL!	0.7	12.16	2.96	8.86	10.7	#NULL!	0.23	0.87	2.44	#NULL!	200.47	177.31	1.72	9.52	236.98	6	17
20	15	1	67	2	D	1	15	2.14	29.92	#NULL!	#NULL!	5.08	40.29	#NULL!	0.12	25.53	#NULL!	1.04	14.53	0.89	9.2	6.24	#NULL!	0.65	1.34	1.69	#NULL!	236.39	319	0.93	13.31	282.34	5	17
20	16	2	24	2	D	2	6	2.02	28.15	#NULL!	#NULL!	3.54	24.31	#NULL!	#NULL!	11.55	#NULL!	0.57	27.77	#NULL!	5.01	48.47	#NULL!	3.16	#NULL!	0.35	#NULL!	760.72	294.91	2.6	29.72	1296.99	6	16
20	16	2	24	2	D	2	8	1.55	37.13	8.53	50.07	6.2	26.71	0.02	#NULL!	#NULL!	#NULL!	1.59	15.92	5.49	2.69	82.66	9.14	8.02	#NULL!	0.96	#NULL!	608.02	205.36	3.83	25.57	653.57	8	#NULL!
20	16	2	24	2	D	2	14	2.2	40.53	6.39	48.99	7.02	24.31	#NULL!	#NULL!	#NULL!	#NULL!	1.12	14.08	5.35	1.83	6.97	#NULL!	2.78	#NULL!	3.28	0.25	579.47	198.83	2	22.04	832.15	8	#NULL!
20	17	1	64	2	D	2	1	2.03	17.93	#NULL!	#NULL!	6.22	19.68	1.9	1.54	6.34	#NULL!	0.75	3.51	2.73	4.22	4.22	#NULL!	1.58	2.3	4.4	#NULL!	18.45	93.62	1.72	15.34	172.1	7	16
20	17	1	64	2	D	2	2	1.92	33.9	#NULL!	#NULL!	5.08	21.76	0.85	0.7	6.83	#NULL!	0.7	5.23	1.48	6.66	5.5	#NULL!	1.34	2.3	5.69	#NULL!	35.36	174.96	1.72	6.86	136.48	7	16
20	17	1	64	2	D	2	5	2.41	48.8	#NULL!	#NULL!	4.92	11.28	2.94	#NULL!	6.83	#NULL!	0.65	6.34	2.96	6.92	5.32	#NULL!	0.33	1.58	4.72	#NULL!	86.47	310.98	1.72	8.65	244.37	5	16
20	18	2	43	2	C	1	2	23.55	51.49	33.32	89.88	18.06	144.25	3.35	13.81	#NULL!	#NULL!	4.38	93.57	14.4	23.79	26.73	76.58	32.63	#NULL!	18.53	9.28	408.02	369.48	12.7	72.35	505.05	#NULL!	#NULL!
20	18	2	43	2	C	1	5	31.24	65.5	26.43	72.19	12.64	127.54	#NULL!	3.38	#NULL!	#NULL!	4	70.99	16.03	33.73	6.22	35.83	26.69	#NULL!	18.16	10.02	664.25	538.39	13.9	73.97	997.37	5	13
20	18	2	43	2	C	1	6	34.57	72.26	40.46	134.99	26.54	193.71	4.61	9.49	#NULL!	#NULL!	6.42	84.06	25.92	30.02	14.6	115.19	41.72	#NULL!	20.32	19.94	557.94	382.4	19.11	83.27	756.57	2	13
20	18	2	43	2	C	1	7	31.85	85.03	41.7	150.96	33.78	240.15	10.9	12.6	26.42	#NULL!	7.07	82.36	29.73	33.84	14.9	136.93	35.25	4.16	17.44	19.25	699.74	463.08	20.94	63.86	1472.19	3	13
20	18	2	43	2	C	1	13	30.03	61.95	30.33	86.49	21.09	140.12	1.63	7.87	#NULL!	#NULL!	5.12	15.49	21.68	14.92	2.93	89.5	23.34	#NULL!	9.2	11.84	1042.54	292.93	10.76	58.42	3171.76	0	17
20	18	2	43	2	C	1	20	20.4	61.38	21.13	64.49	15.39	92.21	#NULL!	2.62	#NULL!	#NULL!	4.56	9.53	9.62	10.94	11.69	29.48	20.64	#NULL!	5.2	7.78	566.49	241.11	6.86	52.63	806.04	0	19
20	19	2	55	2	D	2	6	2.39	34.99	#NULL!	#NULL!	11.49	7.36	#NULL!	#NULL!	#NULL!	#NULL!	0.81	35.96	#NULL!	10.41	8.43	#NULL!	1.58	#NULL!	4.54	4.38	425.24	200.75	2.98	30.53	696.46	10	11
20	19	2	55	2	D	2	7	2.57	55.58	#NULL!	#NULL!	31.69	40.87	#NULL!	#NULL!	#NULL!	#NULL!	1.06	15.57	#NULL!	8.62	5.1	#NULL!	4.26	#NULL!	3.87	8.59	618.75	176.63	2.14	21.12	573.5	10	12
20	19	2	55	2	D	2	8	0.54	51.23	6.39	28.95	11.09	23.75	#NULL!	#NULL!	#NULL!	#NULL!	1.06	37.89	#NULL!	9.34	5.47	#NULL!	0.12	#NULL!	10.33	1.59	407.36	92.66	29.99	22.94	487.96	9	12
20	19	2	55	2	D	2	12	3.7	90.19	8.53	53.27	7.83	25.46	0.27	#NULL!	#NULL!	#NULL!	1.03	9.29	4.91	12.44	2.95	34.55	5.2	#NULL!	4.54	0.74	988.42	278.99	13.9	43.79	499	6	12
20	19	2	55	2	D	2	20	2.31	96.33	0.23	4.62	8.85	1.36	#NULL!	#NULL!	#NULL!	#NULL!	0.94	0.31	#NULL!	11.37	2.91	#NULL!	0.23	#NULL!	0.65	#NULL!	903.12	285.28	12.88	27.68	1093.64	0	10
20	20	2	45	2	D	2	4	4.58	97.21	9.17	55.43	8.48	56.77	5.64	13.62	11.14	7.29	1.64	8.18	6.15	6.16	3.77	83.96	8.93	3.57	12.43	4.86	66.84	117.69	13.91	25.76	271.29	10	19
20	20	2	45	2	D	2	5	2.35	30.68	3.39	19.14	2.32	8.42	0.43	9.17	#NULL!	#NULL!	1.26	14.08	2.8	1.98	2.91	22.87	4.26	#NULL!	3.6	1.01	57.82	42.12	6.41	15.57	388.11	8	20
20	20	2	45	2	D	2	6	2.3	35.94	2.17	11.91	2	16.96	#NULL!	7.72	#NULL!	1.83	1.22	11.61	5.91	4.32	18.48	#NULL!	3.97	#NULL!	1.78	0.28	71.55	85.24	6.41	13.95	413.19	10	21
